# Supplementary material for: A Panel of Synapse-Related Genes as a Biomarker for Gliomas
Source: Front Neurosci. 2020 Aug 11;14:822. doi: 10.3389/fnins.2020.00822 (PMC7431624; doi:10.3389/fnins.2020.00822)
Supplement: Supplementary file 3 [file Data_Sheet_1.XLSX]

## Sheet: terms screening
Supplementary File S1: The prognostic performances of synapse-related GO terms. The selected terms are marked in bold.
lnHR_1	p_1	FDR_1	lnHR_2	p_2	FDR_2	combined_FDR	GO_term	GO_ID
11.0257	6.56493e-27	5.35042e-25	9.48687	3.05415e-35	4.97827e-33	2.66358e-57	peripheral nervous system neuron development	GO:0048935
-9.82979	5.94568e-27	5.35042e-25	-6.33224	2.14136e-18	3.49041e-17	1.86752e-41	ionotropic glutamate receptor signaling pathway	GO:0035235
-11.0047	1.13619e-26	5.83623e-25	-7.69802	2.05614e-18	3.49041e-17	2.03708e-41	AMPA glutamate receptor complex	GO:0032281
-7.83072	4.78517e-24	7.79982e-23	-6.01231	1.41326e-20	3.29087e-19	2.56682e-41	regulation of short-term neuronal synaptic plasticity	GO:0048172
-15.6988	4.23081e-22	3.62959e-21	-12.0416	5.38714e-21	2.19526e-19	7.96789e-40	dopaminergic synapse	GO:0098691
-9.24182	1.63176e-23	2.41797e-22	-6.57139	2.09513e-19	4.26882e-18	1.03219e-39	synapse maturation	GO:0060074
-16.7567	1.43763e-19	6.50928e-19	-14.5588	6.51645e-22	3.76465e-20	2.45052e-38	excitatory postsynaptic potential	GO:0060079
-9.92101	7.79712e-20	4.09978e-19	-7.60454	1.23555e-20	3.29087e-19	1.34918e-37	parallel fiber to Purkinje cell synapse	GO:0098688
-12.5416	3.82278e-26	1.03852e-24	-7.47161	1.76511e-14	1.37006e-13	1.42284e-37	synapse organization	GO:0050808
-9.58988	1.87615e-23	2.54844e-22	-6.49422	1.12514e-16	1.22265e-15	3.11585e-37	regulation of AMPA receptor activity	GO:2000311
-10.8242	3.37802e-23	3.93298e-22	-6.5795	2.26382e-16	2.17061e-15	8.53696e-37	neurotransmitter uptake	GO:0001504
-9.78978	1.4322e-26	5.83623e-25	-5.29779	3.03445e-13	1.70557e-12	9.95408e-37	glutamate receptor signaling pathway	GO:0007215
-9.19427	2.44005e-20	1.47307e-19	-6.54319	6.12268e-18	7.67689e-17	1.13086e-35	NMDA selective glutamate receptor complex	GO:0017146
-10.3143	1.74623e-24	3.55793e-23	-6.06274	6.9024e-14	4.50036e-13	1.6012e-35	glutamate receptor activity	GO:0008066
28.2204	1.59001e-16	3.98726e-16	22.076	7.10754e-21	2.31706e-19	9.23872e-35	focal adhesion	GO:0005925
-9.90209	1.25459e-18	4.54441e-18	-8.0312	3.35567e-18	4.83958e-17	2.1993e-34	synaptic transmission, glutamatergic	GO:0035249
-10.8979	4.9416e-23	5.03425e-22	-6.19379	1.20897e-13	7.29862e-13	3.67431e-34	regulation of NMDA receptor activity	GO:2000310
-11.4233	2.64258e-23	3.31339e-22	-6.13426	3.73235e-13	2.02791e-12	6.71927e-34	GABA-ergic synapse	GO:0098982
-18.3374	4.88552e-22	3.9817e-21	-11.6242	5.29257e-14	3.59453e-13	1.43124e-33	postsynapse	GO:0098794
-9.0188	2.24242e-26	7.3103e-25	-4.26717	1.31693e-09	3.519e-09	2.5725e-33	neuron cell-cell adhesion	GO:0007158
-13.2734	1.68821e-21	1.31038e-20	-7.83846	8.22296e-14	5.15517e-13	6.75521e-33	hippocampal mossy fiber to CA3 synapse	GO:0098686
-15.4246	6.88098e-25	1.60229e-23	-6.8618	2.38413e-10	7.77228e-10	1.24534e-32	positive regulation of synaptic transmission, glutamatergic	GO:0051968
-11.8421	4.35615e-24	7.79982e-23	-5.46181	5.71027e-11	1.98037e-10	1.54465e-32	somatodendritic compartment	GO:0036477
-11.8136	4.34478e-20	2.44206e-19	-8.29912	2.77601e-14	2.05677e-13	5.02277e-32	transmission of nerve impulse	GO:0019226
21.7987	4.70262e-16	1.12725e-15	14.4057	3.56288e-18	4.83958e-17	5.45539e-32	cell junction assembly	GO:0034329
-23.6712	1.08774e-22	1.04295e-21	-11.4775	5.3436e-11	1.89349e-10	1.97483e-31	presynapse	GO:0098793
-10.3914	2.55207e-21	1.89085e-20	-5.59655	9.30635e-12	3.69984e-11	6.99585e-31	ionotropic glutamate receptor complex	GO:0008328
-10.1697	1.30071e-18	4.59761e-18	-6.5701	3.84673e-14	2.72616e-13	1.25338e-30	neuronal cell body membrane	GO:0032809
-17.3523	3.40989e-21	2.41657e-20	-8.93123	2.24908e-11	8.33183e-11	2.01345e-30	long-term synaptic depression	GO:0060292
-13.6827	8.21089e-21	5.1476e-20	-7.6475	1.17015e-11	4.54132e-11	2.33769e-30	ionotropic glutamate receptor binding	GO:0035255
-14.7723	2.94327e-22	2.66529e-21	-7.71651	2.74791e-10	8.78252e-10	2.3408e-30	positive regulation of synapse assembly	GO:0051965
-12.3515	1.08581e-17	3.21796e-17	-8.29554	1.44199e-14	1.17522e-13	3.78182e-30	chemical synaptic transmission	GO:0007268
-13.1106	1.99084e-19	8.77044e-19	-7.71993	2.18749e-12	9.9967e-12	8.76755e-30	regulation of long-term neuronal synaptic plasticity	GO:0048169
-9.55571	1.13471e-15	2.56886e-15	-6.83763	2.05136e-15	1.75985e-14	4.52082e-29	calyx of Held	GO:0044305
-15.0383	1.14489e-19	5.33191e-19	-7.5495	2.80863e-11	1.01735e-10	5.42441e-29	presynaptic membrane	GO:0042734
-10.3415	8.43912e-18	2.64534e-17	-6.53391	4.0367e-13	2.12252e-12	5.61479e-29	presynaptic active zone	GO:0048786
-13.2047	6.20006e-21	4.04244e-20	-6.09517	5.04196e-10	1.44182e-09	5.82849e-29	axon initial segment	GO:0043194
-13.8407	2.007e-18	6.67636e-18	-7.98286	2.0711e-12	9.92912e-12	6.62903e-29	neuron projection terminus	GO:0044306
12.8505	1.78189e-09	2.79277e-09	12.939	6.92881e-22	3.76465e-20	1.05138e-28	dopaminergic neuron differentiation	GO:0071542
-8.85308	1.5914e-17	4.55086e-17	-5.67062	4.64583e-13	2.36647e-12	1.07695e-28	positive regulation of excitatory postsynaptic potential	GO:2000463
-17.8525	4.0775e-23	4.43088e-22	-7.03911	2.18062e-07	4.67686e-07	2.07226e-28	modulation of chemical synaptic transmission	GO:0050804
-26.2582	8.32606e-20	4.24108e-19	-13.2054	2.3405e-10	7.77228e-10	3.29629e-28	neuronal cell body	GO:0043025
-21.574	1.01969e-19	4.88851e-19	-10.5396	2.14828e-10	7.29518e-10	3.56626e-28	cell junction	GO:0030054
-17.2726	2.76355e-20	1.60878e-19	-7.07856	8.59752e-10	2.33566e-09	3.75757e-28	long-term synaptic potentiation	GO:0060291
-24.4912	9.9387e-20	4.88851e-19	-11.8617	3.61676e-10	1.08097e-09	5.28433e-28	dendrite	GO:0030425
-14.6435	5.49823e-20	2.98737e-19	-7.99289	6.58253e-10	1.81856e-09	5.43272e-28	regulation of neuron projection development	GO:0010975
-19.2214	2.16495e-19	9.118e-19	-9.45944	3.64745e-10	1.08097e-09	9.85629e-28	glutamatergic synapse	GO:0098978
-5.67772	5.99414e-17	1.60171e-16	-3.90666	2.20786e-12	9.9967e-12	1.60118e-27	synaptic transmission, GABAergic	GO:0051932
20.5925	1.16535e-13	2.31649e-13	16.7026	1.05417e-15	9.54606e-15	2.21133e-27	astrocyte development	GO:0014002
-14.3343	2.75541e-16	6.80504e-16	-8.65786	2.00694e-12	9.91305e-12	6.74587e-27	regulation of synaptic plasticity	GO:0048167
-19.2335	5.29355e-19	2.00662e-18	-10.0338	1.40888e-09	3.70399e-09	7.43251e-27	axonogenesis	GO:0007409
-10.5781	9.80459e-17	2.57766e-16	-6.84977	2.0266e-11	7.68221e-11	1.98021e-26	protein localization to synapse	GO:0035418
-25.24	5.43851e-21	3.69366e-20	-9.29987	2.57807e-07	5.38751e-07	1.98996e-26	synapse	GO:0045202
-13.1085	6.89108e-16	1.58204e-15	-7.99016	4.5299e-12	1.94309e-11	3.07403e-26	neuronal action potential	GO:0019228
-7.74529	6.68002e-16	1.55549e-15	-5.12862	5.06013e-12	2.11487e-11	3.28967e-26	synaptic vesicle exocytosis	GO:0016079
12.4471	1.13702e-10	1.93057e-10	9.78696	1.78348e-17	2.07648e-16	4.00879e-26	fascia adherens	GO:0005916
-11.7809	1.31403e-17	3.82476e-17	-5.81527	4.05351e-10	1.17986e-09	4.51269e-26	inhibitory synapse	GO:0060077
-10.1578	1.76755e-17	4.96742e-17	-5.50791	5.32996e-10	1.4979e-09	7.44072e-26	regulation of neuron migration	GO:2001222
-9.29133	1.6165e-18	5.48938e-18	-4.88463	7.60308e-09	1.90662e-08	1.04661e-25	excitatory synapse	GO:0060076
-17.4031	9.37365e-15	1.98429e-14	-12.5048	4.38846e-12	1.93329e-11	3.83622e-25	neuron remodeling	GO:0016322
-17.6607	6.74629e-15	1.46619e-14	-10.8113	6.75518e-12	2.75273e-11	4.03604e-25	perikaryon	GO:0043204
27.8924	1.76192e-10	2.96075e-10	28.7705	1.43374e-16	1.46063e-15	4.32456e-25	skeletal muscle tissue development	GO:0007519
-21.0348	2.8524e-19	1.134e-18	-7.74785	2.63981e-07	5.4467e-07	6.17657e-25	postsynaptic density	GO:0014069
-22.9431	1.32569e-18	4.59761e-18	-9.8776	1.03117e-07	2.33445e-07	1.07329e-24	neuron projection development	GO:0031175
-14.6147	1.88899e-17	5.21875e-17	-6.61081	1.59114e-08	3.87099e-08	2.02017e-24	Schaffer collateral - CA1 synapse	GO:0098685
-19.2407	4.78038e-18	1.52785e-17	-8.02265	1.20462e-07	2.68977e-07	4.10956e-24	axon	GO:0030424
-11.7509	4.27186e-19	1.65789e-18	-4.86317	1.6702e-06	3.09366e-06	5.12894e-24	synaptic membrane adhesion	GO:0099560
-12.9594	2.32126e-18	7.56731e-18	-5.40682	5.41749e-07	1.07689e-06	8.14918e-24	synaptic vesicle endocytosis	GO:0048488
-12.9859	2.18161e-19	9.118e-19	-5.36272	6.18591e-06	1.12034e-05	1.02152e-23	regulation of synaptic transmission, GABAergic	GO:0032228
-11.906	8.84457e-18	2.72012e-17	-5.54712	3.78795e-07	7.71795e-07	2.09938e-23	central nervous system neuron development	GO:0021954
-19.615	1.05457e-16	2.72848e-16	-8.17822	1.5082e-07	3.27783e-07	8.94349e-23	neuron projection	GO:0043005
-22.8989	5.59614e-15	1.23266e-14	-10.2412	2.98485e-08	6.95043e-08	8.56753e-22	SNARE complex	GO:0031201
26.5002	2.20971e-09	3.43031e-09	16.3735	1.65542e-13	9.6369e-13	3.30575e-21	cyclin-dependent protein serine/threonine kinase activity	GO:0004693
-16.8588	5.56612e-17	1.51213e-16	-6.11249	3.61099e-05	6.39773e-05	9.67419e-21	synapse assembly	GO:0007416
-22.4957	9.88453e-18	2.98367e-17	-5.34373	0.000372924	0.000595947	1.77811e-20	apical dendrite	GO:0097440
-14.4226	4.51911e-16	1.09942e-15	-5.55099	1.24608e-05	2.232e-05	2.45391e-20	neurotransmitter biosynthetic process	GO:0042136
-10.8897	5.61735e-19	2.08097e-18	-2.2468	0.0104987	0.0138762	2.88761e-20	presynaptic membrane assembly	GO:0097105
-13.097	5.52206e-14	1.15397e-13	-5.71165	6.44909e-07	1.23671e-06	1.42712e-19	regulation of synaptic transmission, glutamatergic	GO:0051966
-24.748	1.2718e-16	3.2391e-16	-5.8799	0.000572847	0.000906545	2.93639e-19	neuromuscular junction	GO:0031594
-20.1379	2.31431e-19	9.43083e-19	-1.1122	0.437514	0.475432	4.48371e-19	myelination in peripheral nervous system	GO:0022011
-23.8851	5.95898e-16	1.4077e-15	-5.84177	0.00088689	0.00133855	1.88427e-18	growth cone	GO:0030426
-8.55786	1.30942e-12	2.45328e-12	-4.72845	4.04679e-07	8.14354e-07	1.99784e-18	positive regulation of synaptic transmission	GO:0050806
-26.3091	8.11759e-15	1.74101e-14	-8.6815	0.000111761	0.000185889	3.23634e-18	positive regulation of neuron differentiation	GO:0045666
-20.7996	7.62291e-12	1.35058e-11	-11.4747	5.72731e-07	1.11137e-06	1.501e-17	regulation of neuron apoptotic process	GO:0043523
-16.3335	2.29004e-10	3.80894e-10	-11.8671	7.63058e-08	1.75181e-07	6.67254e-17	synaptic transmission, cholinergic	GO:0007271
-13.6312	3.58408e-15	8.00281e-15	-3.26111	0.00658632	0.00894642	7.15965e-17	axonal fasciculation	GO:0007413
10.0552	1.61893e-09	2.562e-09	7.48528	1.65588e-08	3.91172e-08	1.00218e-16	immunological synapse	GO:0001772
-12.2733	2.08458e-08	3.06226e-08	-9.7802	1.60636e-09	4.15614e-09	1.27272e-16	neuromuscular synaptic transmission	GO:0007274
-13.803	7.40181e-14	1.52721e-13	-3.29703	0.00169844	0.00242847	3.70878e-16	neurotransmitter receptor transport, endosome to postsynaptic membrane	GO:0098887
-13.4587	2.21073e-13	4.28988e-13	-4.71931	0.000618863	0.000969949	4.16096e-16	regulation of axonogenesis	GO:0050770
-20.5912	1.52019e-12	2.7973e-12	-6.37607	0.000121083	0.000199358	5.57665e-16	syntaxin binding	GO:0019905
10.6549	4.04411e-07	5.44785e-07	7.09488	3.62298e-10	1.08097e-09	5.88897e-16	commissural neuron axon guidance	GO:0071679
-14.8691	7.24395e-12	1.29754e-11	-5.71518	7.18829e-05	0.000122051	1.58367e-15	synaptic membrane	GO:0097060
13.9724	2.95728e-08	4.3039e-08	11.6983	1.62383e-08	3.89242e-08	1.67526e-15	reciprocal meiotic recombination	GO:0007131
-11.0536	6.59493e-13	1.24997e-12	-3.05307	0.00112418	0.00168111	2.10134e-15	receptor localization to synapse	GO:0097120
18.0566	1.25884e-09	2.01167e-09	9.31397	5.54436e-07	1.08883e-06	2.19037e-15	SMN complex	GO:0032797
23.0452	3.12197e-13	5.98684e-13	4.60064	0.0026242	0.00369241	2.21059e-15	SMN-Sm protein complex	GO:0034719
-12.4397	1.42731e-13	2.80303e-13	-2.85743	0.0105562	0.0138762	3.88956e-15	positive regulation of synaptic transmission, GABAergic	GO:0032230
-5.19684	9.60429e-08	1.34957e-07	-4.09239	1.23771e-08	3.05677e-08	4.12532e-15	cholinergic synapse	GO:0098981
15.9082	4.72464e-06	5.96989e-06	11.7596	3.31743e-10	1.03989e-09	6.20801e-15	positive regulation of neuron death	GO:1901216
-19.1212	5.25563e-11	9.01755e-11	-8.23407	8.17877e-05	0.000137437	1.23935e-14	regulation of neuron differentiation	GO:0045664
16.0632	9.54981e-07	1.25534e-06	16.4428	7.52509e-09	1.90662e-08	2.39345e-14	neuron projection extension	GO:1990138
31.4721	8.42824e-14	1.71725e-13	2.44089	0.136524	0.161257	2.76919e-14	methylosome	GO:0034709
-10.988	8.45127e-12	1.48124e-11	-2.84712	0.00134994	0.00200037	2.96303e-14	G protein-coupled glutamate receptor signaling pathway	GO:0007216
-14.1652	2.69776e-10	4.44177e-10	-4.82536	5.01152e-05	8.59871e-05	3.81935e-14	cerebral cortex neuron differentiation	GO:0021895
-26.9743	9.75706e-14	1.96346e-13	0.763851	0.678857	0.70034	1.37509e-13	neuron migration	GO:0001764
-20.2431	1.52736e-12	2.7973e-12	-3.10198	0.0966432	0.116688	3.2641e-13	regulation of neuron death	GO:1901214
-24.8013	2.09646e-12	3.79692e-12	-2.45026	0.226904	0.26046	9.88948e-13	neuron projection morphogenesis	GO:0048812
14.0196	2.35994e-06	3.0289e-06	10.0771	2.27706e-07	4.82026e-07	1.46001e-12	Gemini of coiled bodies	GO:0097504
-8.83006	5.06836e-08	7.24687e-08	-5.64759	3.73685e-05	6.49544e-05	4.70716e-12	acetylcholine binding	GO:0042166
-3.7106	1.57515e-05	1.97499e-05	-2.8425	1.25581e-07	2.76619e-07	5.46319e-12	neuropeptide hormone activity	GO:0005184
-20.5811	3.81257e-10	6.2145e-10	-5.46853	0.0138702	0.0180867	1.124e-11	negative regulation of neuron projection development	GO:0010977
-14.1189	3.18021e-08	4.58738e-08	-6.99121	0.000159877	0.000258019	1.18363e-11	motor neuron axon guidance	GO:0008045
-22.0952	2.85002e-11	4.94205e-11	-1.53988	0.420396	0.459896	2.27283e-11	cell-cell junction assembly	GO:0007043
-8.00283	2.79535e-09	4.29851e-09	-2.82415	0.0047071	0.00650219	2.79497e-11	regulation of neuronal synaptic plasticity	GO:0048168
-9.02876	1.83479e-08	2.74376e-08	-3.47473	0.000680083	0.00104579	2.8694e-11	negative regulation of excitatory postsynaptic potential	GO:0090394
7.16852	4.99848e-05	6.17236e-05	6.44119	7.21531e-07	1.36755e-06	8.44103e-11	immunological synapse formation	GO:0001771
-28.567	7.14372e-10	1.1529e-09	-1.9528	0.380343	0.42463	4.89555e-10	adherens junction	GO:0005912
-13.0258	3.09262e-09	4.71119e-09	-2.28143	0.119358	0.14201	6.69034e-10	nBAF complex	GO:0071565
-5.51131	1.32961e-06	1.73381e-06	-2.6134	0.000743469	0.00113257	1.96367e-09	neurotransmitter transport	GO:0006836
-7.26567	1.69739e-06	2.19583e-06	-4.04041	0.000649666	0.00100853	2.21456e-09	positive regulation of synaptic plasticity	GO:0031915
8.95225	0.000904764	0.00104593	9.88228	2.44731e-06	4.48216e-06	4.68804e-09	cell-cell junction organization	GO:0045216
-15.8942	2.08534e-08	3.06226e-08	-2.6457	0.13887	0.162847	4.9868e-09	adherens junction organization	GO:0034332
-25.7225	1.70566e-08	2.57429e-08	0.703306	0.788445	0.79824	2.0549e-08	neuron differentiation	GO:0030182
-8.84356	2.0789e-07	2.82383e-07	-2.15664	0.0704741	0.0857259	2.42076e-08	neuron fate commitment	GO:0048663
14.347	0.0108581	0.0120399	11.9587	1.33025e-06	2.49231e-06	3.00071e-08	cell-cell junction	GO:0005911
-24.0731	1.44975e-07	2.00262e-07	3.20423	0.153676	0.178923	3.58314e-08	neuron apoptotic process	GO:0051402
-12.4228	8.30271e-08	1.17682e-07	-0.65772	0.569787	0.603086	7.09723e-08	apical junction complex	GO:0043296
-7.17607	3.63506e-06	4.62902e-06	-3.12753	0.0192841	0.0247505	1.14571e-07	myelin sheath	GO:0043209
-14.9358	2.04155e-07	2.79641e-07	-1.52984	0.399483	0.442964	1.23871e-07	intercalated disc	GO:0014704
-12.0499	1.40757e-07	1.96098e-07	-0.590311	0.719111	0.732594	1.4366e-07	myelination	GO:0042552
-20.4839	5.01986e-07	6.70686e-07	-1.53923	0.546058	0.585576	3.92737e-07	negative regulation of neuron apoptotic process	GO:0043524
-26.4168	8.70551e-07	1.15366e-06	2.3549	0.373452	0.419812	4.84319e-07	positive regulation of neuron projection development	GO:0010976
-3.20319	3.27603e-05	4.07628e-05	-1.44387	0.039509	0.0495383	2.01932e-06	central nervous system myelination	GO:0022010
5.93837	0.0347498	0.0375114	5.87037	3.74584e-05	6.49544e-05	2.43653e-06	olfactory bulb development	GO:0021772
-3.77343	0.00996035	0.0111201	-4.03866	0.000141022	0.000229866	2.55614e-06	spinal cord association neuron differentiation	GO:0021527
-6.97514	0.000296119	0.000354907	-4.09875	0.0101265	0.0135297	4.8018e-06	spinal cord motor neuron differentiation	GO:0021522
-9.32646	0.000821337	0.000956271	5.28996	0.014495	0.0187515	1.79315e-05	neuroblast proliferation	GO:0007405
8.47234	0.000712702	0.000841815	3.51748	0.0516769	0.0643002	5.41289e-05	uropod	GO:0001931
9.80603	0.0253607	0.0275586	7.88983	0.00145351	0.00211537	5.82967e-05	E-box binding	GO:0070888
-8.4047	7.36905e-05	9.03125e-05	0.804376	0.678044	0.70034	6.32494e-05	oligodendrocyte differentiation	GO:0048709
-9.95461	0.000166891	0.000201505	-1.94534	0.317009	0.358837	7.23074e-05	negative regulation of neuron differentiation	GO:0045665
-6.51084	0.00868425	0.00983009	5.0451	0.00729095	0.0098217	9.65482e-05	neuron maturation	GO:0042551
-12.058	0.000127187	0.000154713	1.19567	0.605345	0.632508	9.78569e-05	inclusion body	GO:0016234
-9.3199	0.000677229	0.000805754	2.41156	0.106732	0.127921	0.000103073	negative regulation of oxidative stress-induced neuron death	GO:1903204
5.68169	0.0518871	0.0556421	5.97537	0.00262773	0.00369241	0.000205454	dendritic spine maintenance	GO:0097062
9.66161	0.103687	0.109747	10.8797	0.00139221	0.00204442	0.000224367	positive regulation of neuron apoptotic process	GO:0043525
-4.72872	0.182293	0.189259	5.68337	0.0015697	0.00226426	0.000428532	neuron development	GO:0048666
-9.4665	0.00078611	0.000921841	-0.99563	0.567719	0.603086	0.00055595	neuron cellular homeostasis	GO:0070050
-3.82361	0.169382	0.176983	-5.68633	0.00287108	0.00399988	0.000707911	gap junction	GO:0005921
-17.5479	0.00468242	0.00533731	3.27941	0.224537	0.259571	0.00138541	bicellular tight junction	GO:0005923
-3.71093	0.00162891	0.0018698	-0.145266	0.883409	0.883409	0.0016518	neuron fate specification	GO:0048665
0.786251	0.701154	0.705482	3.47385	0.00627936	0.00860115	0.00606795	neuronal stem cell population maintenance	GO:0097150
-12.1633	0.0154777	0.016932	2.60521	0.447808	0.483396	0.00818485	bicellular tight junction assembly	GO:0070830
-4.66125	0.119089	0.125235	2.6072	0.0556263	0.06869	0.00860241	positive regulation of neuron migration	GO:2001224
-5.37025	0.0137948	0.015193	-0.752932	0.583978	0.614118	0.00933028	cellular response to epinephrine stimulus	GO:0071872
-7.18704	0.00981467	0.011033	0.366971	0.843107	0.848311	0.00935945	negative regulation of neuron migration	GO:2001223
-3.87593	0.216827	0.223688	3.47032	0.0656993	0.0805187	0.0180111	regulation of synapse organization	GO:0050807
0.82432	0.546178	0.552962	2.12406	0.0307176	0.0388137	0.0214625	sympathetic nervous system development	GO:0048485
0.340647	0.909728	0.909728	4.75112	0.0203092	0.0258624	0.0235278	desmosome	GO:0030057
-4.34927	0.0568295	0.0605439	1.17133	0.407282	0.44856	0.0271576	neural retina development	GO:0003407
-1.39154	0.370565	0.379887	-1.48341	0.236142	0.269169	0.102254	enteric nervous system development	GO:0048484
-4.652	0.493549	0.502804	1.68875	0.709657	0.72751	0.365795	negative regulation of neuron death	GO:1901215

## Sheet: excluded terms
GO_ID	GO_term
GO:0021680	cerebellar Purkinje cell layer development
GO:0042135	neurotransmitter catabolic process
GO:0097151	positive regulation of inhibitory postsynaptic potential
GO:1905244	regulation of modification of synaptic structure
GO:0044736	acid-sensing ion channel activity
GO:0032223	negative regulation of synaptic transmission, cholinergic
GO:0021610	facial nerve morphogenesis
GO:0097049	motor neuron apoptotic process
GO:0031102	neuron projection regeneration
GO:0032229	negative regulation of synaptic transmission, GABAergic
GO:0051967	negative regulation of synaptic transmission, glutamatergic
GO:0001963	synaptic transmission, dopaminergic
GO:0031802	type 5 metabotropic glutamate receptor binding
GO:0060080	inhibitory postsynaptic potential
GO:1903376	regulation of oxidative stress-induced neuron intrinsic apoptotic signaling pathway
GO:0061885	positive regulation of mini excitatory postsynaptic potential
GO:2000969	positive regulation of AMPA receptor activity
GO:0051969	regulation of transmission of nerve impulse
GO:1990535	neuron projection maintenance
GO:0033010	paranodal junction
GO:0030913	paranodal junction assembly
GO:0008088	axo-dendritic transport
GO:0097113	AMPA glutamate receptor clustering
GO:0097114	NMDA glutamate receptor clustering
GO:0048669	collateral sprouting in absence of injury
GO:0050803	regulation of synapse structure or activity
GO:0051124	synaptic growth at neuromuscular junction
GO:0097449	astrocyte projection
GO:0098815	modulation of excitatory postsynaptic potential
GO:0097450	astrocyte end-foot
GO:0021691	cerebellar Purkinje cell layer maturation
GO:0097061	dendritic spine organization
GO:0043297	apical junction assembly
GO:0003357	noradrenergic neuron differentiation
GO:0021523	somatic motor neuron differentiation
GO:0021623	oculomotor nerve formation
GO:0021703	locus ceruleus development
GO:0048483	autonomic nervous system development
GO:0032226	positive regulation of synaptic transmission, dopaminergic
GO:0003358	noradrenergic neuron development
GO:0003359	noradrenergic neuron fate commitment
GO:0021902	commitment of neuronal cell to specific neuron type in forebrain
GO:0060163	subpallium neuron fate commitment
GO:0060165	regulation of timing of subpallium neuron differentiation
GO:0060579	ventral spinal cord interneuron fate commitment
GO:0070852	cell body fiber
GO:0048755	branching morphogenesis of a nerve
GO:0051946	regulation of glutamate uptake involved in transmission of nerve impulse
GO:0061831	apical ectoplasmic specialization
GO:0097470	ribbon synapse
GO:0021702	cerebellar Purkinje cell differentiation
GO:0021860	pyramidal neuron development
GO:1990048	anterograde neuronal dense core vesicle transport
GO:1990049	retrograde neuronal dense core vesicle transport
GO:0051970	negative regulation of transmission of nerve impulse
GO:0008347	glial cell migration
GO:2000978	negative regulation of forebrain neuron differentiation
GO:0099558	maintenance of synapse structure
GO:0050805	negative regulation of synaptic transmission
GO:0014042	positive regulation of neuron maturation
GO:0030056	hemidesmosome
GO:0098883	synapse pruning
GO:0150062	complement-mediated synapse pruning
GO:0098683	cochlear hair cell ribbon synapse
GO:0098684	photoreceptor ribbon synapse
GO:0031800	type 3 metabotropic glutamate receptor binding
GO:0035254	glutamate receptor binding
GO:0051823	regulation of synapse structural plasticity
GO:0090129	positive regulation of synapse maturation
GO:0034349	glial cell apoptotic process
GO:0070997	neuron death
GO:0043203	axon hillock
GO:0005940	septin ring
GO:0099563	modification of synaptic structure
GO:0097118	neuroligin clustering involved in postsynaptic membrane assembly
GO:0014044	Schwann cell development
GO:0031914	negative regulation of synaptic plasticity
GO:0048699	generation of neurons
GO:0032279	asymmetric synapse
GO:0032280	symmetric synapse
GO:0015872	dopamine transport
GO:0060084	synaptic transmission involved in micturition
GO:0021952	central nervous system projection neuron axonogenesis
GO:0032225	regulation of synaptic transmission, dopaminergic
GO:0051963	regulation of synapse assembly
GO:0051971	positive regulation of transmission of nerve impulse
GO:0019227	neuronal action potential propagation
GO:0097401	synaptic vesicle lumen acidification
GO:0097418	neurofibrillary tangle
GO:1902847	regulation of neuronal signal transduction
GO:0042133	neurotransmitter metabolic process
GO:2000522	positive regulation of immunological synapse formation
GO:2000526	positive regulation of glycoprotein biosynthetic process involved in immunological synapse formation
GO:0099553	trans-synaptic signaling by endocannabinoid, modulating synaptic transmission
GO:0098749	cerebellar neuron development
GO:0099179	regulation of synaptic membrane adhesion
GO:0021879	forebrain neuron differentiation
GO:0045217	cell-cell junction maintenance
GO:1905426	positive regulation of Wnt-mediated midbrain dopaminergic neuron differentiation
GO:0005915	zonula adherens
GO:0034333	adherens junction assembly
GO:1904948	midbrain dopaminergic neuron differentiation
GO:1904954	canonical Wnt signaling pathway involved in midbrain dopaminergic neuron differentiation
GO:0097447	dendritic tree
GO:0110091	negative regulation of hippocampal neuron apoptotic process
GO:0150090	multiple spine synapse organization, single dendrite
GO:0021517	ventral spinal cord development
GO:0021813	cell-cell adhesion involved in neuronal-glial interactions involved in cerebral cortex radial glia guided migration
GO:0097477	lateral motor column neuron migration
GO:1902685	positive regulation of receptor localization to synapse
GO:0021847	ventricular zone neuroblast division
GO:0015842	aminergic neurotransmitter loading into synaptic vesicle
GO:1902473	regulation of protein localization to synapse
GO:0044300	cerebellar mossy fiber
GO:0044309	neuron spine
GO:0097109	neuroligin family protein binding
GO:0150012	positive regulation of neuron projection arborization
GO:0021882	regulation of transcription from RNA polymerase II promoter involved in forebrain neuron fate commitment
GO:1902871	positive regulation of amacrine cell differentiation
GO:0097376	interneuron axon guidance
GO:0016013	syntrophin complex
GO:0030055	cell-substrate junction
GO:0007270	neuron-neuron synaptic transmission
GO:0002934	desmosome organization
GO:0071896	protein localization to adherens junction
GO:0014043	negative regulation of neuron maturation
GO:0099557	trans-synaptic signaling by trans-synaptic complex, modulating synaptic transmission
GO:0036514	dopaminergic neuron axon guidance
GO:0036515	serotonergic neuron axon guidance
GO:0097155	fasciculation of sensory neuron axon
GO:0014037	Schwann cell differentiation
GO:0021612	facial nerve structural organization
GO:0070160	tight junction
GO:0036475	neuron death in response to oxidative stress
GO:0097156	fasciculation of motor neuron axon
GO:0097485	neuron projection guidance
GO:0106030	neuron projection fasciculation
GO:0051964	negative regulation of synapse assembly
GO:0048170	positive regulation of long-term neuronal synaptic plasticity
GO:0106028	neuron projection retraction
GO:1904782	negative regulation of NMDA glutamate receptor activity
GO:1904783	positive regulation of NMDA glutamate receptor activity
GO:0051935	glutamate reuptake
GO:0007529	establishment of synaptic specificity at neuromuscular junction
GO:0004972	NMDA glutamate receptor activity
GO:0021884	forebrain neuron development
GO:0098908	regulation of neuronal action potential
GO:0071598	neuronal ribonucleoprotein granule
GO:1902737	dendritic filopodium
GO:0007044	cell-substrate junction assembly
GO:0099547	regulation of translation at synapse, modulating synaptic transmission
GO:1900449	regulation of glutamate receptor signaling pathway
GO:1904862	inhibitory synapse assembly
GO:0099192	cerebellar Golgi cell to granule cell synapse
GO:0021514	ventral spinal cord interneuron differentiation
GO:0097154	GABAergic neuron differentiation
GO:2000977	regulation of forebrain neuron differentiation
GO:1904457	positive regulation of neuronal action potential
GO:0097374	sensory neuron axon guidance
GO:0021516	dorsal spinal cord development
GO:0021784	postganglionic parasympathetic fiber development
GO:0061642	chemoattraction of axon
GO:0005243	gap junction channel activity
GO:1903763	gap junction channel activity involved in cell communication by electrical coupling
GO:1990349	gap junction-mediated intercellular transport
GO:0086020	gap junction channel activity involved in SA node cell-atrial cardiac muscle cell electrical coupling
GO:0086076	gap junction channel activity involved in atrial cardiac muscle cell-AV node cell electrical coupling
GO:0086077	gap junction channel activity involved in AV node cell-bundle of His cell electrical coupling
GO:0086078	gap junction channel activity involved in bundle of His cell-Purkinje myocyte electrical coupling
GO:0086079	gap junction channel activity involved in Purkinje myocyte-ventricular cardiac muscle cell electrical coupling
GO:0021508	floor plate formation
GO:0021776	smoothened signaling pathway involved in spinal cord motor neuron cell fate specification
GO:0060012	synaptic transmission, glycinergic
GO:0098690	glycinergic synapse
GO:1904456	negative regulation of neuronal action potential
GO:0097413	Lewy body
GO:1901888	regulation of cell junction assembly
GO:0004971	AMPA glutamate receptor activity
GO:0004970	ionotropic glutamate receptor activity
GO:1904861	excitatory synapse assembly
GO:0015277	kainate selective glutamate receptor activity
GO:0032983	kainate selective glutamate receptor complex
GO:0001640	adenylate cyclase inhibiting G protein-coupled glutamate receptor activity
GO:0007196	adenylate cyclase-inhibiting G protein-coupled glutamate receptor signaling pathway
GO:0042165	neurotransmitter binding
GO:0021955	central nervous system neuron axonogenesis
GO:0001641	group II metabotropic glutamate receptor activity
GO:0007206	phospholipase C-activating G protein-coupled glutamate receptor signaling pathway
GO:0001642	group III metabotropic glutamate receptor activity
GO:1990635	proximal dendrite
GO:0106027	neuron projection organization
GO:1904339	negative regulation of dopaminergic neuron differentiation
GO:0099555	trans-synaptic signaling by nitric oxide, modulating synaptic transmission
GO:0070572	positive regulation of neuron projection regeneration
GO:1903377	negative regulation of oxidative stress-induced neuron intrinsic apoptotic signaling pathway
GO:0099637	neurotransmitter receptor transport
GO:0021520	spinal cord motor neuron cell fate specification
GO:0048857	neural nucleus development
GO:0021557	oculomotor nerve development
GO:0048667	cell morphogenesis involved in neuron differentiation
GO:0060164	regulation of timing of neuron differentiation
GO:0071820	N-box binding
GO:0099154	serotonergic synapse
GO:1903208	negative regulation of hydrogen peroxide-induced neuron death
GO:0021773	striatal medium spiny neuron differentiation
GO:0021524	visceral motor neuron differentiation
GO:0048936	peripheral nervous system neuron axonogenesis
GO:0060385	axonogenesis involved in innervation
GO:0110090	positive regulation of hippocampal neuron apoptotic process
GO:0002159	desmosome assembly
GO:0023041	neuronal signal transduction
GO:0099508	voltage-gated ion channel activity involved in regulation of presynaptic membrane potential
GO:2000671	regulation of motor neuron apoptotic process
GO:0098971	anterograde dendritic transport of neurotransmitter receptor complex
GO:0045218	zonula adherens maintenance
GO:0021897	forebrain astrocyte development
GO:0032224	positive regulation of synaptic transmission, cholinergic
GO:0021812	neuronal-glial interaction involved in cerebral cortex radial glia guided migration
GO:0048677	axon extension involved in regeneration
GO:2000521	negative regulation of immunological synapse formation
GO:0035852	horizontal cell localization
GO:0140058	neuron projection arborization
GO:1904953	Wnt signaling pathway involved in midbrain dopaminergic neuron differentiation
GO:0150001	primary dendrite
GO:1901588	dendritic microtubule
GO:0051915	induction of synaptic plasticity by chemical substance
GO:0097441	basal dendrite
GO:0150002	distal dendrite
GO:0150014	apical distal dendrite
GO:1990769	proximal neuron projection
GO:1902474	positive regulation of protein localization to synapse
GO:0008366	axon ensheathment
GO:1903378	positive regulation of oxidative stress-induced neuron intrinsic apoptotic signaling pathway
GO:0021681	cerebellar granular layer development
GO:0098969	neurotransmitter receptor transport to postsynaptic membrane
GO:0099003	vesicle-mediated transport in synapse
GO:0150011	regulation of neuron projection arborization
GO:0005883	neurofilament
GO:0035881	amacrine cell differentiation
GO:2000297	negative regulation of synapse maturation
GO:0021764	amygdala development
GO:0021960	anterior commissure morphogenesis
GO:0043121	neurotrophin binding
GO:0048708	astrocyte differentiation
GO:0060580	ventral spinal cord interneuron fate determination
GO:0021912	regulation of transcription from RNA polymerase II promoter involved in spinal cord motor neuron fate specification
GO:0036057	slit diaphragm
GO:0005927	muscle tendon junction
GO:0005030	neurotrophin receptor activity
GO:0010465	nerve growth factor receptor activity
GO:0099183	trans-synaptic signaling by BDNF, modulating synaptic transmission
GO:0099551	trans-synaptic signaling by neuropeptide, modulating synaptic transmission
GO:0038179	neurotrophin signaling pathway
GO:0021953	central nervous system neuron differentiation
GO:0008038	neuron recognition
GO:0098992	neuronal dense core vesicle
GO:0032902	nerve growth factor production
GO:0051582	positive regulation of neurotransmitter uptake
GO:0051583	dopamine uptake involved in synaptic transmission
GO:1903382	negative regulation of endoplasmic reticulum stress-induced neuron intrinsic apoptotic signaling pathway
GO:0021918	regulation of transcription from RNA polymerase II promoter involved in somatic motor neuron fate commitment
GO:0071871	response to epinephrine
GO:0099013	neuronal dense core vesicle lumen
GO:0099538	synaptic signaling via neuropeptide
GO:0005914	spot adherens junction
GO:0021683	cerebellar granular layer morphogenesis
GO:0034334	adherens junction maintenance
GO:0048664	neuron fate determination
GO:0070570	regulation of neuron projection regeneration
GO:0021869	forebrain ventricular zone progenitor cell division
GO:1902870	negative regulation of amacrine cell differentiation
GO:0022829	wide pore channel activity
GO:0031805	type 8 metabotropic glutamate receptor binding
GO:2000979	positive regulation of forebrain neuron differentiation
GO:0097119	postsynaptic density protein 95 clustering
GO:1902078	positive regulation of lateral motor column neuron migration
GO:0015871	choline transport
GO:0021870	Cajal-Retzius cell differentiation
GO:0097107	postsynaptic density assembly
GO:0032227	negative regulation of synaptic transmission, dopaminergic
GO:0036060	slit diaphragm assembly
GO:0072534	perineuronal net
GO:1902414	protein localization to cell junction
GO:0014041	regulation of neuron maturation
GO:1903203	regulation of oxidative stress-induced neuron death
GO:1903223	positive regulation of oxidative stress-induced neuron death
GO:0106003	amyloid-beta complex
GO:0036518	chemorepulsion of dopaminergic neuron axon
GO:0061034	olfactory bulb mitral cell layer development
GO:0021966	corticospinal neuron axon guidance
GO:1900450	negative regulation of glutamate receptor signaling pathway
GO:0021785	branchiomotor neuron axon guidance
GO:0036486	ventral trunk neural crest cell migration
GO:0097490	sympathetic neuron projection extension
GO:0097491	sympathetic neuron projection guidance
GO:1902285	semaphorin-plexin signaling pathway involved in neuron projection guidance
GO:2000672	negative regulation of motor neuron apoptotic process
GO:1904956	regulation of midbrain dopaminergic neuron differentiation
GO:0098845	postsynaptic endosome
GO:0061074	regulation of neural retina development
GO:0097402	neuroblast migration
GO:0015874	norepinephrine transport
GO:0051620	norepinephrine uptake
GO:0051610	serotonin uptake
GO:0060092	regulation of synaptic transmission, glycinergic
GO:0015812	gamma-aminobutyric acid transport
GO:0098700	neurotransmitter loading into synaptic vesicle
GO:0005277	acetylcholine transmembrane transporter activity
GO:0051615	histamine uptake
GO:0035921	desmosome disassembly
GO:0051585	negative regulation of dopamine uptake involved in synaptic transmission
GO:0021692	cerebellar Purkinje cell layer morphogenesis
GO:0098918	structural constituent of synapse
GO:0099010	modification of postsynaptic structure
GO:0098989	NMDA selective glutamate receptor signaling pathway
GO:0071911	synchronous neurotransmitter secretion
GO:0048174	negative regulation of short-term neuronal synaptic plasticity
GO:0099066	integral component of neuronal dense core vesicle membrane
GO:0097090	presynaptic membrane organization
GO:1905075	positive regulation of tight junction disassembly
GO:0070571	negative regulation of neuron projection regeneration
GO:1904338	regulation of dopaminergic neuron differentiation
GO:0021877	forebrain neuron fate commitment
GO:0021872	forebrain generation of neurons
GO:0021888	hypothalamus gonadotrophin-releasing hormone neuron development
GO:0010845	positive regulation of reciprocal meiotic recombination
GO:0060945	cardiac neuron differentiation
GO:0097475	motor neuron migration
GO:0048242	epinephrine secretion
GO:0036520	astrocyte-dopaminergic neuron signaling
GO:0036517	chemoattraction of serotonergic neuron axon
GO:1904955	planar cell polarity pathway involved in midbrain dopaminergic neuron differentiation
GO:1904891	positive regulation of excitatory synapse assembly
GO:0061101	neuroendocrine cell differentiation
GO:1905438	non-canonical Wnt signaling pathway involved in midbrain dopaminergic neuron differentiation
GO:0008039	synaptic target recognition
GO:0090128	regulation of synapse maturation
GO:0021541	ammon gyrus development
GO:0061643	chemorepulsion of axon
GO:0021526	medial motor column neuron differentiation
GO:0051835	positive regulation of synapse structural plasticity
GO:0021828	gonadotrophin-releasing hormone neuronal migration to the hypothalamus
GO:0150020	basal dendrite arborization
GO:0048486	parasympathetic nervous system development
GO:0061452	retrotrapezoid nucleus neuron differentiation
GO:0098943	neurotransmitter receptor transport, postsynaptic endosome to lysosome
GO:1990926	short-term synaptic potentiation
GO:0120193	tight junction organization
GO:0045186	zonula adherens assembly
GO:0021801	cerebral cortex radial glia guided migration
GO:0021972	corticospinal neuron axon guidance through spinal cord
GO:0097116	gephyrin clustering involved in postsynaptic density assembly
GO:0035256	G protein-coupled glutamate receptor binding
GO:0045161	neuronal ion channel clustering
GO:0061373	mammillary axonal complex development
GO:0099152	regulation of neurotransmitter receptor transport, endosome to postsynaptic membrane
GO:0021685	cerebellar granular layer structural organization
GO:0021693	cerebellar Purkinje cell layer structural organization
GO:0051580	regulation of neurotransmitter uptake
GO:1901890	positive regulation of cell junction assembly
GO:0060040	retinal bipolar neuron differentiation
GO:0061845	neuron projection branch point
GO:0061846	dendritic spine cytoplasm
GO:0099564	modification of synaptic structure, modulating synaptic transmission
GO:1905704	positive regulation of inhibitory synapse assembly
GO:0021920	regulation of transcription from RNA polymerase II promoter involved in spinal cord association neuron specification
GO:0099550	trans-synaptic signaling, modulating synaptic transmission
GO:0044301	climbing fiber
GO:1903384	negative regulation of hydrogen peroxide-induced neuron intrinsic apoptotic signaling pathway
GO:0098983	symmetric, GABA-ergic, inhibitory synapse
GO:0098985	asymmetric, glutamatergic, excitatory synapse
GO:0042988	X11-like protein binding
GO:1904958	positive regulation of midbrain dopaminergic neuron differentiation
GO:0099629	postsynaptic specialization of symmetric synapse
GO:1900451	positive regulation of glutamate receptor signaling pathway
GO:0060053	neurofilament cytoskeleton
GO:0098968	neurotransmitter receptor transport postsynaptic membrane to endosome
GO:1904717	regulation of AMPA glutamate receptor clustering
GO:0097462	Lewy neurite
GO:0021694	cerebellar Purkinje cell layer formation
GO:1990227	paranodal junction maintenance
GO:0034718	SMN-Gemin2 complex
GO:0031798	type 1 metabotropic glutamate receptor binding
GO:1904340	positive regulation of dopaminergic neuron differentiation
GO:1902683	regulation of receptor localization to synapse
GO:0099627	neurotransmitter receptor cycle
GO:0099630	postsynaptic neurotransmitter receptor cycle
GO:0021852	pyramidal neuron migration
GO:1904071	presynaptic active zone assembly
GO:0021686	cerebellar granular layer maturation
GO:0098508	endothelial to hematopoietic transition
GO:1904800	negative regulation of neuron remodeling
GO:1904719	positive regulation of AMPA glutamate receptor clustering
GO:2000312	regulation of kainate selective glutamate receptor activity
GO:0044231	host cell presynaptic membrane
GO:0099639	neurotransmitter receptor transport, endosome to plasma membrane
GO:1900383	regulation of synaptic plasticity by receptor localization to synapse
GO:0061832	basal ectoplasmic specialization
GO:0071678	olfactory bulb axon guidance
GO:0097106	postsynaptic density organization
GO:0021956	central nervous system interneuron axonogenesis
GO:0035003	subapical complex
GO:0010705	meiotic DNA double-strand break processing involved in reciprocal meiotic recombination
GO:0097117	guanylate kinase-associated protein clustering
GO:0032589	neuron projection membrane
GO:0021793	chemorepulsion of branchiomotor axon
GO:0044317	rod spherule
GO:0021757	caudate nucleus development
GO:0021859	pyramidal neuron differentiation
GO:0021509	roof plate formation
GO:0097476	spinal cord motor neuron migration
GO:0060386	synapse assembly involved in innervation
GO:1902684	negative regulation of receptor localization to synapse
GO:0010780	meiotic DNA double-strand break formation involved in reciprocal meiotic recombination
GO:0021528	commissural neuron differentiation in spinal cord
GO:1905702	regulation of inhibitory synapse assembly
GO:0021858	GABAergic neuron differentiation in basal ganglia
GO:0061886	negative regulation of mini excitatory postsynaptic potential
