# Supplementary material for: A Panel of Synapse-Related Genes as a Biomarker for Gliomas
Source: Front Neurosci. 2020 Aug 11;14:822. doi: 10.3389/fnins.2020.00822 (PMC7431624; doi:10.3389/fnins.2020.00822)
Supplement: Supplementary file 4 [file Data_Sheet_2.XLSX]

## Sheet: Sheet1
Supplementary File S2: The prognostic performances of 171 collected genes. The finally selected genes are marked in bold.
symbol	lnHR_1	p_1	FDR_1	lnHR_2	p_2	FDR_2	combined_FDR	GO_terms
PFN1	0.00372603	1.44375e-28	2.51212e-26	0.00120814	4.39317e-09	5.06679e-08	1.27284e-33	synapse maturation
SHANK2	-0.189493	6.38092e-20	5.5514e-18	-0.0936752	2.23486e-08	2.1757e-07	1.20782e-24	regulation of AMPA receptor activity
CACNG2	-0.285509	3.50442e-18	1.52442e-16	-0.138952	1.03022e-09	1.62026e-08	2.46996e-24	AMPA glutamate receptor complex;regulation of AMPA receptor activity
TNR	-0.0223559	2.12663e-16	6.16723e-15	-0.0215331	1.44769e-10	3.57786e-09	2.20655e-23	synapse organization
SHISA7	-0.177082	3.2315e-16	7.6947e-15	-0.0903479	2.41594e-10	5.22447e-09	4.02007e-23	regulation of short-term neuronal synaptic plasticity;AMPA glutamate receptor complex;regulation of AMPA receptor activity
CHRNB2	-0.213214	1.00561e-15	1.74975e-14	-0.133806	6.90124e-11	2.89503e-09	5.0656e-23	dopaminergic synapse;excitatory postsynaptic potential
GRIN3A	-0.475753	1.87242e-14	2.66779e-13	-0.43676	1.02186e-10	2.94637e-09	7.86028e-22	ionotropic glutamate receptor signaling pathway
MAPK8IP2	-0.0365923	5.42725e-14	6.29561e-13	-0.00839583	8.36715e-11	2.89503e-09	1.8226e-21	excitatory postsynaptic potential;regulation of AMPA receptor activity
GRID1	-0.083133	4.03519e-14	5.01517e-13	-0.0352725	2.16109e-09	3.11558e-08	1.56251e-20	ionotropic glutamate receptor signaling pathway
UNC13A	-0.0963118	3.53779e-16	7.6947e-15	-0.038489	5.0587e-07	3.36598e-06	2.59002e-20	regulation of short-term neuronal synaptic plasticity
LRP4	-0.0325998	2.66987e-17	9.29114e-16	-0.00973152	9.43575e-06	4.7417e-05	4.40558e-20	synapse organization
SYBU	-0.0402657	2.02096e-18	1.17216e-16	-0.0108784	0.000635667	0.00172696	2.02426e-19	synapse maturation
SLC16A3	0.0121927	5.93187e-13	4.48759e-12	0.00402927	3.91055e-09	4.83232e-08	2.16855e-19	parallel fiber to Purkinje cell synapse
DRP2	-0.284189	4.5866e-12	2.95581e-11	-0.174398	7.35941e-10	1.27318e-08	3.76327e-19	synapse organization
GRIK4	-0.160439	9.75924e-14	9.43393e-13	-0.0824896	8.24306e-08	6.48205e-07	6.11512e-19	ionotropic glutamate receptor signaling pathway
GRIN2C	-0.14699	7.447e-11	3.96715e-10	-0.0602761	8.11889e-11	2.89503e-09	1.1485e-18	ionotropic glutamate receptor signaling pathway;excitatory postsynaptic potential
IGSF21	-0.0364138	7.96879e-10	3.38188e-09	-0.0189093	2.49656e-11	2.15953e-09	7.30325e-18	synapse maturation
GRIA2	-0.018416	1.85826e-14	2.66779e-13	-0.0072542	2.51788e-05	9.89986e-05	2.64107e-17	ionotropic glutamate receptor signaling pathway;AMPA glutamate receptor complex
GRIK2	-0.0634003	3.56803e-11	2.06946e-10	-0.0398078	4.65083e-08	3.8314e-07	7.92892e-17	ionotropic glutamate receptor signaling pathway;regulation of short-term neuronal synaptic plasticity;excitatory postsynaptic potential
GLRB	-0.0914893	9.56863e-16	1.74975e-14	-0.0249567	0.00303103	0.00624247	1.09228e-16	excitatory postsynaptic potential
SEZ6L	-0.0159066	6.93259e-12	4.30811e-11	-0.0110295	4.17599e-07	3.01019e-06	1.29683e-16	synapse maturation
CHRNA9	0.01233	0.000686627	0.00106672	0.0794457	9.00772e-16	1.55833e-13	1.66231e-16	excitatory postsynaptic potential
ADRA1A	-0.282788	1.09548e-13	1.00323e-12	-0.16471	8.30519e-05	0.000266074	2.66932e-16	dopaminergic synapse
KCNJ9	-0.0589944	8.93218e-13	6.21679e-12	-0.0229081	1.10493e-05	5.03035e-05	3.12727e-16	parallel fiber to Purkinje cell synapse
GRIA1	-0.0287062	7.06688e-13	5.12349e-12	-0.0186394	1.72707e-05	7.09068e-05	3.6329e-16	ionotropic glutamate receptor signaling pathway;AMPA glutamate receptor complex
AGRN	0.0175049	2.29133e-13	1.89853e-12	0.00356276	0.000374788	0.00106292	2.01799e-15	synapse organization
SLC18A2	-0.565322	6.6951e-14	7.28092e-13	-0.164619	0.00206318	0.00457603	3.33177e-15	dopaminergic synapse
PPP1R9A	-0.191756	1.49986e-13	1.30488e-12	-0.0601586	0.00170203	0.00390242	5.09219e-15	excitatory postsynaptic potential
GRIA4	-0.02313	2.46665e-10	1.19222e-09	-0.0175107	7.78494e-07	4.80998e-06	5.73454e-15	ionotropic glutamate receptor signaling pathway;AMPA glutamate receptor complex
MAPT	-0.0113512	5.77414e-13	4.48759e-12	-0.00398772	0.000638874	0.00172696	7.74987e-15	synapse organization
SLC9A6	-0.0922521	8.344e-14	8.54033e-13	-0.0198514	0.0134478	0.0226735	1.93639e-14	synapse organization
P2RX4	0.0687503	1.99317e-14	2.66779e-13	0.0117381	0.0499991	0.0733038	1.95559e-14	excitatory postsynaptic potential
CHRNE	0.269098	1.05618e-06	2.66341e-06	0.186672	6.71892e-10	1.27318e-08	3.391e-14	excitatory postsynaptic potential
CHRNA4	-0.20465	7.5239e-11	3.96715e-10	-0.0707742	2.62115e-05	0.000100769	3.99765e-14	dopaminergic synapse;excitatory postsynaptic potential
SHISA9	-0.111495	2.61104e-10	1.22789e-09	-0.096824	9.89919e-06	4.75711e-05	5.84122e-14	regulation of short-term neuronal synaptic plasticity;AMPA glutamate receptor complex;regulation of AMPA receptor activity
CTNNB1	0.0118691	5.37344e-09	2.04134e-08	0.0076518	4.57462e-07	3.16564e-06	6.46216e-14	synapse organization
AKT1	0.0125535	8.41363e-07	2.18503e-06	0.00928441	5.9305e-09	6.41235e-08	1.40112e-13	excitatory postsynaptic potential
PAK3	-0.165665	8.78595e-11	4.49634e-10	-0.0704489	0.000101495	0.000319247	1.43544e-13	synapse organization
CHRNA5	0.311417	5.86753e-07	1.54689e-06	0.238433	2.86928e-08	2.48193e-07	3.83928e-13	dopaminergic synapse;excitatory postsynaptic potential
FLOT1	0.00883337	9.00438e-12	5.40263e-11	0.00197165	0.00559407	0.0104062	5.62207e-13	dopaminergic synapse
CNIH3	0.037564	5.49665e-11	3.08522e-10	0.014025	0.000846701	0.00218626	6.74509e-13	AMPA glutamate receptor complex;regulation of AMPA receptor activity
LRRTM2	-0.0851516	4.21508e-12	2.82086e-11	-0.0202042	0.0309614	0.047401	1.33712e-12	synapse organization
WNT7B	-0.0884386	1.18163e-06	2.89582e-06	-0.0561774	8.72006e-08	6.559e-07	1.89937e-12	synapse organization
CBLN1	-0.125439	5.47917e-06	1.13497e-05	-0.0948051	2.71882e-08	2.47556e-07	2.80969e-12	parallel fiber to Purkinje cell synapse
L1CAM	-0.0318553	2.13695e-10	1.06237e-09	-0.00565527	0.00161771	0.00378771	4.02395e-12	synapse organization
CHRNA7	-0.484007	5.42138e-10	2.47359e-09	-0.173608	0.000622004	0.00172696	4.27179e-12	synapse organization;excitatory postsynaptic potential
SYP	-0.00950848	7.47178e-08	2.3638e-07	-0.00233305	5.19393e-06	2.72288e-05	6.43634e-12	regulation of short-term neuronal synaptic plasticity
GRM5	-0.222183	6.73854e-10	2.93126e-09	-0.0891967	0.0017335	0.00390242	1.1439e-11	synapse organization
P2RX6	-0.094026	3.03865e-05	5.50756e-05	-0.0395326	2.26373e-08	2.1757e-07	1.19828e-11	parallel fiber to Purkinje cell synapse;excitatory postsynaptic potential
SYNGR1	-0.0319975	1.01094e-08	3.57484e-08	-0.00867303	0.000185535	0.000563116	2.01305e-11	regulation of short-term neuronal synaptic plasticity
LRRTM1	-0.127895	3.61775e-08	1.21055e-07	-0.0496562	6.36967e-05	0.000210412	2.54715e-11	synapse organization
SPTBN2	-0.0223069	1.11145e-06	2.76276e-06	-0.00755224	1.75056e-06	1.0443e-05	2.88514e-11	parallel fiber to Purkinje cell synapse
SYN1	-0.0213813	5.94058e-09	2.19928e-08	-0.004681	0.000712375	0.00189601	4.16986e-11	synapse organization
CDK5R1	-0.0352898	1.69314e-09	7.01444e-09	-0.0109358	0.0053295	0.0100218	7.02971e-11	ionotropic glutamate receptor signaling pathway
CNTN6	-0.452981	1.13422e-05	2.21746e-05	-0.511099	5.43463e-07	3.48219e-06	7.72161e-11	parallel fiber to Purkinje cell synapse
VWC2L	-0.457356	5.71724e-08	1.84222e-07	-0.266229	0.000162699	0.000502623	9.25944e-11	AMPA glutamate receptor complex
BCAN	-0.000443747	0.00139211	0.00208817	-0.000428109	3.58957e-09	4.77689e-08	9.97495e-11	synapse maturation
SEZ6	-0.0152701	5.54816e-07	1.4852e-06	-0.0112225	1.76242e-05	7.09068e-05	1.05311e-10	excitatory postsynaptic potential;synapse maturation
P2RX5	-0.225434	2.16434e-06	4.89084e-06	-0.0790962	4.10099e-06	2.2171e-05	1.08435e-10	excitatory postsynaptic potential
MPP2	-0.0846768	5.39666e-09	2.04134e-08	-0.0257191	0.00503553	0.00957303	1.95419e-10	excitatory postsynaptic potential
PPFIA3	-0.0590972	1.11889e-05	2.21235e-05	-0.00563854	2.56755e-06	1.48062e-05	3.27565e-10	regulation of short-term neuronal synaptic plasticity
VWC2	-0.748893	8.53031e-09	3.09224e-08	-0.198233	0.00634269	0.0116241	3.59445e-10	AMPA glutamate receptor complex
GRIA3	-0.0389953	5.54426e-10	2.47359e-09	-0.00508784	0.228367	0.274358	6.78651e-10	ionotropic glutamate receptor signaling pathway;parallel fiber to Purkinje cell synapse;AMPA glutamate receptor complex
NFIA	0.0161814	3.13907e-06	6.82747e-06	0.0224637	3.00163e-05	0.000112887	7.70736e-10	synapse maturation
GLRA3	-0.298802	1.62004e-06	3.9151e-06	-0.306626	6.44614e-05	0.000210412	8.23784e-10	excitatory postsynaptic potential
GRIK3	0.0180683	9.04304e-06	1.80861e-05	0.0157817	1.26514e-05	5.61205e-05	1.015e-09	ionotropic glutamate receptor signaling pathway
ABHD6	-0.0411177	5.9902e-06	1.22623e-05	-0.029057	3.53e-05	0.000127227	1.5601e-09	AMPA glutamate receptor complex
SHANK1	-0.0669888	4.71534e-09	1.90807e-08	-0.0103366	0.058362	0.0820864	1.56626e-09	synapse maturation;regulation of AMPA receptor activity
MYO5A	-0.0650472	1.02725e-08	3.57484e-08	-0.0195943	0.0287499	0.0444083	1.58752e-09	synapse organization
PPP3CA	-0.0291558	9.63903e-08	2.99498e-07	-0.00918585	0.00303043	0.00624247	1.86961e-09	excitatory postsynaptic potential
GLRA1	-1.67555	7.20104e-06	1.45696e-05	-1.64582	4.64169e-05	0.00016388	2.38766e-09	excitatory postsynaptic potential
SLC8A2	-0.0713415	3.09601e-07	9.13061e-07	-0.0210044	0.00120251	0.00301498	2.75287e-09	regulation of short-term neuronal synaptic plasticity
PCDHGC3	-0.00413851	1.87992e-08	6.41386e-08	-0.00115495	0.0327363	0.0496788	3.18633e-09	synapse organization
PCDHGC4	-0.0353485	1.64919e-06	3.93094e-06	-0.0161522	0.000298616	0.000875603	3.44195e-09	synapse organization
C1QA	0.00126279	5.28228e-09	2.04134e-08	0.000148189	0.139925	0.176694	3.60692e-09	synapse organization
LRRK2	0.0200241	4.19172e-05	7.44244e-05	0.0218007	1.08926e-05	5.03035e-05	3.74381e-09	excitatory postsynaptic potential
DLG3	-0.0911863	5.3789e-07	1.46239e-06	-0.0380251	0.00128062	0.00316497	4.62842e-09	AMPA glutamate receptor complex
SNCG	-0.00905102	1.47779e-05	2.79495e-05	-0.00110958	6.4219e-05	0.000210412	5.88091e-09	synapse organization
KCNJ3	-0.174256	8.71075e-07	2.22893e-06	-0.0874281	0.00162018	0.00378771	8.44253e-09	parallel fiber to Purkinje cell synapse
MECP2	0.0724721	0.00031622	0.000504791	0.0455985	3.57586e-06	1.99556e-05	1.00734e-08	excitatory postsynaptic potential
SLC4A10	-0.07564	3.77788e-07	1.07762e-06	-0.0258623	0.0135247	0.0226735	2.44335e-08	regulation of short-term neuronal synaptic plasticity
NLGN2	-0.0194886	1.77518e-06	4.11842e-06	-0.00544307	0.00306761	0.00624349	2.57133e-08	dopaminergic synapse;synapse organization;regulation of AMPA receptor activity
GRIN1	-0.0189987	3.18921e-07	9.24871e-07	-0.000430553	0.0194274	0.0311198	2.87818e-08	ionotropic glutamate receptor signaling pathway;excitatory postsynaptic potential
RAB3A	-0.0123612	4.3509e-06	9.12115e-06	-0.00383113	0.00148258	0.00361248	3.295e-08	regulation of short-term neuronal synaptic plasticity
UNC13C	-0.123432	2.26033e-05	4.13998e-05	-0.0994477	0.000838187	0.00218626	9.05106e-08	parallel fiber to Purkinje cell synapse
SHISA6	-0.0602439	1.7529e-06	4.11842e-06	-0.0368451	0.0132839	0.0226735	9.33789e-08	regulation of short-term neuronal synaptic plasticity;AMPA glutamate receptor complex;regulation of AMPA receptor activity
CACNG3	-0.0940715	1.27269e-05	2.4335e-05	-0.0322694	0.00173691	0.00390242	9.49654e-08	AMPA glutamate receptor complex;regulation of AMPA receptor activity
RAB39B	-0.179799	4.78487e-08	1.57088e-07	0.0125171	0.568605	0.618671	9.7186e-08	synapse organization
SNCB	-0.00819588	2.8261e-06	6.22457e-06	-0.000983119	0.00943254	0.016823	1.04716e-07	synapse organization
CTNNA2	-0.0235632	1.18788e-07	3.62617e-07	-0.00347656	0.315518	0.36634	1.32841e-07	parallel fiber to Purkinje cell synapse
SHANK3	-0.0928852	3.0894e-07	9.13061e-07	-0.00865654	0.114222	0.146374	1.33648e-07	regulation of AMPA receptor activity
PORCN	-0.121764	3.88604e-06	8.34779e-06	-0.0224461	0.0136303	0.0226735	1.89274e-07	AMPA glutamate receptor complex
PALM	-0.0118605	0.000818367	0.00126014	-0.00378053	4.92195e-05	0.000170299	2.14601e-07	synapse maturation
CHRNA10	0.749731	4.07201e-07	1.14279e-06	0.0332482	0.166398	0.2071	2.36672e-07	excitatory postsynaptic potential
DGKI	-0.164606	1.20818e-05	2.33581e-05	-0.0713883	0.00638319	0.0116241	2.71517e-07	excitatory postsynaptic potential
SACM1L	0.0489057	0.00411854	0.00592253	0.0310485	9.59304e-06	4.7417e-05	2.80829e-07	AMPA glutamate receptor complex
GRID2	-0.0800293	9.50289e-05	0.000160729	-0.0733808	0.000887792	0.00225865	3.63029e-07	ionotropic glutamate receptor signaling pathway;parallel fiber to Purkinje cell synapse;excitatory postsynaptic potential
GRIN2B	-0.35205	1.98938e-06	4.55463e-06	-0.0897683	0.0590932	0.0824445	3.75504e-07	ionotropic glutamate receptor signaling pathway;excitatory postsynaptic potential
CPT1C	0.0178066	4.70427e-05	8.26811e-05	-0.00229184	0.00437879	0.0086083	7.11744e-07	AMPA glutamate receptor complex
CACNG8	-0.12223	4.21498e-06	8.94398e-06	-0.0177646	0.0729337	0.0985745	8.81648e-07	AMPA glutamate receptor complex;regulation of AMPA receptor activity
CPEB4	-0.0464649	4.50174e-07	1.24334e-06	0.000763863	0.904718	0.912869	1.135e-06	ionotropic glutamate receptor signaling pathway
NLGN3	-0.0184883	2.45919e-06	5.48588e-06	-0.0037509	0.177705	0.214986	1.17939e-06	synapse organization;excitatory postsynaptic potential
CHRNA2	-0.426109	0.000134584	0.000223024	-0.234151	0.00260862	0.00564115	1.25811e-06	excitatory postsynaptic potential
OLFM3	-0.161446	3.63307e-05	6.51706e-05	-0.0604358	0.0175704	0.0284082	1.85138e-06	AMPA glutamate receptor complex
GRIN2A	-0.0886451	8.31649e-05	0.000143274	-0.0575071	0.0103779	0.0181351	2.59829e-06	ionotropic glutamate receptor signaling pathway;excitatory postsynaptic potential
SLC17A7	-0.00618242	2.14042e-05	3.96206e-05	-0.00152989	0.0622296	0.0861258	3.41236e-06	excitatory postsynaptic potential
NLGN1	-0.0452399	1.69529e-05	3.17184e-05	-0.0161098	0.084272	0.112147	3.55711e-06	regulation of AMPA receptor activity
ABHD12	-0.0174683	0.00290764	0.00425151	-0.00678651	0.000294407	0.000875603	3.72264e-06	AMPA glutamate receptor complex
CHRNA6	0.485016	0.000225113	0.000362682	0.287538	0.0112502	0.0194628	7.05881e-06	dopaminergic synapse;excitatory postsynaptic potential
GRIK1	0.0196052	0.103493	0.126815	0.0335609	1.35675e-05	5.72482e-05	7.25995e-06	ionotropic glutamate receptor signaling pathway
NLGN4X	0.0148995	0.136916	0.160969	0.0376552	1.34123e-05	5.72482e-05	9.21518e-06	synapse organization
TRPV1	0.163991	0.000122352	0.000204704	-0.0716854	0.0389249	0.0585565	1.19868e-05	excitatory postsynaptic potential
NEFL	-0.00879081	0.000215464	0.00035038	-0.00396495	0.0231466	0.0364032	1.2755e-05	synapse maturation
SNCA	-0.00776155	9.51439e-05	0.000160729	-0.00206709	0.107139	0.138579	2.22736e-05	synapse organization;excitatory postsynaptic potential
PLCB4	-0.145977	0.00273265	0.00402949	-0.12392	0.00326808	0.00657416	2.64905e-05	parallel fiber to Purkinje cell synapse
GSK3A	0.0115152	0.00527812	0.00752781	0.00996142	0.00158694	0.00378771	2.85132e-05	excitatory postsynaptic potential
DLG4	-0.0121208	0.000153968	0.000252739	-0.00241325	0.10315	0.135188	3.41674e-05	AMPA glutamate receptor complex
NPFF	0.0548891	0.00129777	0.00196359	-0.00600007	0.0153967	0.0251286	4.93423e-05	excitatory postsynaptic potential
CACNG4	-0.00558342	0.0065088	0.00920757	-0.00410852	0.00472553	0.00908351	8.36371e-05	AMPA glutamate receptor complex;regulation of AMPA receptor activity
GRIN3B	-0.0591447	0.761192	0.783713	0.0908198	3.07291e-05	0.000113109	8.86451e-05	ionotropic glutamate receptor signaling pathway
DRD2	0.0765693	8.29044e-05	0.000143274	-0.00237004	0.907592	0.912869	0.000130791	dopaminergic synapse;excitatory postsynaptic potential
MYOT	-0.104628	0.000348565	0.000551367	-0.0201407	0.448517	0.503629	0.000277685	synapse organization
CHRNA1	0.0185473	0.0287544	0.0376186	0.00797671	0.00470513	0.00908351	0.000341709	excitatory postsynaptic potential
SLC6A9	-0.0058896	0.318549	0.357597	0.00972704	0.000368146	0.00106149	0.000379585	parallel fiber to Purkinje cell synapse
CACNG5	0.0186222	0.0592263	0.0752217	0.0334942	0.00291749	0.00615519	0.000463004	AMPA glutamate receptor complex;regulation of AMPA receptor activity
ARRB2	0.010036	0.000435125	0.000682088	0.000446908	0.805798	0.834749	0.000569373	excitatory postsynaptic potential
MINK1	-0.0166425	0.00353866	0.00513106	0.00334216	0.0906204	0.119674	0.000614056	regulation of AMPA receptor activity
GRIK5	0.0114943	0.110648	0.133699	-0.00387969	0.00211109	0.00462302	0.000618094	ionotropic glutamate receptor signaling pathway;excitatory postsynaptic potential
SEMA3E	0.0349041	0.0196549	0.0267184	0.0533086	0.0225272	0.0357541	0.000955291	synapse organization
ADORA2A	0.0667897	0.0602284	0.0759401	-0.0625829	0.00966188	0.0170562	0.00129525	excitatory postsynaptic potential
TSC1	-0.0810386	0.000980273	0.00149621	-0.00108548	0.928007	0.928007	0.00138849	synapse organization
CACNG7	-0.0178859	0.00157478	0.00234198	0.00152969	0.617703	0.667891	0.00156419	AMPA glutamate receptor complex;regulation of AMPA receptor activity
CALB2	-0.0205637	0.0216918	0.0292586	-0.00856492	0.0546006	0.0793569	0.00232188	parallel fiber to Purkinje cell synapse
UNC13B	0.0501682	0.0275035	0.0365313	0.0268342	0.0469751	0.0694588	0.00253742	regulation of short-term neuronal synaptic plasticity
CHRNB1	0.011678	0.477903	0.513303	0.0260989	0.00286315	0.00611513	0.00313891	excitatory postsynaptic potential
ADORA1	0.00711616	0.0681871	0.0853566	0.00534487	0.0258826	0.0403395	0.00344324	excitatory postsynaptic potential
CTNND2	-0.00331304	0.0230715	0.0308803	-0.00196109	0.153903	0.192937	0.00595795	synapse organization
GHRL	0.0655287	0.366274	0.40424	-0.0877929	0.00819147	0.0147617	0.00596727	excitatory postsynaptic potential
RAB3GAP1	-0.0384899	0.056091	0.0717635	0.0179304	0.06507	0.0886387	0.00636102	regulation of short-term neuronal synaptic plasticity;excitatory postsynaptic potential
PIN1	-0.000277348	0.888544	0.898876	-0.00131078	0.00400536	0.00796469	0.00715926	synapse organization
CHRND	0.621081	0.00999419	0.0139119	-0.0564531	0.657554	0.704271	0.00979776	excitatory postsynaptic potential
MEF2C	-0.0099267	0.0185066	0.0255567	-0.00325023	0.354914	0.406623	0.0103919	excitatory postsynaptic potential;regulation of AMPA receptor activity
ELFN1	0.0234082	0.385341	0.421694	0.0158812	0.0151818	0.0250138	0.0105482	synapse organization
DVL1	0.0220189	0.0085772	0.0120357	0.000377371	0.864538	0.879794	0.010589	synapse organization
P2RX7	-0.0134705	0.0194259	0.026615	-0.0033251	0.466187	0.51699	0.0137597	excitatory postsynaptic potential
P2RX3	0.0523498	0.0286875	0.0376186	-0.162726	0.445329	0.503542	0.0189425	excitatory postsynaptic potential
PTK2B	-0.00489778	0.354493	0.395396	0.00605637	0.055504	0.0793569	0.0313774	ionotropic glutamate receptor signaling pathway
CADPS2	-0.0293921	0.0306613	0.0398139	-0.00367366	0.794047	0.830373	0.0330604	parallel fiber to Purkinje cell synapse
GLRA4	-0.305394	0.155826	0.181971	0.0713484	0.168139	0.207771	0.0378084	excitatory postsynaptic potential
SHISA8	-0.283487	0.0809301	0.0998712	0.00962248	0.350451	0.404187	0.0403666	regulation of short-term neuronal synaptic plasticity;AMPA glutamate receptor complex;regulation of AMPA receptor activity
CNIH2	-0.00144705	0.702285	0.727367	-0.00269739	0.0418196	0.0623689	0.0453651	AMPA glutamate receptor complex;regulation of AMPA receptor activity
CHRNB4	0.147772	0.0738433	0.0917767	-0.0968646	0.451229	0.503629	0.0462214	excitatory postsynaptic potential
PTEN	0.0148945	0.0516842	0.0666151	0.00568024	0.659491	0.704271	0.0469151	synapse maturation
NFASC	0.00085624	0.661188	0.694211	0.00620788	0.0552506	0.0793569	0.0550905	synapse organization
CDK5	0.0125548	0.109547	0.133295	-0.00339529	0.366765	0.417436	0.0556421	excitatory postsynaptic potential
CX3CR1	0.00218907	0.367068	0.40424	-0.00672157	0.107339	0.138579	0.0560192	synapse maturation
APP	-6.76248e-05	0.884788	0.898876	0.000527921	0.0571929	0.0811014	0.0729001	ionotropic glutamate receptor signaling pathway;synapse organization
PSEN1	0.00133577	0.84416	0.864023	0.00728997	0.0638659	0.0876889	0.0757652	synapse organization
P2RX2	0.0124995	0.898515	0.903709	0.020845	0.0778364	0.104385	0.0943339	excitatory postsynaptic potential
RAB3B	-0.10664	0.118885	0.140721	-0.0312823	0.680823	0.718186	0.101064	dopaminergic synapse
CHRNA3	0.0143551	0.474978	0.513303	-0.0533831	0.173626	0.21153	0.108579	excitatory postsynaptic potential
GLRA2	-0.0633344	0.113863	0.1357	0.00376117	0.853612	0.873816	0.118577	excitatory postsynaptic potential
GSG1L	0.00851998	0.525239	0.560685	0.00561989	0.233942	0.279118	0.156497	regulation of AMPA receptor activity
GSK3B	0.00047181	0.965429	0.965429	0.0137634	0.13539	0.172224	0.16627	excitatory postsynaptic potential
GRIN2D	-0.0711108	0.266027	0.300576	-0.0146472	0.532435	0.582982	0.17523	ionotropic glutamate receptor signaling pathway;excitatory postsynaptic potential
P2RX1	0.169457	0.218542	0.250173	0.0164699	0.667456	0.708404	0.177224	excitatory postsynaptic potential
CADM3	-0.00125136	0.453887	0.493602	-0.0013508	0.31366	0.36634	0.180826	parallel fiber to Purkinje cell synapse
PCDHGC5	-0.012361	0.188787	0.218993	0.00116325	0.84504	0.87019	0.190566	synapse organization
SLC6A3	0.103859	0.553397	0.587141	0.0110584	0.279624	0.331336	0.194541	dopaminergic synapse
OLFM2	-0.000423218	0.678817	0.70727	0.000630068	0.283853	0.334058	0.236269	AMPA glutamate receptor complex
NPAS4	-0.0159529	0.25188	0.286452	-0.00154732	0.796774	0.830373	0.237862	excitatory postsynaptic potential
