# Supplementary material for: A Panel of Synapse-Related Genes as a Biomarker for Gliomas
Source: Front Neurosci. 2020 Aug 11;14:822. doi: 10.3389/fnins.2020.00822 (PMC7431624; doi:10.3389/fnins.2020.00822)
Supplement: Supplementary file 6 [file Data_Sheet_4.XLSX]

## Sheet: Sheet1
Supplementary File S4: The prognostic performances of 10,000 random 17-gene sets. The combined FDR of the selected 17-gene set ranked first in all random gene sets ascendingly.
gene_set	p_1	p_2	FDR_1	FDR_2	combined_FDR	genes
set17	1.79835e-32	2.05901e-34	1.79853e-28	6.86405e-31	1.23452e-58	PFN1;SHANK2;CACNG2;TNR;SHISA7;CHRNB2;GRIN3A;MAPK8IP2;GRID1;UNC13A;LRP4;SYBU;SLC16A3;DRP2;GRIK4;GRIN2C;IGSF21
random_set_9977	2.73999e-25	7.99169e-36	6.22787e-23	3.99624e-32	2.48881e-54	USP21;KLHL41;FAM160A2;RP11-785G17.1;APCDD1;KRIT1;TRIM25;TMTC1;APOBR;TMEM154;TLE1;CYB5B;OCIAD2;THOC6;GPATCH2;NUF2;RP11-680A11.5
random_set_44	1.74178e-27	2.75013e-33	1.45163e-24	4.13649e-30	6.00465e-54	KATNBL1;C1orf56;PRICKLE1;FAM211A;CTNNB1;RP11-488L18.3;AVPR2;C1QTNF8;RP1-63G5.7;KCNN1;RP1-279N11.1;LINC00515;EIF5AL1;PRKAG2;TCEB2;LINC00176;AP5S1
random_set_2077	5.52755e-29	9.60332e-31	6.91012e-26	5.36071e-28	3.70432e-53	SERINC1;WEE1;SCNM1;RP11-697E2.7;ECT2L;HIST1H2BC;RSPH4A;DUOX1;PSMA5;TSPAN4;LY6G6D;RP5-1039K5.16;RTFDC1;NOP16;XKR9;C1orf85;FGF13-AS1
random_set_7302	1.11535e-19	6.97484e-39	3.41121e-18	6.97554e-35	2.3795e-52	METTL8;CCDC174;CDCA2;SPSB4;FAM225A;RP11-126K1.9;RP11-101E13.5;PHF6;IGFBP5;FNDC3B;LGALS3;LINC00488;AC007246.3;RP11-203J24.8;RP11-440L14.1;PRSS27;FMOD
random_set_3019	1.20603e-26	3.11873e-31	5.74356e-24	2.07936e-28	1.19429e-51	GHRHR;RP11-689P11.2;KRT23;RP11-199F11.2;ZNF92P3;DLEU7-AS1;RP6-206I17.4;KIAA1107;TJP1;CDHR1;COX6A1P2;MAP7D2;TBC1D10A;CTD-2270N23.1;YIPF7;RP11-2C24.5;STAT5B
random_set_9952	3.94056e-27	1.3618e-29	2.80519e-24	5.04419e-27	1.41499e-50	RP11-203L2.3;TEX14;APBA2;ZNF781;SLC34A2;PLEKHO2;INO80E;C15orf26;LOXL1;FAM83D;AKAP3;SPAG5;CCDC170;RPL14;RBL2;ZNF32-AS2;SIRPB2
random_set_2895	1.15522e-23	2.06192e-32	1.35922e-21	2.06213e-29	2.80289e-50	HECTD3;TNIP1;C9orf89;CCT4;INTS8;CTSZ;EN1;BUB3;RP11-710F7.3;LL0XNC01-116E7.1;PAPPA2;EHF;RP11-715F3.2;RP11-523G9.3;C7orf41;LAMTOR2;PCDHAC2
random_set_7680	3.08412e-23	3.75048e-32	3.02395e-21	3.40987e-29	1.03113e-49	RP11-102N12.3;RP5-943J3.1;TBC1D8B;FN3K;CLDN2;RP11-544A12.8;VMA21;JHDM1D-AS1;RWDD4P2;RP11-82L2.1;GABRD;GCNT1P1;TMEM192;NAP1L5;ZNF564;CDK13;TFAP4
random_set_6909	3.94053e-23	5.39428e-32	3.68579e-21	4.14986e-29	1.52955e-49	LEPROT;RP11-389C8.2;CCHCR1;RP5-1086K13.1;XG;ODC1;CYTH4;ZNF20;HNRNPD;RP4-800G7.3;GCK;LINC00222;ARHGAP23;RP11-374P20.4;SIMC1;MTFR1;AQP9
random_set_808	1.40826e-21	2.89525e-33	7.67271e-20	4.13649e-30	3.17381e-49	FAM166B;DHX15;KRTAP5-10;TUBB;PHF20L1;BTBD19;LSM12;COQ10A;EIF2A;ZCCHC3;ZSCAN25;RCAN2;GNG12;RSPH1;RPL18A;FAM20A;ARID2
random_set_8548	9.00346e-24	2.8161e-30	1.08486e-21	1.22451e-27	1.32843e-48	ATR;ANKRD20A2;ATP1B1;ORMDL3;LRPAP1;VIPAS39;RP11-54A9.1;TTC30B;ALG14;GREB1;ORAOV1P1;COL3A1;BANF1;ZNF544;LOXL4;PIEZO2;C1orf85
random_set_9147	5.28535e-28	1.95898e-26	5.28588e-25	2.68381e-24	1.41863e-48	WBSCR27;AC074391.1;MAEL;RP11-37C7.3;CTD-2196E14.9;TTC31;OR5BK1P;AF196779.12;ZNF503-AS2;RP11-21A7A.4;HSP90B2P;RP11-61I13.3;AC068499.10;NEMF;CELF2;CA10;HEPN1
random_set_688	1.83785e-22	1.54439e-31	1.39245e-20	1.10325e-28	1.53622e-48	EYA3;RP11-61N20.3;ECHS1;NNMT;TLCD2;AC092198.1;POLR3G;BRPF1;NDP;RP11-158H5.7;CHRNA9;ST6GALNAC4;THAP5;CCNO;UNK;SLC22A20;NECAP1
random_set_1442	3.23859e-23	1.47134e-30	3.11434e-21	7.35742e-28	2.29135e-48	PSMD13;CTHRC1;ROBO1;MSTO2P;RP1-20C7.6;PLCH2;AURKA;CTD-2037K23.2;GDF15;PHRF1;SLC37A1;CTD-3049M7.1;DLG2;HSD17B1;TPTE2;CTD-2532N20.1;ACTN1
random_set_4259	4.96256e-23	2.04708e-30	4.39209e-21	9.74899e-28	4.28184e-48	ABHD13;ZNF710;ERBB2IP;C11orf88;IFI16;LARP7;TMIE;ACVRL1;RP6-91H8.5;ABCB4;PCSK1N;MBNL3;HNRNPCP2;C1QTNF6;GPSM1;NCOA3;MIR4435-1HG
random_set_8815	4.12023e-25	4.86859e-28	8.58467e-23	1.08202e-25	9.28876e-48	E2F3;IMMP1L;EFCAB7;ERLIN1;LPCAT2;DVL3;RPS14;FAM64A;MPV17L2;WASH6P;RP11-545M17.3;RP11-603J24.7;MIB2;CTC-548K16.1;RP11-101E7.2;SYTL1;MYL4
random_set_4721	2.02464e-26	8.1791e-27	8.23787e-24	1.22088e-24	1.00575e-47	ST13;HSPD1P10;AC063976.7;CBX7;CLDN1;KIF14;CTB-46B19.2;CMAS;FAM27B;MTND5P11;CTD-2555K7.4;EHD4;KIF2C;RP11-400N9.1;GRIPAP1;GTF2E2;SERINC2
random_set_7178	9.95255e-26	2.12136e-27	2.76487e-23	3.65789e-25	1.01136e-47	ZBTB12;FAM218A;CACNA1G;LOX;DOCK4-AS1;EVA1B;LGALS9;HIST1H3H;OTOA;PPP1R18;DCBLD2;AC074286.1;LCT;AC131571.2;SLC35G2;PTPLA;DPY30
random_set_1555	3.18756e-23	1.02783e-29	3.09503e-21	3.95358e-27	1.22364e-47	POU2F1;ZNF430;PLA2G4B;SMARCA5;HSP90AB1;SLC44A3;SERPINE1;PCBP4;MAD2L1BP;RP11-204M4.2;FAM89A;RP11-420N3.2;NDOR1;IGFBP2;CTC-329D1.2;ZMAT2;ERF
random_set_6041	1.63312e-24	3.54741e-28	2.816e-22	8.0631e-26	2.27057e-47	VIM-AS1;CA13;KCTD12;IKBIP;MYO18A;AC005197.2;GALE;GLTSCR2;DMRT3;RP11-378J18.3;NOX4;LINC00152;RP11-767C1.2;PCK1;LIPH;GLCE;CCDC112
random_set_7291	1.06951e-30	1.81348e-22	3.56539e-27	1.01891e-20	3.63281e-47	PLGLA;PUF60;RP11-392E22.10;ACADSB;RUNDC3A;LRRC8A;TSNAXIP1;RP11-1024P17.1;HNRNPA1P49;GRAMD1B;NFASC;CELF2;ST3GAL1;RP11-178L8.7;SH3RF3;HDDC2;RP11-326A19.5
random_set_605	1.49881e-26	4.52732e-26	6.81344e-24	5.39021e-24	3.67258e-47	WASF3;CTC-510F12.2;RP5-1159O4.2;MDN1;HIRIP3;CD1D;SOWAHA;HINFP;ITGAL;GNPTG;RP11-20I23.13;C4orf36;CTD-3138B18.6;CTD-2310F14.1;CTD-2651B20.7;AP000322.54;RUSC2
random_set_5782	2.19962e-22	6.40743e-30	1.60572e-20	2.56323e-27	4.11583e-47	RP11-415J8.3;FAM72D;PPAP2B;RP11-57G10.8;ZWINT;TCTN1;PYROXD2;CTTN;ISOC2;ROR1;SLC25A17;RAPSN;C1QTNF5;RP11-815I9.4;RP11-680F8.3;KRT8P26;RP11-511H9.3
random_set_5134	1.31172e-19	1.62382e-32	3.86977e-18	1.80443e-29	6.98272e-47	VTCN1;TUBA3D;TCP1;RP11-111G23.1;SPOCD1;FAM27E2;C1orf21;RP11-82L7.4;UPP2;MEIS2;SNHG14;WEE1;PIP4K2C;SART1;LSM14A;EXOC3L1;AKTIP
random_set_3765	1.68685e-23	2.63861e-28	1.91707e-21	6.28303e-26	1.2045e-46	MTHFD1L;HTRA1;GNRH2;EMC10;EIF1;METTL7B;TLE4;SYDE1;CASP6;PHF13;SCD;RP11-330O11.3;CCDC162P;CCZ1B;C1orf115;ERO1LB;RP11-469N6.1
random_set_9829	7.45948e-25	5.2384e-27	1.49205e-22	8.18581e-25	1.22136e-46	RP11-412D9.4;SLC30A10;ART4;UBE2Q2P2;R3HCC1;SSTR5-AS1;C4A;ABCF3;LTBP2;HOXA9;RP11-315I20.1;PAICSP1;RP11-87C12.2;ACTN1;PBX3;ALX4;PSENEN
random_set_9408	4.72061e-27	5.70546e-25	2.95068e-24	5.38305e-23	1.58836e-46	VSTM4;HIST1H2BK;EMR1;MRPS5;RPL4;CTC-471J1.10;RP11-434H6.6;RP11-557H15.4;C9orf50;TPSB2;DPY19L2P1;COL3A1;C15orf41;ZNF773;ZBTB32;LRRIQ1;AL953854.2
random_set_4656	2.3689e-22	3.21069e-29	1.70441e-20	9.73033e-27	1.65845e-46	SPAG9;ZNF544;APMAP;LSM12;SAFB2;FAM86B3P;PLIN2;AP001046.5;SMIM7;BRD2;IGFBP4;CRYGS;TCEANC;ZNF300;AC093415.2;FGFR1OP;ODF3L1
random_set_1361	3.39162e-26	2.22332e-25	1.13065e-23	2.31619e-23	2.61881e-46	RP11-446E9.1;AF001548.5;RP11-415J8.3;RGPD3;CC2D1B;FKBP9L;MED8;SORBS3;IMPDH2;ADAMTS16;ELAC1;RP11-797H7.5;RPL17P50;FPGS;RAD54L;SAMD9L;SNX27
random_set_9760	2.20396e-24	7.40655e-27	3.52789e-22	1.12743e-24	3.97745e-46	CD300LB;PSMB4;ASXL2;PDE7B;RARRES3;EIF3A;KRT5;SHKBP1;SCO2;STX10;TENM1;RP11-390F4.3;EDAR;EZH2;AL590822.2;RP11-463O9.9;HDAC7
random_set_7478	3.88856e-18	9.80572e-33	7.64037e-17	1.22584e-29	9.36585e-46	SLC27A3;CFL1;ALDH1A3;RBM22;CMPK1;MAN2A1;TRA2B;MARC2;TNFRSF12A;RP1-56K13.5;TUBA1A;SLC35F6;MLF1;SPSB1;NOX1;ERCC6;AC093677.1
random_set_8664	9.16834e-17	3.93554e-34	1.29327e-15	9.42264e-31	1.2186e-45	FKBP5;TNFAIP3;CCL22;PLIN5;FRRS1;ENSA;PRC1;RPL37;RP11-680F20.12;NUTM2A-AS1;RP11-37C7.3;TMEM241;MAD2L1;RP11-579D7.4;SLC12A7;CLCN6;PHC1P1
random_set_2229	5.50158e-22	2.48219e-28	3.46046e-20	6.05472e-26	2.09521e-45	DEPDC1B;BCL2L10;AHRR;ODF2;GPR133;AP000289.6;CARD6;CA9;SNRPG;OR6L2P;AC079776.2;PSME3;HP1BP3;VAT1;RP11-114H24.5;TOMM34;PLEKHH2
random_set_791	3.98956e-26	2.32561e-24	1.28708e-23	1.86067e-22	2.39484e-45	EXD3;FAM160B2;AL353791.1;FUT10;MXRA5;ACADSB;DYRK3;KCNT2;POP4;GPBP1L1;POLD4;RPL21P44;AC098614.2;CTB-83J4.2;CTC-360G5.1;EMC1;KEAP1
random_set_9212	8.98724e-21	2.79674e-29	3.79246e-19	9.21822e-27	3.49598e-45	DUSP26;TDRD3;CLEC18A;NUDT3;PQLC1;AP1G2;ZNF441;ATCAY;MIPEP;FHIT;AC012358.7;AC099668.5;CACNG2;SH3BP4;ADH1C;CRLF3;ARHGAP44
random_set_5584	9.04931e-18	4.63172e-32	1.6075e-16	3.86015e-29	6.20519e-45	GIMAP6;SLC41A3;BTAF1;HMGB1P1;MEN1;TMPO-AS1;CMAHP;RP11-58A12.3;SPDYE2;CCDC181;MYEOV;FAM133B;TIMM9;VMA21;IGFBP3;PARVB;GALM
random_set_6847	2.22235e-24	1.71748e-25	3.52789e-22	1.88753e-23	6.65899e-45	RPS6KA4;RP11-382B18.4;PHKA2;STAU1;RNASET2;WDR26;ZNF217;BTN2A1;NR2E3;AC024580.1;RDH13;RP11-413E6.1;GEMIN8;DUSP10;POLR2D;NMU;RNF4
random_set_8115	3.65181e-24	1.20767e-25	5.1439e-22	1.37249e-23	7.05993e-45	RP11-25K19.1;RP11-1166P10.1;LARP1B;LDHD;NLRX1;ZNF98;SYT4;ZSCAN22;PPM1F;RP11-502I4.3;RP1-315G1.3;TRPS1;ACSL6;CSNK1E;IMPDH2;CRHR1-IT1;RP11-348P10.2
random_set_8769	2.86331e-20	2.71005e-29	1.04511e-18	9.21822e-27	9.63404e-45	RP11-253M7.1;TGS1;KSR2;SMU1;RP6-201G10.2;C6orf52;NRARP;CNTNAP1;SMG1;RP11-552D4.1;CSDC2;RP11-707P17.2;LPO;DBNL;LIN37;AL672183.2;INPP5F
random_set_9347	6.96976e-27	5.12378e-23	3.87247e-24	3.24323e-21	1.25593e-44	PCOLCE-AS1;RP11-255J3.2;HEXDC;ARHGEF12;RNF222;VHLL;PABPC1P3;ZDHHC22;RNF25;RP11-387A1.5;XK;EFCAB2;CC2D2B;RAB11B;SPDYE6;SLC9A3R2;SLC44A1
random_set_8924	5.12594e-20	3.12219e-29	1.73191e-18	9.73033e-27	1.6852e-44	GORASP1;CBWD3;COL4A1;HES4;ITFG1;MAOB;LMOD3;IP6K2;EXOC3;AL133458.1;PPT1;C11orf24;NR2C2AP;RP11-314O13.1;THPO;RAB32;TMEM233
random_set_9596	1.72705e-30	1.56388e-19	3.88571e-27	4.65487e-18	1.80875e-44	KIF24;STRBP;NHLRC3;MST4;EMP3;VN1R82P;RP11-116D17.3;RP11-403A21.1;TNKS1BP1;SLC25A19;ARMC9;PROCR;METTL15P1;POLE;CYP4F24P;AC017048.4;CHI3L2
random_set_7069	2.70302e-18	5.52206e-31	5.47225e-17	3.45163e-28	1.88882e-44	WASF2;GAS1;ALKBH4;KLF8;RP11-219D15.3;TMX3;KRT86;EEF2;GNG12;SAR1A;SERINC2;APOL6;CHURC1-FNTB;U82695.10;COPZ2;LRSAM1;AP3M2
random_set_3857	1.77463e-18	1.00889e-30	3.80045e-17	5.36071e-28	2.03731e-44	RP11-82C23.2;FAM195B;RP11-286E11.1;RP11-18H21.1;NFX1;MLLT3;SAP30;SLC8A2;NEURL;TPT1-AS1;PCDHB4;LINC00266-1;TNXA;RP11-456K23.1;CA5A;RP11-434B12.1;AC004988.1
random_set_1140	9.19629e-19	2.7866e-30	2.10945e-17	1.22451e-27	2.58305e-44	CACTIN;NDRG3;RP11-506M12.1;AC012314.8;DHX8;SLCO3A1;MRPL54;SLC6A7;CD38;RMDN1;RP11-517P14.2;TMEM200B;FLVCR2;SRRM3;TOMM7;TMEM116;TLR7
random_set_3528	2.93523e-21	9.51174e-28	1.43898e-19	1.90254e-25	2.73772e-44	ALS2CR12;BTBD8;ORC3;ZDHHC6;CNOT3;AP000320.6;RP11-529E10.6;MAML3;HYDIN;TLE4;AC002454.1;MEN1;SHH;HCLS1;DYRK4;MFAP3;MUL1
random_set_42	1.64954e-28	4.89275e-21	1.833e-25	1.91142e-19	3.50364e-44	DPH5;CTA-384D8.36;ZNF582;WNT8B;CYP27B1;ANKRD39;ZNF587B;COL4A1;C19orf38;SLAIN2;RP11-752G15.3;CLIC3;CLPTM1L;CTD-3064M3.7;DNAJC5G;RP11-111G23.1;KIF20A
random_set_3035	3.20229e-22	1.66906e-26	2.19357e-20	2.38462e-24	5.23083e-44	RP11-90P13.1;SEL1L3;TMEM220;AC074391.1;TSSK3;PTAFR;ERVK3-1;TNRC6A;SURF4;USP41;CBX2;IL1RAP;UNC45B;UPK3A;CFLAR-AS1;DEPDC7;HLA-F
random_set_4608	4.95895e-20	1.44802e-28	1.68117e-18	3.81095e-26	6.40686e-44	DCHS2;RP11-536L3.4;ZNF275;OCIAD2;PRRC2A;CD36;PSMD11;RAB3D;NMI;COL4A2;SLC38A5;RP3-400B16.1;AC003665.1;MRPS5;SERPINA3;EPHX3;PLCXD3
random_set_8926	3.26473e-20	2.40699e-28	1.16194e-18	6.01809e-26	6.99266e-44	LINC00996;GK;GFAP;NAP1L1P1;ZNF841;AK9;SNRK-AS1;TNFRSF12A;RP11-91J19.3;ARCN1;MALSU1;RP11-229P13.2;MAPKAPK3;RP11-728K20.2;CRHBP;C4orf6;TICAM2
random_set_5257	4.74443e-31	1.2377e-18	2.37245e-27	3.09456e-17	7.34171e-44	FLJ20373;NEIL1;CHD8;TJP2;PWAR6;CASC2;FRMPD4;RUFY2;AC010525.7;HOMEZ;RP11-507K2.3;SPG21;NALCN-AS1;IRF9;RP11-739L10.1;P4HB;RP5-1119A7.17
random_set_2754	2.49543e-22	4.12161e-26	1.76998e-20	5.02685e-24	8.89744e-44	C1orf64;LINC00877;ICMT;KLHL9;FSCN1;HJURP;CHRM3;GALNT7;CYTH4;CTA-363E6.1;AFAP1;C14orf28;DENND5A;COL6A2;RASSF10;COA4;ZDHHC18
random_set_2934	3.98025e-23	2.39899e-25	3.68579e-21	2.4482e-23	9.02353e-44	TDRD5;LINC00167;CCDC12;ASTE1;RP11-154H23.3;ATP6V1E2;SYN3;RP11-144G6.12;PSMB4;TMEM55B;PARD6A;SHC2;LUC7L;ITPK1;FLJ20306;EIF2B1;PPA1
random_set_1763	1.10591e-19	1.09663e-28	3.39272e-18	2.96416e-26	1.00566e-43	RP11-303E16.5;PURB;JPH3;AC062021.1;USP3-AS1;MYOM2;ESYT2;FBXL8;AC092171.2;AC079145.4;C14orf80;ZNF589;FCN1;TSN;SPEG;LGI1;OBSCN
random_set_8678	1.8127e-23	6.91827e-25	1.97052e-21	6.34767e-23	1.25082e-43	ZNF614;ZNF865;PPP1R37;KIF18A;RPL5P34;NAMPT;PAIP1P1;PSME1;GAPVD1;NR6A1;NPIPA3;COL5A1;AP003774.4;IFITM1;ANKRD26P1;RDH16;RP11-217B1.2
random_set_5114	3.01509e-26	2.25048e-22	1.03979e-23	1.22321e-20	1.27188e-43	AC007952.4;RP11-158M2.3;EXOSC7;FGD4;LAMP2;RP11-611D20.2;PPP1R16B;RGS7BP;SUV39H1;BRMS1L;ZNF530;PCAT1;AC004840.9;TUSC2;KIAA1161;SMU1;RP11-467D6.1
random_set_1255	7.08908e-23	3.42823e-25	6.05965e-21	3.39462e-23	2.05702e-43	CDK6;TMEM194A;LINC00539;TBCK;RP11-269M20.3;EXOC1;CTC-471F3.4;SPRED1;RP11-36B6.1;GABRG3;SMN1;CCDC82;PSMB9;HSPB6;FBP1;CRYGS;FAM73B
random_set_9181	1.97586e-20	1.50528e-27	7.62841e-19	2.84044e-25	2.16681e-43	ENHO;RAPGEF5;ZNF688;MTO1;GCDH;RPL9;MGMT;ZNF396;TERF1;RND1;BTN2A1;PRR25;RP11-245J24.1;RNF126;CWF19L2;SLC5A10;OSBPL7
random_set_7855	1.14475e-22	2.29885e-25	9.15895e-21	2.37018e-23	2.17084e-43	AAGAB;RASA4;RP11-473M20.9;PDPN;SLC52A1;VAMP1;AC096677.1;UBAP2;MYADML2;DOK5;RP11-15J10.1;ANKLE1;CRY1;ADM;CCDC77;RP5-1142A6.8;LOXL2
random_set_834	1.82271e-21	1.70088e-26	9.40655e-20	2.39585e-24	2.25367e-43	RP11-1124B17.1;AGO3;TBL3;ANKRD52;RYR3;CCDC127;TNFRSF12A;RP4-781K5.8;TSHZ1;TAF5;AC010226.4;RNLS;C21orf67;SLC7A7;RP11-134L10.1;SRP54;AC093818.1
random_set_1038	1.38836e-19	2.81403e-28	4.07389e-18	6.54492e-26	2.66633e-43	COQ3;DIO1;PRSS45;RP11-38L15.3;RHOXF1;TESPA1;MTMR2;RP3-462E2.5;CTD-2653D5.1;LSAMP;KIAA1755;ST8SIA1;RP11-452L6.7;TPGS1;MMP16;HPDL;MMP11
random_set_1810	4.54693e-23	7.81814e-25	4.09674e-21	7.10811e-23	2.91201e-43	PDZRN4;SYN1;ZC3H8;CHAF1A;NMNAT1;ESRRG;CLUAP1;RP11-256I23.2;CTSL;BEX1;TNNI3;EDNRB;PRPH2;PCF11;NOTCH4;IGSF1;C10orf118
random_set_37	4.95633e-29	2.77705e-19	6.91012e-26	7.91262e-18	5.46772e-43	RIPK2;AURKA;RP11-690I21.1;RP11-725P16.2;MAST3;SNAPC2;FAM83G;SLC39A8;RP11-517A5.4;YBX3;GAS2L3;STAP1;RP4-545K15.5;KLRD1;AC073133.1;BX255923.1;AC007773.2
random_set_7167	1.99169e-25	2.27756e-22	4.85828e-23	1.23124e-20	5.98169e-43	ENDOV;CTD-3222D19.7;HPCAL4;FDPS;GRIN2D;DNAH11;CCR10;CBY3;SHPRH;HSD17B8;TAC1;MRVI1;AC006024.4;RP11-530A18.1;RP1-93H18.1;METTL14;INTS6
random_set_5452	8.73436e-28	3.86189e-20	7.94112e-25	1.33182e-18	1.05761e-42	CTD-3138B18.5;INSIG1;VEGFB;SLITRK1;CCDC80;RP11-100K18.1;ACADS;CTB-133G6.1;RANBP3L;C1orf141;TPPP2;RP11-326C3.12;RP11-255C15.3;ABI2;RP11-157J24.1;GNRHR;SVOP
random_set_1608	4.92395e-20	3.95598e-27	1.67498e-18	6.48586e-25	1.08637e-42	TAGAP;PSMB3;NUP37;GGNBP2;SPEF1;NRBF2;RP11-462G22.2;PSME3;PARVA;CTC-260E6.10;CKAP2L;LRRCC1;RP6-206I17.3;RP11-189B4.6;COTL1;PANX1;SHROOM3
random_set_1378	3.87287e-25	2.90991e-22	8.24097e-23	1.51573e-20	1.24911e-42	GBP6;AC129929.5;APOL3;AC144521.1;CDK5;RP11-698N11.4;AHCTF1P1;ATF6B;USP40;ZFPM2;CAMK2N2;CLPB;PCDHB19P;HPR;TMPRSS2;FRMPD2;RP11-568N6.1
random_set_6636	1.16438e-26	6.7839e-21	5.74356e-24	2.56991e-19	1.47605e-42	CLEC7A;ENPP2;ANKRD20A1;RELB;QTRTD1;TMC2;NDNL2;RP1-20B21.4;TMEM178B;ARRDC3;GNAS-AS1;GABRR3;KPNB1;GUCA1A;MDFI;DLGAP5;GOLPH3L
random_set_9297	1.10799e-20	2.72403e-26	4.57892e-19	3.58461e-24	1.64136e-42	NPRL3;ENTPD1-AS1;SYT3;RP5-1125A11.1;LRRC16B;KDSR;SEMA6B;EIF4E1B;RP11-744N12.3;DHODH;CECR6;RP3-468K18.6;RP11-397O8.7;RP11-1180F24.1;PSMB6;RP11-274B21.10;PDE7B
random_set_9368	8.43207e-25	1.8589e-22	1.65351e-22	1.03859e-20	1.71733e-42	GTF3C3;VPS13C;AC006024.4;RNASEH2C;RP11-800A3.7;RP11-366M4.11;RP4-734P14.4;RP11-469M7.1;TRIM46;INPP5E;RP11-792D21.2;SEPT10;RFTN1;RP11-560J1.2;GPX8;B4GALNT3;DDX46
random_set_1894	3.64418e-19	9.75621e-28	9.59091e-18	1.91317e-25	1.83491e-42	HOTAIRM1;ZNF410;RP11-932O9.9;TP53;RIMBP3;MSH2;NEURL1B;QKI;HNRNPA1L2;PLEKHG1;HIST2H2BC;PKN2;SHISA5;CAMK1D;AC002398.11;SUV420H2;VTA1
random_set_5276	1.54235e-16	3.23012e-30	2.0512e-15	1.34602e-27	2.76095e-42	BBS4;HGSNAT;AGMAT;RPLP0;SPEF1;ACTA1;GABRD;HMGXB4;CAV1;SBSPON;PPID;AC007566.10;FOXD2;ENO1-AS1;MPPE1;TPX2;CDCA7L
random_set_5880	3.5498e-19	1.86463e-27	9.44191e-18	3.2716e-25	3.08902e-42	CNPY1;TP53;URM1;CADPS;SMAD9;NECAB2;RBM4;FBXW4;PCBP3;RBM20;AC016722.2;GNRHR;RP11-3L21.2;CCNYL2;ZNF521;SNAP25-AS1;RP11-579D7.4
random_set_9209	2.28612e-25	1.53091e-21	5.31709e-23	6.62799e-20	3.52417e-42	CTC-523E23.5;CTSH;PEBP4;COL4A1;TAT;OXSR1;FAM136A;RP11-283G6.3;CENPV;TMEM9;LPGAT1;CTDP1;SOX17;PTCHD3P1;SSBP4;DCBLD2;XBP1P1
random_set_1523	5.95662e-16	1.01843e-30	6.89493e-15	5.36071e-28	3.69617e-42	KRT8P26;RACGAP1;KCNMB4;MIR4435-1HG;RPLP0P2;RIMBP3;CYP4F11;RP11-525K10.3;NUDT1;WIPI1;RGS8;LINC00674;ZBTB24;PRICKLE4;RP11-182J1.12;NPM1;RP4-694B14.5
random_set_8365	2.94406e-26	1.10527e-20	1.03979e-23	4.04901e-19	4.21012e-42	GTF2IP1;CTIF;CCBL1;ZNF135;SPHKAP;SYT15;CTB-114C7.3;RP11-5A19.5;DNAJC27;DNAJA4;UBQLN4;THTPA;RP11-620J15.3;APOBEC3H;SYNGAP1;ZNF670;RMDN2
random_set_8228	3.59975e-19	3.13488e-27	9.52411e-18	5.29435e-25	5.0424e-42	TRPC7;MSRB3;CNR1;FAM225B;SLC38A10;PIRT;BIRC5;ZNF806;DARS;CD164;Z83844.1;AC147651.3;PSMD4;HSD17B7P2;TEN1;ARF4;EFHD1
random_set_4931	5.32787e-22	2.04048e-24	3.39389e-20	1.70057e-22	5.77155e-42	MISP;TRPM8;TSTA3;CENPA;FUNDC2;CDH15;RP11-444D3.1;RP3-326L13.3;POU3F3;LTV1;CXCL9;OCIAD1;CEP170P1;RP11-134L10.1;RP11-464F9.1;NAGA;LUZP1
random_set_8476	8.18317e-23	1.53181e-23	6.81999e-21	1.02131e-21	6.9653e-42	ERGIC3;RP11-705O1.8;COQ3;HOXA10;CTC-365E16.1;NUP50;SND1;POU2AF1;RP5-1157M23.2;DOCK7;CYTIP;KIF11;CETN3;GABRE;CCDC159;RGCC;ZNF502
random_set_3661	1.01078e-20	1.90332e-25	4.22963e-19	2.02501e-23	8.56504e-42	RP11-480C22.1;TNR;TSPY26P;FAM218A;CTB-133G6.2;VAT1L;MED13;BBS5;ZNF732;C11orf49;HCRTR1;WEE2;GOLGA8T;ZNF267;ARL5B;RPL24P2;LRRFIP1
random_set_4918	5.46752e-17	5.5435e-29	8.08886e-16	1.58402e-26	1.28129e-41	UBE2G1;ACY1;RP11-588H23.3;PHPT1;DAPP1;RLTPR;C19orf59;FAM179B;COLGALT2;AC004453.8;ANKRD20A14P;HIVEP1;RP11-714L20.1;PIANP;KCNJ5;PRRT1;AC139100.3
random_set_8070	1.93873e-17	1.67204e-28	3.17856e-16	4.2877e-26	1.36287e-41	SHPRH;DEGS1;MAGEC3;GNAZ;ALDOC;TNIP1;MBD2;LRRC66;AC000032.2;CHSY1;WDR92;CC2D1B;FIGN;SERPINA3;SSX2IP;CTD-3214H19.4;H2AFB3
random_set_2896	4.34801e-19	8.59803e-27	1.11785e-17	1.26454e-24	1.41357e-41	C16orf13;PIWIL2;MAPK8IP2;RP11-422P24.10;TAX1BP1;RAB40B;PCCA;GTF3A;CNTN4;NTSR1;ETFDH;RP11-396B14.2;MVK;IL23A;PTGER1;RP5-1165K10.2;TBC1D15
random_set_3670	1.51244e-17	5.40498e-28	2.529e-16	1.17511e-25	2.97186e-41	REEP4;FRYL;PDF;PLOD1;LINC01011;MYO15A;GFM1;LUC7L;KIAA1522;RP11-345P4.7;CNTF;ACTL8;CTC-479C5.17;ZNF527;TRAPPC2P1;TMEM127;RP11-180C16.1
random_set_928	3.29631e-21	2.90263e-24	1.60031e-19	2.25032e-22	3.60121e-41	CD19;LGALS3;RPL13AP5;DYNC1LI2;ALG5;MARS;ZBTB25;SLC22A31;C20orf112;P4HTM;SDHAP2;LTF;TNNT3;ZNF827;GUSBP1;TGM3;NDC80
random_set_8725	2.61754e-24	2.83163e-21	3.90716e-22	1.16062e-19	4.53474e-41	RP11-445H22.3;CTD-2006C1.6;TMEM55B;GNAI1;ATG3;DDAH1;SYT5;AL133493.2;ABCC6;TSNARE1;IGFBP7;ZKSCAN2;ERC1;SEPT2;ZKSCAN1;ARPP21;KMT2E-AS1
random_set_4400	1.20853e-19	1.28456e-25	3.6079e-18	1.44347e-23	5.20789e-41	CDC42SE2;RP11-561N12.7;EPHA8;DMXL1;DPY19L2P1;DDX25;ZNF717;WTAP;ASPRV1;SERP2;GPR12;JMJD1C-AS1;AC016722.2;SPOPL;ZBTB24;HACE1;RP11-15H20.6
random_set_5021	1.49321e-17	1.09608e-27	2.50985e-16	2.10805e-25	5.29089e-41	PKD1L2;SYNC;HTRA1;HERC6;EPB41L4A;TSPAN6;SH3BP5;RP5-1120P11.1;RIC8B;COL1A2;AF186192.1;PMP22;FOXD2-AS1;LOXL3;OSGIN2;CTD-2270N23.1;UBXN1
random_set_3541	6.50894e-21	2.44569e-24	2.9191e-19	1.94122e-22	5.66662e-41	GPR137C;SEZ6L;HIST2H2BB;PIEZO1;RASA4B;AC012146.7;AC009120.6;CCDC71;RBM41;CALN1;ABHD17C;ST13P15;RNF157-AS1;PEX1;ARHGAP36;RP11-54C4.1;TOMM34
random_set_6039	9.44408e-22	1.56191e-23	5.55589e-20	1.03448e-21	5.74746e-41	MEGF8;RUNX1;RPS27P25;HOXD10;DOCK4-AS1;ZNF410;ERGIC2;DCDC1;ICAM5;RP1-257I20.14;BTF3L4;TIMP3;BUB1B;NFATC2;SLC37A4;JSRP1;CYP2D7P1
random_set_368	2.82359e-17	6.23287e-28	4.4192e-16	1.32628e-25	5.86108e-41	TPRXL;GTPBP1;SF3B14;RP11-247C2.2;MDC1;MS4A14;NSUN3;RGS3;BRCA1;HUNK;KIAA0895L;TMEM57;AC005943.4;FAM162B;UBE2S;TENM1;SPRY1
random_set_7895	1.70133e-26	3.00234e-19	7.39784e-24	8.50606e-18	6.29265e-41	AC140481.7;MAST4-AS1;AP001627.1;RAB27A;RP11-342I1.2;DLK1;ZCWPW2;CHODL;RP11-111F5.3;GNRH2;CTNS;AC012507.3;AC006116.15;HOXD9;CXorf21;AC006946.16;OR13A1
random_set_1537	1.67206e-19	1.3308e-25	4.83302e-18	1.47881e-23	7.14714e-41	TAF1;TMEM132A;STK11;TCEANC2;TMEM194A;ASPM;PRR13;RP11-697E2.4;PDPK2;FKBP3;CXorf67;C1S;HNRNPU;EPHA1-AS1;LEKR1;XRCC6BP1;FASTKD2
random_set_5109	3.19323e-27	1.18996e-18	2.45657e-24	2.99015e-17	7.34553e-41	RFX8;PAQR7;RP11-464F9.1;TMEM2;KRT18;ANKRD20A14P;AAGAB;ASPG;LINC00632;CTD-2292P10.4;RDH5;EQTN;SLC7A7;PTK6;LOXL2;FLYWCH2;CROCC
random_set_2748	5.20606e-19	6.68636e-26	1.30164e-17	7.77562e-24	1.01211e-40	LIN7B;TST;TMEM145;DERL2;KB-1836B5.1;RP11-175I17.2;SLIT1;AC016725.4;TRPC1;DTX2P1;RP11-330O11.3;MSRB2;DKK3;TROVE2;RP11-37E23.5;EOGT;GPANK1
random_set_9807	3.23394e-20	9.97699e-25	1.15509e-18	8.90891e-23	1.02906e-40	FAM159B;AC007040.11;ABCC8;TEKT4;GABRD;MXD3;RBM6;FAM66C;MALAT1;RP11-3B7.1;RHOXF1;DZANK1;MCF2;LTB4R;AC006024.4;ARF6;MED12L
random_set_317	1.22576e-15	2.85736e-29	1.31673e-14	9.21822e-27	1.21379e-40	RP11-1100L3.7;RP13-228J13.1;C9orf171;NCKIPSD;DYNLL2;RP4-798P15.3;AC006115.3;SPAG1;ACACB;PPAPDC1B;GPR35;CPNE2;AC002454.1;POSTN;TWSG1;DOCK10;MAP4K3
random_set_5427	1.37215e-18	3.09656e-26	3.04277e-17	4.0219e-24	1.22377e-40	TMOD4;CRHR2;RP11-203J24.8;FOSL1;NDNF;RPS27;RALB;LOXL3;GREB1L;PAQR4;MANEAL;TPCN1;KREMEN1;TPX2;UGGT1;AL162407.1;RP1-8B1.4
random_set_6682	4.43653e-19	9.75393e-26	1.1304e-17	1.12125e-23	1.26746e-40	GSDMB;WDR93;KLHL12;ASPHD2;ZNF213;LRRC63;RPL37A;ST13P18;VRK2;RP11-34P13.7;TRIP12;STXBP3;PRSS42;HOXA5;PBX2P1;LINC00202-1;CDC7
random_set_8302	1.53355e-18	3.75552e-26	3.34929e-17	4.71942e-24	1.58067e-40	TAAR3;POC1A;ARL4C;MRRF;NIPSNAP1;RP11-1060G2.2;PRAP1;PTOV1-AS1;RP11-762H8.2;ARSF;CTB-33O18.3;FTL;ZNF586;AC084219.4;RBMS1;PMM1;RP11-159D12.5
random_set_8677	3.47656e-24	1.06809e-20	4.96701e-22	3.94167e-19	1.95783e-40	PRR5;APBB3;RP1-223E5.4;RP1-140K8.5;SPATC1;UBE2Q2P2;RP11-109G23.3;TCF19;LYSMD3;RP11-277L2.3;GDI2;SIRT2;ACTR10;HOXD9;ATR;TRABD;POLR2B
random_set_7814	1.06071e-16	6.75028e-28	1.46927e-15	1.40645e-25	2.06645e-40	DYNLL2;PTPDC1;GNG5;TLCD2;AGTRAP;AC022498.1;CLDN9;SRPR;GPX8;GOLGA4;SNHG3;ZBTB25;ZNF230;TMEM108;PVRIG2P;RP11-474I16.8;SBF2-AS1
random_set_275	1.00001e-23	4.69781e-21	1.1906e-21	1.84246e-19	2.19364e-40	LRRC41;DOPEY2;EN1;MMD;MRPL11;FAM200A;HIST1H2BE;RP11-195F19.30;PRKAR1A;TMEM66;GOLGA6L2;OAF;RP11-285F7.2;EMP1;LINC00237;COL18A1-AS1;CALM2
random_set_8160	7.28545e-20	1.14125e-24	2.37335e-18	1.01005e-22	2.39721e-40	CNDP2;EVI5L;AC026703.1;ZNF785;RP11-783K16.10;TEX12;ITPA;TGFA;HM13;MKNK1-AS1;RP11-542C16.2;PPP1R14C;IL17RA;ATF1;RP11-267N12.3;PACSIN1;LUZP2
random_set_2211	1.44172e-21	5.04188e-23	7.75195e-20	3.21171e-21	2.4897e-40	EIF5;SPPL2B;C3orf33;ADAL;ARHGEF26;ZNF816;PSTK;ERI3;RSPO4;RP11-255C15.3;RP11-350N15.6;LYVE1;SEC24C;SEC61B;SLC7A5;NEURL;GAL3ST3
random_set_8809	1.97667e-19	6.1139e-25	5.6002e-18	5.66159e-23	3.1706e-40	EIF3J;RP11-192H23.8;SEC24A;DLX6;NAV2;LRRC10;KTI12;DAXX;MAGEC3;TNFSF10;PI3;FBXO9;TRAM1;ZNF75D;AC006129.4;DCP2;PPIC
random_set_1526	2.25539e-15	5.42644e-29	2.32538e-14	1.58402e-26	3.68344e-40	PPP1R1B;WDR48;MEIS3P2;MON1B;PEMT;ZNF346;TM2D1;AC018737.1;CTD-2033A16.2;APOBEC3H;LINC00969;RP5-1157M23.2;MIDN;SC22CB-1E7.1;TRPC5OS;SEMA6B;EYA1
random_set_3160	2.00614e-22	5.227e-22	1.48618e-20	2.53763e-20	3.77138e-40	GSTT2B;GPKOW;CXorf65;RP11-466F5.6;FSD1L;RP11-481A20.10;KNDC1;CSPG4;RP11-211N8.2;AC012317.1;ECHDC3;RP11-626G11.5;RP11-872J21.3;RRN3P2;WDR7;UST;PKIA
random_set_1648	4.1096e-20	3.70768e-24	1.42709e-18	2.83057e-22	4.03947e-40	CMTM5;TMEM161B;RP11-794G24.1;TMEM109;CYP2D8P1;SMCR5;MAF1;RP11-482D24.2;ACHE;DAAM2;RP11-4B14.3;FAM122C;AC159540.1;SCRT1;SNHG17;METTL10;RP11-262H14.4
random_set_5309	9.36894e-11	4.71085e-34	4.35808e-10	9.42264e-31	4.10647e-40	NPC2;TMEM158;MEP1A;IFT80;IGSF22;RP9;WDR83;TNRC18;CSNK2A1;DNAJC22;MTMR3;C1orf204;KIF11;ABCC6;AF186192.6;DNAJC28;CALML6
random_set_5888	2.71222e-20	6.32206e-24	9.9724e-19	4.64904e-22	4.63621e-40	RP11-1070A24.2;HSD17B3;RP11-329A14.1;PKIB;QPCT;INTS7;TERF2;RP11-286H14.8;MSANTD2;RECQL;ZNF212;SOWAHD;LRRC37A7P;PDRG1;FAM118A;HADHB;CACHD1
random_set_7375	8.29452e-20	2.83314e-24	2.65907e-18	2.21361e-22	5.88615e-40	LYSMD2;GGTA1P;CDC37L1;XKRX;ERLIN1;RP11-462G12.1;NUDT22;ATG5;FAT3;PHLPP1;RP1-30M3.6;RPL5;INPP4B;DDT;ZNF695;PPP2R5D;AC007318.5
random_set_7856	2.33778e-23	6.42376e-21	2.41032e-21	2.45206e-19	5.91026e-40	MIR296;LY96;WASF3;RP11-573D15.9;RP11-592N21.1;RGS16;RP11-582J16.4;CHPF;DUSP18;GAS2L3;FFAR1;VIM-AS1;RP11-313F23.5;TRIP6;RP11-430C7.5;RP11-77P6.2;RP11-1275H24.3
random_set_7527	1.33299e-21	1.53166e-22	7.32483e-20	8.75323e-21	6.41159e-40	DISP1;MTBP;KIF3A;APLN;MIR940;CFI;CYBA;PBK;CLECL1;PRSS54;AC021218.2;LINC00622;RP11-498P14.3;HBS1L;RAPGEF4-AS1;LY96;PDK2
random_set_9725	1.73404e-16	1.64333e-27	2.26992e-15	2.98818e-25	6.78292e-40	BRAT1;S100A1;ATP6V1C1;C22orf46;CUEDC1;FAM35A;CRIP2;EVX1;C10orf62;GAS5-AS1;EHD3;RP11-90L20.2;ADRA2C;RP11-480C16.1;PRPH2;HMX1;DNAAF1
random_set_863	3.13443e-16	8.89046e-28	3.90866e-15	1.81456e-25	7.09251e-40	CCDC71;OLAH;SYNDIG1;RP1-20C7.6;SUN1;IPO8P1;FAM27A;PRPF4B;ERBB2;CTC-273B12.8;AC015987.2;RP5-886K2.1;RP11-195F19.9;CD209;CYB5R1;KCNQ3;LAMC1
random_set_9448	1.93488e-21	1.31193e-22	9.87285e-20	7.62827e-21	7.53127e-40	RP11-602N24.3;AC004466.1;TUFM;AC012487.2;LRRFIP2;TMEM45B;PTCRA;SC22CB-1E7.1;DCAF5;LRRC37A16P;MT-ATP8;FRY-AS1;NSG2;TNNT1;EAPP;SIRT5;SLC35D2
random_set_6846	1.91876e-19	1.67018e-24	5.45156e-18	1.43996e-22	7.85002e-40	RP11-268P4.5;MYH7B;AC005082.12;SBF1;CTD-2560K21.6;FBXO44;RP11-936I5.1;CTD-2619J13.14;SLC25A48;SCIN;RP11-318A15.2;LINC00943;CACNB1;RP11-79O8.1;FSD1;OSGEPL1;UTP20
random_set_4036	1.71785e-21	1.72233e-22	9.1384e-20	9.73162e-21	8.89315e-40	STAP2;BMS1P20;C1orf131;PEBP4;RBM48;IGJ;ADAM12;EEF1B2P3;C19orf47;HERC2P9;E2F7;LINC00870;SLA;PCAT6;RP11-63E5.6;SPOCD1;NR2F2-AS1
random_set_8399	2.7632e-20	1.58932e-23	1.01226e-18	1.04571e-21	1.05853e-39	TBKBP1;WEE1;TPGS1;IDO1;LINC00854;AHRR;ZAP70;SIM2;RP11-206F17.2;RP11-80K21.3;ZNF480;PLOD2;RP11-325F22.2;RP11-12A20.2;KIAA1257;FIGNL1;ZNF22
random_set_1020	1.04146e-16	4.62222e-27	1.44461e-15	7.45593e-25	1.07709e-39	TBK1;AL133493.2;PIP4K2B;DDR2;MRC2;AC007551.3;PAQR5;PSMD12;AJUBA;EMP2;IFI16;RP1-130H16.18;RPP25L;B3GALT1;PDLIM3;CPNE1;ATP13A5
random_set_4207	1.19823e-21	5.80629e-22	6.73228e-20	2.76518e-20	1.86159e-39	RP11-265N6.3;NUPR1L;SFRP2;ACSL6;PARL;VSTM5;RP11-673E1.3;CTD-2323K18.1;FUCA2;CATSPER3;LINC00303;IARS;CDH15;TBC1D5;CRYZP1;LINC00403;RRH
random_set_254	5.18258e-18	1.73862e-25	9.87257e-17	1.88999e-23	1.86591e-39	EIF2S1;DCAF7;RP11-290F20.1;RP1-153P14.3;ADAM15;FGF7;ABCC8;RHOBTB2;PTP4A1;RP3-462E2.5;RP11-61L19.2;RP11-778D9.13;XKR9;DMXL1;RP11-644K8.1;NRBF2P5;APRT
random_set_5744	4.01857e-14	1.62832e-29	3.27494e-13	5.816e-27	1.90471e-39	RP11-219B17.1;ARSJ;IGIP;XXbac-BPG154L12.4;DKFZP434E1119;AC004603.4;NOL10;ZNF146;B9D2;USF1;ADIRF-AS1;POLR2J3;EPG5;TAGLN2;EFEMP2;TMPRSS9;LRRC47
random_set_2808	2.07107e-26	1.42465e-17	8.23787e-24	2.96214e-16	2.44017e-39	IGLC1;SRF;AL807752.1;RP11-65L3.2;FAF1;KCNG2;CD248;RAD54B;EMILIN2;PTPN11;FAM53C;RP3-412A9.16;TLR7;ZNF81;UPF3A;CLSTN3;BTN2A2
random_set_1937	1.81419e-21	6.89365e-22	9.40655e-20	3.20667e-20	3.01637e-39	ZNF397;WDR3;TMEM68;MAT2A;GPR135;SRPR;STAP1;ZNF771;C1QA;RP11-273G15.2;GSTM3;MLF1IP;HTR1F;ARL4D;TXNDC12;C9orf171;SERPINA5
random_set_7051	5.69202e-18	2.88061e-25	1.0761e-16	2.8809e-23	3.10014e-39	IL24;TTLL4;AHCYP2;RAC2;CBX1;RGAG1;C1QC;CENPF;FAM90A20P;CLDN12;PRKAR2A;ZNF700;FDX1L;SLC34A2;FMNL2;RP11-457M11.2;PLEKHF1
random_set_4212	7.34769e-21	1.89152e-22	3.23719e-19	1.05095e-20	3.40213e-39	RP11-96K19.2;FNDC3B;FOXD3;TMEM150B;NOP10;SPDYE2;C22orf39;RP11-318L16.6;RP11-248J18.2;RP4-583P15.15;PTBP2;TBX21;DNAJC25;AC005220.3;FAM53C;FAM181A;ITCH
random_set_2102	1.14586e-15	1.74649e-27	1.24427e-14	3.11904e-25	3.88094e-39	TMEM194A;DTX2;RP4-714D9.5;RP11-79D8.2;EPC1;HSD17B10;TUBA1C;OPN3;NPIPA7;RP11-394O4.3;LINC00475;RIMKLBP2;KLF7;GGACT;ZNF552;NT5E;AGMO
random_set_5951	4.44202e-19	4.69364e-24	1.1304e-17	3.47712e-22	3.93053e-39	TAS2R4;NOTCH3;METTL7B;DLX5;TBRG4;RUSC2;LINC00893;CTD-2020K17.4;PRR13;SC22CB-1E7.1;OXCT2P1;C12orf10;AP001053.11;PAPPA-AS2;PRMT10;GPN1;ZC3H3
random_set_6683	2.10148e-14	7.98064e-29	1.80248e-13	2.21707e-26	3.99621e-39	HSPBP1;NAT2;LAMA3;BX255923.1;ACAD10;OBFC1;ID2;PMM1;BMP4;HBB;CCDC178;MCTP1;RP11-108M9.6;FAM110B;SLC5A11;DNAJB2;DHRS4L2
random_set_8007	9.8371e-25	9.89973e-19	1.85624e-22	2.53215e-17	4.70029e-39	MBOAT7;APOB;MGAT4B;TFPI;CTBP1;IFIT1B;PIAS4;EIF3G;HOXA7;AC007952.6;MORN4;HTRA3;NSA2;PIGB;ANKRD61;CAPN12;LINC00299
random_set_7369	7.99002e-18	4.74241e-25	1.45024e-16	4.54767e-23	6.59521e-39	CTD-2035E11.4;GSDMD;ACADVL;HSD17B11;AC068535.2;SRR;PSMG1;FZD10;RP11-210H10__A.1;JOSD1;PLB1;SEL1L3;ITGA10;ZNF367;RP11-69I8.3;RAB4B-EGLN2;EXTL3
random_set_7443	5.32904e-24	3.60957e-19	6.92153e-22	1.00836e-17	6.9794e-39	ZNF284;CHD4;FAM46B;ERI3-IT1;MIR137HG;PANK4;PFN2;C9orf172;STK40;MARK4;CENPA;MRPL28;BX255923.3;RBM41;CTD-2319I12.4;RP13-33H18.1;AC002456.2
random_set_4614	1.10374e-16	3.77516e-26	1.5142e-15	4.71942e-24	7.14616e-39	CLEC14A;RP11-549J18.1;RP11-776H12.1;NGFR;AP000525.9;IRF2BP2;RP11-440D17.4;GPC6;YDJC;PLAU;PIAS4;NUP160;ANXA9;COPS7B;VN1R83P;RPL13AP20;FANCB
random_set_4050	1.02561e-16	4.0887e-26	1.4246e-15	5.02685e-24	7.16127e-39	TRIM34;FAM127C;PHBP15;CTD-2256P15.4;PIGU;SCMH1;PGAP1;CNR1;FOXM1;PRPF6;HYDIN;RP4-758J18.7;SMG5;RNASE1;TRPC5OS;TXNL4B;DLX6-AS1
random_set_9554	5.32084e-22	5.57588e-21	3.39389e-20	2.16141e-19	7.33558e-39	NFE2L1;NCAM2;PPP2R3B;C12orf50;RP11-264B17.2;FBXL16;C14orf119;RACGAP1;FAM66B;RHBDL1;LINC00562;CTD-3232M19.2;SERP2;CLDN3;CSPG4P11;EDNRB;IQCD
random_set_7858	9.60792e-18	4.77457e-25	1.69469e-16	4.54767e-23	7.70688e-39	METTL13;ZNRF1;SRD5A1;SEZ6;PROZ;ZNF558;ZNF277;PAOX;RP11-359J14.2;VDAC3;HLA-J;INPP5J;CTIF;RP11-13J10.1;RP11-258F22.1;CECR5-AS1;RP11-345J4.8
random_set_3878	2.25739e-17	2.06194e-25	3.62378e-16	2.17068e-23	7.86608e-39	AC011515.2;NBPF1;RP11-468E2.2;TRIM45;LSMD1;RP11-52L5.6;SMN1;USP35;EID2B;PLA2G2A;RP11-1100L3.7;LCA5;DPYSL2;AP1G1;AC005481.5;RP11-497H16.4;ZNF443
random_set_6703	9.69697e-22	3.65128e-21	5.57353e-20	1.47244e-19	8.20667e-39	ASIC3;CXorf67;SERPINB8;COL8A1;C11orf91;RP11-315I20.1;SKIDA1;CCDC122;AC005517.3;NDC1;OXR1;CYR61;RP11-449G16.1;NETO2;SLC35F6;SCARA5;OR7E38P
random_set_8939	5.36201e-19	1.04261e-23	1.33066e-17	7.14185e-22	9.50334e-39	USP12;GOLT1B;KIAA0232;LOXL3;USP34;CTD-2540B15.7;RP11-672L10.2;RBMS1;ZNF791;PGRMC1;COPS6;TLX2;MAPK15;AKAP8;AC115115.2;ZNF470;CD58
random_set_2147	3.85066e-23	8.72404e-20	3.66767e-21	2.77864e-18	1.01911e-38	CTHRC1;NOMO2;RP11-362F19.1;CLCNKA;EPHA1;CDC5L;RP11-373D23.3;RP11-46C24.7;YIPF3;CTD-2006K23.1;IKBKB;RP11-401P9.5;COMMD4;DLGAP2;FAM83D;SASH3;HCG11
random_set_321	2.19536e-20	2.33279e-22	8.34822e-19	1.25431e-20	1.04713e-38	RCC2P6;LCAT;AGK;SLC25A25;ALDH18A1;RP11-166B2.1;NCAPH;TRMT1L;CTD-2523D13.2;C1QA;SIX5;APOC1P1;CYTL1;TPTE2P2;GNG12-AS1;RP11-115L11.1;BTBD19
random_set_7604	1.62372e-23	1.97303e-19	1.86653e-21	5.79418e-18	1.0815e-38	CCDC39;AC004490.1;ATP2B3;PGM2;TUBG1;GUCA1A;HCCAT3;LGALS8;RP11-672L10.6;RAD18;FGFBP2;FAM117A;FAM19A4;NCK2;CHST3;DYRK2;SERINC2
random_set_3802	9.12697e-16	7.44031e-27	1.00998e-14	1.12743e-24	1.13869e-38	C1orf228;DYNLRB2;UBL7-AS1;NET1;PLXDC1;RP11-225H22.7;RP11-299H21.1;RP11-85B7.2;FAM66D;LMTK3;RNF169;GBP7;HAT1;CTC-458G6.2;HECW2;FSTL5;RP11-449L23.2
random_set_6532	1.82469e-21	3.32203e-21	9.40655e-20	1.35607e-19	1.27559e-38	IK;KLHL22;PDZD2;FAM183B;FAM166B;PTOV1-AS1;RP11-993B23.3;TPGS2;XXbac-B444P24.14;RP11-102L12.2;FOLH1B;NDUFV2P1;MIDN;RP3-508I15.19;RP11-473M20.7;INA;FMN1
random_set_1168	1.43685e-21	4.17348e-21	7.75195e-20	1.66291e-19	1.28908e-38	CTD-2165H16.4;BRI3;RPSAP15;PRC1;FDX1;ELF2;RP11-1277A3.3;MECOM;AC110781.3;ICMT;SYNM;HIST1H4I;FAM136A;BEST4;PXN-AS1;WDR16;LINC01013
random_set_2524	6.27465e-19	1.37745e-23	1.51577e-17	9.30801e-22	1.41088e-38	RP11-477H21.2;KCTD5;CXADR;LASP1;BHLHE22;UBQLN1;RPS9;RP11-27I1.4;SNRPGP10;TMEM132A;LGR6;CCDC88A;GPX7;COMP;RPL9P7;BUD31;SEMA4C
random_set_4813	3.56505e-16	2.6018e-26	4.38995e-15	3.46941e-24	1.52306e-38	XPNPEP1;RP11-114H24.2;NEURL3;EXO1;FBXO43;MIR4500HG;AC093627.9;RP11-77K12.4;HNRNPA1P49;FCAMR;APLF;NIPSNAP3A;RP11-495P10.1;OPN3;TPT1;PAPD4;CBX3
random_set_3557	2.31299e-16	4.46031e-26	2.96567e-15	5.3744e-24	1.59387e-38	MAN2C1;SPAG16;RP11-284F21.8;YPEL2;ITGB2-AS1;RNF44;ANO6;AC092675.3;UCP3;SYNGAP1;MUTYH;TCEA1P2;FAM83E;POSTN;WDR83;ITPRIP;URM1
random_set_3955	7.26644e-17	1.79201e-25	1.04264e-15	1.92709e-23	2.00925e-38	PPP2R5D;C5orf38;RP11-496H1.2;NKAIN4;CTD-2210P15.2;SLC25A48;RP11-154H23.3;CDC42SE1;DCTN1-AS1;LRIG2;ERLIN2;CSF2RA;TRMT1L;UBE2O;SYCE1L;RP3-402G11.26;FBXO2
random_set_657	7.86171e-18	1.77781e-24	1.43215e-16	1.51965e-22	2.17636e-38	RP11-490G2.2;RP3-475N16.1;UPK2;SYNDIG1;RP1-104O17.1;NOVA1;RP11-796E2.4;PACSIN1;NAIP;NAP1L4;FAM203A;SGPP2;THRB-AS1;LANCL1;KLRD1;JPH3;RP11-598F7.4
random_set_2052	4.43569e-24	1.66629e-18	5.99478e-22	4.10458e-17	2.46061e-38	FAM228A;IKZF5;PLTP;RP11-108F13.2;TTTY14;NCLN;RP11-651P23.4;LDHD;TAPT1;KCNC2;ITGAM;ANXA6;LEMD3;UST;URM1;BCAP31;DOLK
random_set_6590	8.74937e-18	2.19666e-24	1.56534e-16	1.80072e-22	2.81873e-38	NOTCH2NL;SLC35F5;AC005594.3;RANBP2;FAM20A;RNF146;MAP2K2;CETN2;PTPRA;MYOZ2;ZNF687;VIP;SLC41A1;KLHDC8A;FAP;CABLES2;AC008443.1
random_set_3623	1.51994e-18	1.34022e-23	3.33354e-17	9.11804e-22	3.03954e-38	KCNJ10;RPAP1;RP11-440L14.1;RP11-383C5.3;TTC21B;RP11-73C9.1;RP11-118K6.3;C14orf105;FAM127A;CTD-2574D22.2;CTA-384D8.33;RN7SL3;MARCH11;IKBKAP;LSM7;CPT1C;MSMO1
random_set_7795	6.0294e-26	9.74841e-17	1.77353e-23	1.71947e-15	3.04953e-38	RP11-742N3.1;AC006129.1;KRT81;ARID2;RP4-555D20.2;MACC1;DCDC2;CSAD;OCLN;ADAM1A;PPFIA2;RP11-451M19.3;SYN1;RP11-295D4.1;RGS11;MRPL28;EXOSC8
random_set_7557	1.16195e-19	1.57357e-22	3.51078e-18	8.94166e-21	3.13922e-38	VSTM1;RP11-588K22.2;AC097721.2;TMEM218;SEC23IP;NDRG2;NNMT;SLC8A1-AS1;LMAN2;ERMARD;AC063976.7;CASC7;CCDC18;CTC-301O7.4;WIPF3;MATN4;TRADD
random_set_1283	1.63922e-18	1.49266e-23	3.52555e-17	1.00188e-21	3.53219e-38	PGR;DNAJA2;ABCE1;RP11-326C3.2;RP1-140A9.1;RYK;MYO10;PNMAL2;C8G;PDE6G;DDX28;BMS1P15;PHLPP2;RSRC2;RPL9P29;PEX11G;GRIA4
random_set_2812	5.56186e-23	2.91115e-19	4.83688e-21	8.27114e-18	4.00065e-38	CDHR1;ALG13;YIF1B;ADAMTS6;SFRP5;CTC-459F4.6;AGBL3;GS1-257G1.1;PDZD2;LRRC8C;RP11-68I3.11;AC140481.7;RP11-326C3.15;ZNF554;RP3-467L1.4;AC004878.6;MAN1B1
random_set_8987	4.36401e-19	5.99181e-23	1.11909e-17	3.722e-21	4.16525e-38	RP3-510D11.2;AQP7;ANGEL1;FCAR;EIF2B4;LMOD1;MFSD3;CAMKK1;B3GALT2;PEX6;PHLDA3;NXNL2;MBLAC2;UBE2K;UNKL;CACNG1;COL4A4
random_set_4735	3.1967e-20	9.79376e-22	1.14621e-18	4.41205e-20	5.05712e-38	FFAR2;FAM72B;CTD-2210P24.4;CDO1;ARL11;SLFN5;CLUAP1;PUS1;TDRD9;KAT2B;PTPRU;CRTAC1;TFIP11;RP11-303E16.8;RP11-126O1.5;SEC23A;RP4-734G22.3
random_set_6573	1.12342e-15	3.47531e-26	1.22123e-14	4.45597e-24	5.44176e-38	CD36;AC078842.3;RP5-981O7.2;RP11-6O2.3;RAB5C;PHF11;PPP5C;C14orf28;REPS1;POSTN;RP11-638F5.1;ACR;PXMP2;CTD-2013N24.2;UBXN11;PPFIA1;PSMD7
random_set_1772	2.17967e-18	1.90278e-23	4.51322e-17	1.24377e-21	5.61343e-38	FAM114A1;PDIA5;SURF4;MYOCD;AGTRAP;HIST2H3DP1;UHRF1BP1L;RP11-637O19.2;RP11-1094M14.11;RP11-16K12.1;EEF1D;LINC00652;DAZAP2;NHLH2;AP1S2;HP;SFTPB
random_set_6558	5.89156e-24	3.29704e-18	7.53195e-22	7.49401e-17	5.64445e-38	CYP1B1-AS1;THUMPD2;RP11-231C14.3;C18orf32;RP11-218C14.5;RP11-229P13.2;RP11-677M14.7;AP3D1;TOMM40L;C18orf25;AC016700.3;CXorf30;ALDH6A1;ALPK1;CTB-152G17.6;AKAP13;SEMA6B
random_set_592	5.56755e-20	8.40532e-22	1.84987e-18	3.83843e-20	7.10058e-38	CMTM8;HMGCLL1;KCND1;PER1;KCNN1;C2orf61;ATP13A2;MED9;WNT5A;EEF1A1P5;RP11-210M15.2;ATP7A;MTERF;SLC2A6;RP11-434B12.1;PRR26;SAP30L
random_set_3441	3.54315e-15	1.82098e-26	3.48085e-14	2.5294e-24	8.80445e-38	RP5-1024N4.4;MYOM1;ST8SIA5;IGFBP4;GOLPH3;GFRA2;RP1-283E3.4;CMPK1;DDX55;RP11-295H24.3;RP11-17M16.2;IRAK4;USH2A;FOXM1;NUDT8;SH3TC1;ZNF192P1
random_set_5036	1.41164e-21	4.18623e-20	7.67271e-20	1.41441e-18	1.08523e-37	TAX1BP1;CLIC3;ZNF275;TOPBP1;NABP1;SHOX2;GRAMD4;RP11-10L12.4;HIST1H2BJ;LAIR2;HPN;COL4A2;ARL3;TBC1D23;ELP5;COCH;CUEDC2
random_set_9851	1.18863e-20	5.92614e-21	4.88718e-19	2.27078e-19	1.10977e-37	ARHGAP11A;ITPA;ATP8B2;TRAF1;ZC3HAV1;FUNDC2;RP11-71N10.1;NR0B1;ALS2CR12;CRYBB2;RDH13;DNAJA3;EPHA5;PTRF;CIR1;CTB-179K24.3;RP11-119F7.5
random_set_2002	1.80945e-23	2.66617e-18	1.97052e-21	6.31856e-17	1.24509e-37	SIGLEC9;SEPSECS;PHLDB3;RP11-120M18.2;RP11-175B9.2;RP11-231G3.1;ST13P3;SLC47A1;RP11-767N6.2;ZNF117;FAM120C;CTSC;C16orf46;KIAA1683;RP11-298I3.1;RPS7P11;FOXM1
random_set_1065	4.6686e-19	2.14348e-22	1.18504e-17	1.17142e-20	1.38818e-37	CFD;CD37;RP11-474D1.3;CYTIP;CUL1;MEX3D;COG8;HMGN4;C10orf131;PDE6A;LDB2;GCAT;AK4;DCAF7;RP11-465L10.10;RP11-317J10.2;RAD51AP1
random_set_8722	2.73948e-16	4.16833e-25	3.46366e-15	4.08701e-23	1.4156e-37	CSPG4P12;TRIM60P18;UTY;IGFBP4;ZDHHC23;LAMTOR4;CSRNP2;CDC25B;SH3PXD2B;MEDAG;ST14;BCAP29;MAVS;CACYBP;TCHP;FBXW9;H1FX
random_set_5965	1.65853e-16	8.13801e-25	2.18825e-15	7.33227e-23	1.60449e-37	IL20RA;MIR940;ZNF565;RP11-345P4.6;PLSCR1;RALGAPA1P;ZC3HC1;SLX1A;TLR2;CLCN3;SPINK8;RP4-734G22.3;NOP58;RP11-12D24.10;ZNF169;EXOC6;RP11-328N19.1
random_set_62	1.78441e-21	5.32945e-20	9.39256e-20	1.75907e-18	1.65222e-37	CXorf38;SLC2A10;RCN1P2;SLC25A1;FCF1P2;ARHGDIB;PARVG;RDX;SVIL;CTB-175P5.4;CTD-2227E11.1;WDR27;GPRC5B;MYBL2;CYP2E1;PPP1R3G;RP11-27N21.3
random_set_5969	4.20736e-27	4.57406e-15	2.80519e-24	6.00933e-14	1.68573e-37	PPIH;RP11-731C17.2;SMARCB1;CTD-2560K21.6;OSGEPL1-AS1;CTD-2555K7.2;RP11-338N10.2;C1orf174;RP11-75A9.3;EDA2R;CYB5R2;EPB41L5;EBAG9;PDIA5;LSM14B;GNL2;SDC1
random_set_8991	1.29354e-14	1.07917e-26	1.15816e-13	1.56417e-24	1.81157e-37	ADAL;RP11-461L13.3;SOS1;GLRX3;TPST2;BAP1;KLHL32;NPDC1;RP11-408A13.4;MED4;ANKRD33B;ZNF652;WNT5A-AS1;RHCG;RP11-54D18.3;KLF12;RP11-156E8.1
random_set_795	4.52964e-23	2.0498e-18	4.09674e-21	4.97573e-17	2.03843e-37	NCAPD3;BATF3;RP11-247C2.2;MINA;PTHLH;TLK2;ZNF773;PLEKHO1;RP11-73M18.9;RP11-264B17.3;CDH11;RAB18;LPAR4;UXS1;LINC00649;CTD-2554C21.2;RP11-67L2.2
random_set_2877	1.30026e-21	1.05501e-19	7.18448e-20	3.28696e-18	2.36151e-37	GP9;NCF4;EIF3E;SHOX2;PRELID2;LY96;OLFML2A;RPAP1;LNX1;RP11-458D21.1;PPAP2C;CCDC77;SLC38A3;MCFD2;A4GALT;GOLPH3;ACVR1
random_set_5985	4.20968e-18	6.2012e-23	8.22286e-17	3.82828e-21	3.14794e-37	ATG2B;SERINC2;BSPRY;SETP14;NCK1;ERCC4;MPLKIP;RP11-467D6.1;RP11-20I20.4;CTPS2;TLDC2;CTNNAL1;TRAK2;TPM3P9;RP11-434I12.2;CEP85;RP11-256I23.3
random_set_127	4.93036e-18	5.49201e-23	9.50068e-17	3.45444e-21	3.28195e-37	TSSK1A;LRRC3;LINC01085;OLFML2A;RP11-446E24.4;C5orf55;RP11-1055B8.4;CCK;GDF11;PCA3;SCAPER;ZNF724P;RP11-177J6.1;RP11-73K9.2;WNT10B;NRXN1;ITGB1P1
random_set_5859	1.35963e-18	2.01809e-22	3.02842e-17	1.10895e-20	3.35838e-37	CDCA5;DND1;YPEL3;LYPD1;RP6-74O6.6;CPLX2;AC007292.3;MYOD1;RNF2P1;LCN12;LPCAT3;CSMD2;SSR2;PAPSS2;ZNF277;ATCAY;UBXN7
random_set_5711	1.91161e-21	1.12406e-19	9.80411e-20	3.4912e-18	3.42282e-37	AVL9;BOLA2B;WASF2;SAT1;RP5-1050D4.5;SERPIND1;LYAR;ORC6;AC090616.2;RP11-244K5.8;AP000350.6;RP13-131K19.6;RP11-9G1.3;SOCS5;FAT2;RP11-88I18.2;VASP
random_set_2276	1.82e-20	1.54592e-20	7.11007e-19	5.58149e-19	3.96848e-37	CTD-2530N21.4;GSTM5;SYN1;RP11-592N21.1;RPS9;ATOH8;FAM135B;ASNSD1;PRR4;BTBD18;ZNF236;PHKG2;CSTA;BZW2;ACTR2;RP11-861E21.3;FAM193B
random_set_2129	6.7287e-19	5.41169e-22	1.6099e-17	2.59958e-20	4.18506e-37	PTENP1;PRSS50;RP13-228J13.1;RP11-327P2.5;AHI1;RASL10A;MRPS28;MRPS9;SIRT1;CA5A;RFTN2;TUBA3FP;SPIN1;ALG1L;DIAPH3;LIN52;RP11-130L8.1
random_set_4007	1.92376e-23	1.05463e-17	2.02521e-21	2.23936e-16	4.53519e-37	AP000640.10;ZNF311;PIPSL;AC109333.10;MED21;RP11-496N12.6;RP11-797H7.5;C2CD4A;BRINP1;MRPS33;USH1C;AGAP1;ZNF189;NDUFS1;TCEB3CL;AC063976.7;RP11-346I3.4
random_set_820	1.68031e-19	2.32264e-21	4.84286e-18	9.71914e-20	4.70684e-37	RP11-88H12.2;FZR1;RAC2;RP11-316E14.6;ADAM17;AMIGO2;AF129408.17;YBX3;GPM6B;TTC27;RP13-766D20.2;NPHP4;ADSSL1;KIAA0947;CRBN;RP11-422P24.11;GNG5
random_set_4637	6.034e-17	8.87105e-24	8.82251e-16	6.33709e-22	5.59091e-37	CLCN3;RP11-966I7.1;NBAS;PRRC1;CCDC69;KIF16B;GP9;VDAC1;AKR1C3;GIN1;ZCCHC4;RP11-126K1.2;EXO5;F5;KCNAB3;LRRC24;PPP2R5A
random_set_2954	4.21638e-19	1.21138e-21	1.09075e-17	5.33701e-20	5.82132e-37	AGPAT9;R3HDM4;ST6GALNAC3;ARSK;RP3-323P13.2;EIF2D;AGGF1P1;CDK1;ANO3;MFAP4;RP11-308N19.1;KRTAP5-2;PCM1;RP11-173M1.5;CTC-301O7.4;CPA6;SLC26A7
random_set_8795	1.16411e-22	2.80045e-18	9.23986e-21	6.58693e-17	6.08623e-37	AHI1;RP11-861E21.3;NCOA3;PLD3;GTF2E1;PTPN12;COL8A1;HIC2;PALB2;PAX9;PARN;CPSF3L;AF196779.12;DVL1;FAM157B;ZXDC;RPF1
random_set_1497	4.24754e-22	8.33636e-19	2.81657e-20	2.17681e-17	6.13114e-37	RPA2;LINC00601;CENPN;EMILIN2;RP5-1098D14.1;ZNF540;GID4;XPR1;MFAP5;EEF1G;FAM120C;AC117834.1;A4GALT;CTA-384D8.34;SUMF1;COL18A1-AS1;DDX21
random_set_4058	2.39674e-29	1.9162e-12	3.99496e-26	1.61858e-11	6.46615e-37	DUTP6;PRSS55;TCIRG1;PRRX1;HNRNPUL1;TAF11;CCZ1;COL9A2;ONECUT1;IL10RB-AS1;TROAP;RP11-394I13.2;PTP4A3;RP11-379K22.2;LIMD2;TMEM87B;MAP3K11
random_set_5925	5.45251e-22	7.38068e-19	3.4513e-20	1.93738e-17	6.68648e-37	CTD-2301A4.5;C19orf10;NOP14-AS1;AC074391.1;FGF13;AP000473.5;C12orf29;DROSHA;PFDN6;VDAC3;ACSBG2;RP11-227D13.1;SORBS1;NAT8;BEND3P3;SPATA5;MADCAM1
random_set_952	7.45787e-22	6.31313e-19	4.46624e-20	1.68817e-17	7.53978e-37	AC026150.5;SPEN;RP11-627G23.1;PI15;RN7SL521P;ATP10B;CTC-444N24.11;CPNE5;GPR108;RP11-383H13.1;CHST7;VKORC1L1;CCDC74B;PDZD4;C6orf195;CTTNBP2;MYH15
random_set_5815	3.86213e-21	1.50045e-19	1.80491e-19	4.50631e-18	8.13349e-37	CTD-2528L19.3;AC016582.2;LIPE;RP11-365H22.2;HRH3;KIAA0907;MICA;KLF10;PRKG2;WNT8B;SERF1A;PRKCA;ASTE1;SUMF2;RP5-864K19.4;SNAP91;RP4-530I15.9
random_set_1959	7.62693e-21	7.72037e-20	3.2878e-19	2.49875e-18	8.21539e-37	RP11-228B15.4;OPHN1;KIAA0430;SPRYD7;GMDS;CKMT1A;ATL1;RHBDF2;CYP4F11;SEC61B;GCM1;RELN;RP11-676J15.1;PPP1R3C;GOLIM4;RP11-326C3.15;RP6-99M1.2
random_set_8447	7.0135e-18	1.09898e-22	1.29652e-16	6.50351e-21	8.43196e-37	PEX11B;DENND4C;MOSPD1;FTO-IT1;SLC12A5;RP4-706A16.3;CORO2A;LINC00202-1;MAF;C18orf8;RHPN2;TRIM22;ADAMTS5;CAMKV;JPH3;HOOK2;RP11-412D9.4
random_set_9327	2.54552e-20	2.9397e-20	9.46386e-19	1.03887e-18	9.8317e-37	VDAC1;MTERF;PTBP2;SLC19A3;ABCG8;CTD-2210P15.2;CTD-2554C21.3;POU2F3;SULF1;RP11-977B10.2;VWC2L;RP11-219C20.3;IFT140;TYMP;ECE1;CXorf40B;SRSF3
random_set_5378	5.2209e-27	3.0127e-14	3.07143e-24	3.42776e-13	1.05281e-36	RP11-166O4.6;RGS12;TEC;TNK2;TGFBRAP1;RP13-137A17.6;RP11-29P20.1;DGKB;SYTL2;STK32C;ARPC5;MXD4;STMN1;SLC1A2;RGS20;RAI1;MUT
random_set_9658	3.39905e-18	3.1695e-22	6.79877e-17	1.62653e-20	1.10584e-36	HERPUD2;TMPRSS6;RP11-446H18.6;PPP1R26P1;TARDBP;ACP2;ADM;TMEM208;CTGLF11P;RPLP0P2;ZBTB32;CASP9;SLAIN2;CDC42SE2;CDCA8;KRT5;JUP
random_set_162	2.4514e-15	4.63543e-25	2.49151e-14	4.50087e-23	1.1214e-36	RP11-460N20.7;RP11-389C8.2;ZNF880;FAM159B;FAIM;MBOAT4;UBXN7;RP11-571M6.18;PDIA3;SLC25A20;CEP57L1;RRM2;CTC-548K16.1;GDF15;TUBA4A;COA6;DDIT4L
random_set_8244	1.66903e-22	4.94583e-18	1.284e-20	1.0895e-16	1.39892e-36	HEXA-AS1;ALDH3A1;MSANTD2;WDR5B;GIPC1;RP11-517I3.1;GRAP;COL28A1;SLC35F3;PLEC;WASH4P;CSDC2;LINC00654;RP11-262H14.4;TMEM246;RP11-469N6.1;ZNF415
random_set_6232	1.14879e-18	1.37471e-21	2.59348e-17	6.0037e-20	1.55704e-36	RP11-465B22.3;DCAKD;CCDC125;MCL1;OVCH1;POLN;ZBTB32;SPICE1;BPIFB4;PLLP;NUP62;MRPS12;KIF7;LINC00606;GGH;ZNF620;SH2B1
random_set_4062	1.32914e-17	1.23311e-22	2.253e-16	7.2119e-21	1.62484e-36	ARRB1;AC005540.3;BCYRN1;RP11-395I6.3;NAV2;FAM3C2;LY6K;SETDB1;AP000230.1;MID1IP1;EIF3CL;RP11-210M15.2;ZBED3-AS1;IQCA1;CLVS1;PARM1;DNM2
random_set_293	3.55037e-14	4.81475e-26	2.92001e-13	5.66497e-24	1.65418e-36	CD2AP;NOTUM;RP11-21L23.3;RGS7BP;AGRP;PDE1A;NPM2;RP11-413E6.1;ZNF510;RP11-673E1.3;AP005530.2;XCL1;DHCR7;AUP1;RP11-91P24.7;AGAP7;DXO
random_set_6737	6.30189e-16	3.04021e-24	7.26097e-15	2.33886e-22	1.69824e-36	AL590822.2;NRBF2P5;RP5-1068B5.3;LINC01088;SMC1B;AP000692.10;RALB;CTGLF12P;CENPO;CC2D2A;MTDH;C1orf229;KLRG2;CRHR2;PIP4K2B;DPY19L2P4;RGS7
random_set_9754	8.94001e-16	2.08739e-24	9.93434e-15	1.72529e-22	1.71396e-36	RP11-373N22.3;SFTPC;RBMS3;DOC2GP;SORCS2;MIR24-2;C14orf166;AP1S3;CORO2B;GPANK1;DLGAP1;SHISA3;ZFPM1;TH;MTND4P12;ARL3;AP000322.53
random_set_8949	6.92549e-15	2.84163e-25	6.47307e-14	2.87062e-23	1.85817e-36	UBE2Q2P3;IFRD1;FREM2;UIMC1;NECAB1;ZNF502;EFR3A;CTDSP1;SLC39A4;WARS;CTAGE4;CCT3;PCDHA14;CCDC9;LPAR2;CD300LF;ZNF92P3
random_set_4113	1.09967e-22	1.04268e-17	8.86918e-21	2.21895e-16	1.96802e-36	CTD-2323K18.1;ITM2C;NT5C2;FAM208B;HSP90AB1;LINC00634;LY6H;BDNF-AS;ARL10;METTL12;MVB12B;MEX3D;TRPC4;CTB-36H16.2;PRR18;RP11-171I2.5;AC096670.3
random_set_5359	1.11463e-18	1.94531e-21	2.52203e-17	8.23665e-20	2.07731e-36	CPEB1;FGF13;ZNF775;RP1-302G2.5;ZNF467;KIAA1211;RPL5P34;STARD4;TPK1;TPSAB1;AC004057.1;RP1-102H19.8;RPS20P22;RNASEK;AC092299.8;MORC3;REPS1
random_set_9119	6.3072e-13	3.17629e-27	4.10132e-12	5.29435e-25	2.17138e-36	APOA1BP;UNC13B;ARMS2;WIBG;STAG3L1;PSPH;CLIC4;CBY1;CROT;TNKS1BP1;MARC2;CREB5;TPGS1;POMP;PLAA;NOS3;HSP90B1
random_set_4630	3.05253e-22	5.26717e-18	2.10541e-20	1.15774e-16	2.4375e-36	HTR6;LRRC37B;NABP2;C10orf111;ALDH5A1;RP11-700J17.1;ABCB10;CAMK2D;KIAA1755;RPL12;ATG7;RP11-152N13.16;TRIML2;RP11-621L6.3;C10orf112;CDK9;RP1-20C7.6
random_set_3531	3.03505e-20	6.76775e-20	1.09976e-18	2.21916e-18	2.44055e-36	SREBF2;NMNAT2;RP11-353K11.1;LINC00578;SLC6A13;ZNF609;RHBDD2;SNX14;CYP39A1;ZNF714;COL4A3;C12orf55;LCNL1;OTOS;UBE2Q1;SLC25A2;ADRA1A
random_set_8281	5.49186e-20	4.38813e-20	1.8308e-18	1.47268e-18	2.69618e-36	ONECUT3;AC068057.2;CTB-178M22.2;DHX29;SEMA5B;RASAL2-AS1;UPK3B;TMEM254;CTB-12O2.1;RP11-473M20.16;RP11-397E7.4;CLEC3B;RFC5;SCN8A;RP11-795F19.5;PSAT1;ANKRD12
random_set_460	2.0281e-17	1.44317e-22	3.31411e-16	8.29491e-21	2.74903e-36	GRIPAP1;IL17RE;ACSM3;ADAMTS1;YBX3;GRN;ZNF366;GATAD2B;TLR3;BRSK1;RP11-861E21.2;ASXL2;ALDH16A1;CPNE3;CMPK1;TNFAIP3;SLN
random_set_6786	9.11409e-25	1.09598e-15	1.75288e-22	1.62143e-14	2.84218e-36	MACROD2;SNAI2;PSMG4;SBNO2;RAPGEFL1;KLC4;DDX43;IPO7;MIIP;RP11-385F5.5;BUB1B;GNS;TMEM169;IGLC3;TMEM158;NOL3;LINC01023
random_set_3764	2.61899e-19	1.09721e-20	7.2355e-18	4.03426e-19	2.91899e-36	RP11-292F9.1;RP11-37N22.1;GNG2;G6PC3;AC098823.3;TMUB1;SCTR;POLR1C;ZNF211;NUDT19;AGTPBP1;NXF4;RP11-315A16.1;ACTN4;TMEM61;RP11-552M11.8;HS6ST1
random_set_2076	1.28421e-13	2.45039e-26	9.47849e-13	3.31167e-24	3.13896e-36	LINC00861;RP11-561N12.7;IAH1;RP11-174G6.5;SLC22A11;ZNF136;EGR2;WWC2-AS2;HOXD4;RP11-554F20.1;SLC29A1;TEX38;RPS9P1;TMEM185A;FAM161A;BARX1;HMGB1P1
random_set_6199	2.545e-21	1.04502e-18	1.27263e-19	2.66613e-17	3.393e-36	HIST1H4H;CSTA;ANKHD1;HIST1H4I;RP11-876N24.4;LRRC40;ZNF721;RP11-116D17.3;DHFRL1;TMEM138;C6;HOXB13;RP11-363E7.4;PSMG3;RHOT2;GOLGA8A;ST3GAL3
random_set_8392	5.36875e-18	7.39476e-22	1.02078e-16	3.42384e-20	3.49498e-36	OLFML2A;MYCBP2-AS1;RAD17;DPF1;TMEM150B;CTD-2587H19.1;RP11-473N11.2;FLJ20306;CUL4B;CLCNKB;RAB30-AS1;ITSN2;PDGFA;PLEK;CTSL;SLC5A4;TTLL7-IT1
random_set_9178	1.91354e-23	9.94383e-17	2.02521e-21	1.75085e-15	3.54584e-36	UNC79;KIF5B;CADPS;NEK3;CSF2RB;CBFA2T3;CCT2;RAB15;RPL4;RND1;ANKDD1B;NCAN;HYDIN;SLX4IP;PBX4;ENPP6;CYP8B1
random_set_2579	1.30332e-20	2.38897e-19	5.25584e-19	6.88532e-18	3.61882e-36	PIAS2;RPS16;ARMCX2;C14orf119;CASC1;BRINP1;C1QA;CRH;RP11-77K12.7;VPS52;ANKRD30BL;SNX18;LINC00599;Z83001.1;RP11-589M4.1;H2AFV;RP11-290F24.6
random_set_6894	1.0888e-15	4.52255e-24	1.18618e-14	3.37537e-22	4.0038e-36	CTD-2547E10.2;GS1-600G8.5;RBM48;SNRPD2;PTRF;STAG3L5P-PVRIG2P-PILRB;CROCCP2;SMPD3;ZBTB33;RP11-115L11.1;JDP2;GOLGA6A;MESP2;COMMD6;ECHS1;RP11-50D9.3;H19
random_set_9447	1.49643e-17	3.17142e-22	2.51104e-16	1.62653e-20	4.08428e-36	EHMT1;LRRC19;GDPD1;SNRPA1;PIEZO1;PDZRN3-AS1;RP11-73M18.6;ADAMTS1;AC004466.1;AC006946.15;SYNGR1;AC004017.1;CGREF1;KRTAP5-7;TLN1;RASL10A;FSD1
random_set_7546	1.25173e-17	3.84193e-22	2.14727e-16	1.9116e-20	4.10473e-36	IPMK;DCAF4L2;ABRACL;RP11-279O9.4;ADAMTSL4;RPS6KB1;RP11-498C9.2;RAC1;GPX7;BRSK2;MIS18A;KB-1572G7.3;SOWAHB;ZSCAN25;PNO1;POLR2D;EPHA5
random_set_2927	6.09196e-16	8.26944e-24	7.0353e-15	6.03669e-22	4.24699e-36	IL13RA2;LRRN4CL;NUDT4;SSC5D;CHRAC1;UBB;POC5;AP1M2;PRR7-AS1;PSMC2;ZMPSTE24;LINC00999;HMGCR;P2RY1;RP11-792A8.4;RP11-284F21.8;AP3B1
random_set_3247	4.18615e-17	1.14704e-22	6.32412e-16	6.74795e-21	4.26748e-36	SCAMP3;SH3RF2;CARD8;PTGER1;ASPRV1;PDCD1LG2;ADPRH;HEATR4;COPS5;HNRNPH3;ADAMTSL4-AS1;TRAF3IP1;PLCXD1;RP11-324E6.9;PHKG1;GNG12;PLAGL2
random_set_4393	6.33447e-16	9.77078e-24	7.28822e-15	6.8334e-22	4.98033e-36	RBMXP4;LINC00968;CD180;DYRK4;FMR1-AS1;POMT1;USP8;TNFAIP6;MDC1;NLRP11;RP6-24A23.3;NELFCD;CASP12;C1orf63;IGFBP7-AS1;FMO5;RP11-586D19.1
random_set_1239	5.73544e-18	1.10239e-21	1.08095e-16	4.89999e-20	5.29662e-36	YBX3;POLR3F;KY;ZNF137P;CTB-114C7.4;HTR3A;AP000974.1;RP11-498D10.5;RP1-93I3.1;GEMIN7;GALNT3;MSH2;THPO;TMEM161B;ZNF582-AS1;RP11-817O13.8;CTC-241F20.3
random_set_3882	3.41317e-21	1.37494e-18	1.64111e-19	3.42058e-17	5.61355e-36	LINC00304;LXN;AL590369.1;PARP11;RP3-486I3.7;RAB25;PRSS55;ZNF883;RP11-346C20.3;PCNXL4;GJC1;FOXL2;LINC00607;MIR22HG;ONECUT2;RP11-504P24.8;PDLIM1
random_set_2553	2.18768e-17	3.24154e-22	3.54028e-16	1.65401e-20	5.85567e-36	AANAT;DNAJB13;REPS2;RP11-893F2.14;RP11-799D4.4;DCLRE1A;SEMA4B;STYXL1;LEFTY1;TRIM37;TOMM40L;RP11-867G23.4;RPL30;GDAP1L1;MAP7D3;ADAMTS5;CD99
random_set_4245	7.97465e-17	9.1356e-23	1.13288e-15	5.53728e-21	6.27305e-36	RP11-561N12.5;PDIA6;RPS16;RND3;CNPY1;ERVH48-1;RP11-420G6.4;KCNK15;VAMP3;CTD-3203P2.1;CTD-2228K2.5;RP5-1198O20.4;HLA-K;RIBC1;STK38L;SETD8;RP11-429J17.2
random_set_5496	1.36829e-16	5.91375e-23	1.83928e-15	3.69646e-21	6.79882e-36	IFNAR1;RP11-305O4.3;LPAR6;CTC-425O23.2;CFI;DDX42;GATAD1;DIRAS3;ANKMY2;ZNF667;PCDHA5;HNRNPA3P11;CLASP2;ZNF836;PRICKLE3;PSIP1;RP11-22P6.3
random_set_8709	1.6915e-16	4.79744e-23	2.22296e-15	3.07559e-21	6.8369e-36	STC2;KLHL4;NEUROD2;UGCG;STXBP3;RPSAP14;SLC17A8;HK3;BACE2;HLA-DMA;RBMX;RP5-914P20.5;CLIC2;PKDREJ;RP3-340N1.5;ARHGEF18;TIMM17A
random_set_2060	3.56473e-15	2.55148e-24	3.49861e-14	2.00924e-22	7.02955e-36	HERC1;SAMD10;RP5-1007M22.2;UGCG;NIT1;RPS3;OPLAH;MS4A6A;BIN3;RP11-488L18.10;HSPBAP1;COL9A1;ATG9A;HNRNPLL;ERBB2;GHDC;CABLES2
random_set_5461	9.74692e-20	8.38374e-20	3.04622e-18	2.67878e-18	8.16015e-36	RP11-82C23.2;IPO5;NAALADL1;MYT1L;HLA-DPB2;DRG1;NOS1;CCDC141;TSACC;BRINP2;RP11-425L10.1;HIST2H2AA3;SMARCA4;SRFBP1;HPSE2;TASP1;CSMD2
random_set_7686	4.99432e-24	8.86233e-16	6.61326e-22	1.32683e-14	8.77466e-36	GTF3C3;SYNJ1;LONP1;PACS2;CHURC1-FNTB;MARVELD2;AC079354.1;CTD-2377O17.1;ZNF840;C19orf25;LRCH3;REEP3;ZNF839;WBSCR17;OPTN;SHANK2;TDRKH
random_set_5755	2.86576e-22	2.2952e-17	2.00423e-20	4.54541e-16	9.11003e-36	FOXM1;TNFRSF12A;RP3-500L14.2;HELQ;CTD-2353F22.1;LGALS9C;GPC2;CTC-297N7.5;PLGLB1;CHTOP;RP11-694I15.7;TTLL5;SMAD5;AURKAIP1;RP11-330O11.3;GNAI1;ADORA2A-AS1
random_set_6724	2.29164e-22	2.82428e-17	1.66078e-20	5.49526e-16	9.1264e-36	TCF19;CALHM2;PYGL;RPS26;CHD1L;ING1;IFRD1;SDHDP6;MRPL4;RHOU;SPAG7;APOBEC3B;HDGF;RP11-707M3.3;PIRT;RNF144B;ZNF133
random_set_7101	2.79335e-21	2.80575e-18	1.38987e-19	6.58693e-17	9.15495e-36	C19orf26;STH;RP11-460N11.2;FETUB;RP11-20I23.13;FAM20C;CTD-2006K23.1;LINC00574;C6orf48;SLC25A39;RP11-214O1.2;FAM162B;RP11-386M24.4;CLEC18B;PCDHB13;CTD-2162K18.3;GLIS3
random_set_7011	8.72518e-19	1.4913e-20	2.01061e-17	5.40379e-19	1.08649e-35	AC006942.4;TXNDC12;KLF11;CMPK1;OGG1;MYO5A;CTA-384D8.33;LIMK1;HOXB7;ARMC1;NRM;RPAP3;ANAPC5;HAPLN3;ROR1;RP4-730K3.3;C5orf45
random_set_7066	5.17577e-17	2.71821e-22	7.69137e-16	1.42329e-20	1.0947e-35	ENPP7P12;AC022498.1;AIM1L;NOL7;SLC38A5;P4HA3;RP11-680H20.1;SYT2;GIT2;HDAC4;AC093106.7;RP11-690P14.4;UBE2QL1;ANKZF1;CD19;CTB-52I2.4;SIRT5
random_set_234	2.4563e-22	3.75322e-17	1.75468e-20	7.16334e-16	1.25693e-35	TRA2A;PTCD3;OTUD6B;TLR6;PRPF4B;C3orf52;CCHCR1;FAM72B;RP11-1105G2.3;RP11-10A14.4;C22orf15;ALK;SPC24;ADAMDEC1;NPPA-AS1;MAD2L2;USP10
random_set_9125	8.5863e-18	1.95189e-21	1.54168e-16	8.23665e-20	1.26983e-35	THRB;PALM2-AKAP2;FAM78A;CHMP2A;RP11-22P6.3;PSME4;RP11-290F20.3;MAP3K7;KCNA5;CYB561D1;ACTN1;CCT7;TNFAIP3;XG;SYTL3;DSN1;CORIN
random_set_4258	2.47178e-19	6.33887e-20	6.88588e-18	2.08536e-18	1.43595e-35	PTPRVP;PPAP2B;FAM200B;GABRB3;AJUBA;RASAL3;RP5-1125A11.1;NPM2;SREBF2;CYSLTR1;CTD-2574D22.2;ELL;RP4-738P15.1;RP11-488L18.10;CALCB;CD8BP;GPR133
random_set_9430	1.43396e-22	7.26709e-17	1.11171e-20	1.31663e-15	1.46371e-35	RP11-1149O23.3;RP11-449L23.2;CD4;EGR4;RAI14;SGSM3;ZCCHC8;C11orf42;ZNF296;TP73-AS1;CYP51P2;FXN;COL6A2;MRTO4;MNDA;RP11-521I2.3;PDXK
random_set_274	2.89994e-24	2.78884e-15	4.26505e-22	3.78957e-14	1.61627e-35	GUCY1B3;TSPAN17;PANK3;LHCGR;ALDH5A1;DNAJC12;AC004893.10;C2orf88;RPL10AP6;SLC2A13;CTD-2616J11.4;MKNK1;FAM83F;OR52N4;ADM2;TRAPPC3L;KPNA4
random_set_925	9.5191e-22	1.45731e-17	5.56728e-20	3.02378e-16	1.68342e-35	RP5-1107A17.4;ZBTB10;GPR137B;CTD-2196E14.9;APOM;MAP2K6;CELF3;RIPPLY2;C8orf44-SGK3;RP11-820L6.1;RP11-521I2.3;AP2A2;CTD-2528L19.3;CACNG8;RP11-706O15.3;RP11-568J23.5;FAM214B
random_set_6614	4.3413e-17	5.36622e-22	6.51912e-16	2.59263e-20	1.69017e-35	HOTAIRM1;RNPEPL1;CXCL12;WISP2;CTB-50L17.14;ITIH4;RP11-598P20.3;HOXD9;FAM206A;RP11-44D5.1;LINC01002;ITM2C;RP4-621B10.8;KLF4;RP3-508I15.19;ADAMTS1;RP11-216B9.6
random_set_4633	3.56638e-21	4.62766e-18	1.70657e-19	1.02392e-16	1.7474e-35	RIMS2;RP5-971N18.3;AP000347.2;RP1-239B22.5;AC009948.7;MB;NME5;TMEM253;ARHGEF40;FNDC9;RP11-399K21.14;MRRF;CTC-360G5.9;LHFPL5;GABBR1;KIAA1755;AC073410.1
random_set_757	1.09891e-21	1.36225e-17	6.2444e-20	2.85615e-16	1.78349e-35	CISD1;RP11-295P9.8;PQBP1;UNC5C;HDAC11;CRTC3;RP11-118K6.3;SULF2;RP11-317N8.3;RP11-159H10.3;BRINP2;FER1L4;NOXO1;TMUB2;RP11-24C3.2;KRT31;ATP6V0D2
random_set_941	1.00658e-22	1.32107e-16	8.25151e-21	2.29375e-15	1.89269e-35	C6;SSPO;PUS7L;CTC-428G20.3;RRP9;RASL11A;RBM11;RASGEF1A;DTD1;NUFIP1;RP11-564D11.3;SCAMP2;CCSER2;ZFPM2;RP11-936I5.1;ZNF219;KB-1517D11.4
random_set_607	6.84899e-17	4.08394e-22	9.9127e-16	2.02196e-20	2.0043e-35	KCNS2;FAP;DEPTOR;PNPLA5;DDTL;MGC10955;CS;GRINA;RPL9P25;WDR55;MYT1L;PANK1;PLK5;RAI1;HOOK1;SLCO3A1;ZBP1
random_set_2870	1.28099e-11	1.59076e-27	6.80721e-11	2.94615e-25	2.00551e-35	AP003039.3;DPY19L4;OTP;SEMA3A;NUF2;NEGR1;HCG20;C1orf229;ADAM33;B3GNT5;SH2B1;IDO1;SOX12;RP11-348P10.2;GABPA;ERGIC2;HIST1H3H
random_set_2008	2.46437e-19	9.20914e-20	6.8844e-18	2.92383e-18	2.01288e-35	RP11-379P15.1;CECR6;RP11-285A1.1;DAGLA;MAP3K4;RNF103-CHMP3;IFITM2;RP11-396F22.1;CABP1;WDR86-AS1;SYNGR1;AC005523.3;DBX2;KIAA0141;VWA7;RP11-229P13.20;MRPL1
random_set_4459	8.83719e-17	3.55842e-22	1.25008e-15	1.77939e-20	2.22438e-35	PCSK7;MAPK1IP1L;SEPT6;SLC19A2;TCHH;BBS5;CXCL16;RAB22A;LY6E;RP13-216E22.4;TMED8;CHI3L2;SERPINB2;TMEM50B;CRNDE;AC002116.8;ID2
random_set_1083	2.04311e-19	1.31907e-19	5.77208e-18	4.00975e-18	2.31446e-35	HPSE;IRF8;RP11-80A15.1;ERCC3;EPS15L1;MCM2;PLAU;AK3;DOC2B;RP5-1057J7.6;KLHL15;CROCC;ZFPM1;RPL23AP7;AGPAT5;TNFAIP8L1;ANKRD63
random_set_9982	7.51244e-21	3.66004e-18	3.25246e-19	8.24415e-17	2.68138e-35	SOHLH1;TUBA8;DYNC2H1;RP11-819C21.1;SLC17A7;CTA-85E5.10;RP11-498E2.7;GYPE;AVL9;OSBPL7;OMD;XBP1P1;PDZD2;NEU4;SAMD12;AC016739.2;ZNF883
random_set_3974	1.97888e-22	1.38434e-16	1.47693e-20	2.38064e-15	3.51602e-35	CCDC148;MOGS;COPZ1;CTD-2561J22.2;RPF1;CCNT2;RAD52;AZI1;ADORA2B;TSPAN17;NSMCE4A;SLC38A6;CTC-503J8.6;CPEB2;NBEAP1;DDX19B;RD3
random_set_9065	1.27949e-24	1.2754e-14	2.28503e-22	1.56315e-13	3.57185e-35	CTD-2130F23.2;QKI;OPCML;TECRP1;GALC;MED11;LZTS3;GNRHR2;CTD-2313J17.5;ATP1A1;AQP4;RP11-545A16.4;HSP90AB3P;LMX1B;FGF7;RCC2P6;VPS4B
random_set_6670	9.68716e-22	3.4589e-17	5.57353e-20	6.65239e-16	3.70773e-35	RGMB-AS1;AC084219.4;TMEM39A;TM4SF1;IGFBP7;RP11-389K14.3;ACTR10;RP11-517C16.2;CBWD1;RP11-736K20.6;ZNF606;TLE4;PIK3AP1;LCMT1;SET;RP11-803P9.1;ZNF18
random_set_8015	1.13415e-16	6.42733e-22	1.55166e-15	3.01783e-20	4.68265e-35	XPC;HJURP;PCMTD1;CTTN;CTB-178M22.2;C5AR2;MACROD2;OXGR1;CYBRD1;C1orf147;C20orf24;COL4A2;PEMT;CHD2;ACTG1P1;RP11-932O9.10;C19orf44
random_set_2572	2.95913e-23	1.19307e-15	2.95577e-21	1.75469e-14	5.18647e-35	FKBP9;IFT74;MLLT10;LRRC37A7P;LIMA1;RP11-480I12.7;PCDHB19P;CYTH4;RP11-448A19.1;TMEM101;SYNE3;UNG;NBR1;INPP5J;RP11-755B10.4;TNFAIP8;WDR5
random_set_7863	1.84351e-16	4.39831e-22	2.39752e-15	2.16687e-20	5.19513e-35	RP11-635N19.1;ZNF624;RHOG;NGB;PTPRT;SIDT1;RP11-58H15.1;SMAD1;KRT23;STK35;NMB;ACSM1;RP5-1177M21.1;KCNK10;SMARCA5-AS1;ADA;ZMAT5
random_set_5780	8.31311e-27	1.47421e-12	4.37576e-24	1.26554e-11	5.53771e-35	AP001055.6;ZNF578;PPAPDC1B;COL9A3;NUDT18;APPBP2;ETHE1;RP4-694B14.5;GPR35;MEX3D;C21orf90;AC023490.2;MAP3K6;SDC1;CPSF7;TMEM17;RP11-498C9.2
random_set_6085	1.16694e-16	7.70137e-22	1.59e-15	3.53309e-20	5.6176e-35	ZC3HAV1;NFAM1;RP11-469H8.6;AC226118.1;CASP12;CDCA2;NKX3-2;LINC00269;ZNF667;SMIM14;C7orf13;MIR181A1HG;MRC1L1;AC074212.5;LDHB;UBE2Q2P2;FEM1A
random_set_2502	3.40023e-22	1.48355e-16	2.31331e-20	2.53191e-15	5.8571e-35	ZNF74;ZNF783;RP11-474D14.2;ZNF689;ICAM3;POLK;DPY30;DLGAP1-AS2;FZD10;BRCC3;GNGT2;MAGED4B;HGS;KCNA3;ARHGDIA;CLSPN;RTCA
random_set_1817	1.17915e-19	6.17462e-19	3.54135e-18	1.65556e-17	5.86292e-35	GNG4;LINC00085;ATPIF1;GPR158;POLR3GL;HIST2H2BF;SIX2;ARG1;LSM11;MED9;SIN3A;SLC46A3;FLRT2;RBP5;DGCR2;U82695.10;LINC00928
random_set_9506	2.37106e-18	3.50386e-20	4.86919e-17	1.22098e-18	5.94518e-35	RP11-20J15.3;AC072062.1;CISD2;RP11-329A14.1;KLHL38;CD27;AC007966.1;NLGN4X;RP11-17M16.2;GPR150;NINJ1;CDCA5;THAP6;FBXW2;KRT7;FKBPL;SDR42E2
random_set_4676	5.98225e-17	1.60783e-21	8.78538e-16	6.93099e-20	6.08914e-35	SUPT4H1;TOP3A;ARHGEF7-AS2;CDCA3;C10orf118;RP11-218E20.3;ENDOG;RP11-269M20.3;TPPP3;TGDS;RP11-421M1.8;ATP10B;SMYD1;EIF1AXP1;CD59;SWAP70;SDC1
random_set_222	6.01035e-17	1.84811e-21	8.8008e-16	7.86509e-20	6.92191e-35	LUZP2;MYL3;PKDCC;PRICKLE1;CXorf48;AC093609.1;GTF2H2B;WI2-81516E3.1;RP11-434P11.2;ZNF826P;RP11-54K16.2;CCNB3;C2orf47;LEPROT;WDR54;CYP27A1;EHD3
random_set_9997	3.20301e-17	3.66766e-21	4.97411e-16	1.4731e-19	7.32737e-35	PDIA2;RP11-16N11.2;TSPAN5;CYB561D1;NPIPB7;AZI2;LINC00606;PDK2;RP5-1042K10.13;YPEL4;APEX1;SFRP5;SVOP;BPTF;PRKCA;RTCA;SULF1
random_set_1572	2.23927e-25	1.38647e-13	5.31709e-23	1.41925e-12	7.54628e-35	MLLT6;C3orf35;NTF3;STAM2;C1orf115;MFSD5;PDZK1P1;LGALS12;ZFYVE21;LINC00994;DDX3YP1;TMOD1;RP13-977J11.2;ABHD14A-ACY1;RP11-588K22.2;OGFRL1;FBXO25
random_set_4055	1.92814e-11	5.12045e-27	9.99138e-11	8.12851e-25	8.12151e-35	RP11-803P9.1;HOXA9;RP3-426I6.6;SORBS3;PROM1;TMCO4;CTB-119C2.1;RP11-79O8.1;DNAJA4;DOT1L;KLF5;FREM2;DIS3L;ANP32A;AC135050.5;IL13RA1;COL4A5
random_set_426	3.05522e-17	4.39829e-21	4.76681e-16	1.73179e-19	8.25509e-35	RP11-387A1.5;ARSJ;GPN2;OR52N4;MIR146A;RP11-399O19.9;MAP10;ZNF137P;TNXA;EID1;LILRA2;FIGF;MURC;RP11-23P13.6;TMEM217;TNFAIP3;KIAA1432
random_set_7905	5.15168e-20	2.85462e-18	1.73474e-18	6.62647e-17	1.14952e-34	FBRS;RP11-422P24.11;HIST1H2AL;OLFML1;NOX1;ZNF155;NAA40;BTN3A2;MPZL2;MX1;CROT;ZNRF2P2;SLC9A8;PAPOLA;RP3-395M20.8;NFXL1;RP11-517C16.2
random_set_6378	2.34332e-14	8.84825e-24	2.00133e-13	6.33709e-22	1.26826e-34	PDLIM2;PNPO;CTB-60E11.4;BMP2;PAX9;SUGT1P2;RP11-690I21.2;AC090044.1;GDF6;RIPK3;SRD5A2;AK5;CC2D2B;XRCC6P2;RAD54L2;GNG2;SERGEF
random_set_9849	4.87544e-21	2.98675e-17	2.22645e-19	5.78885e-16	1.28886e-34	SERTAD4-AS1;UCK2;TGS1;BCAS2;LINC01018;PLS1;RP11-754B17.1;AC023490.2;GAB1;STT3B;PIEZO2;TAB2;TNFRSF12A;MCM10;KRT81;RP11-68I3.4;KDR
random_set_6351	4.10068e-24	2.18485e-14	5.69595e-22	2.56464e-13	1.46081e-34	LA16c-431H6.6;SLC22A6;DMRTC1B;NUBPL;H1F0;EDNRB;MDM1;CARS;BANP;HTATSF1;HDGF;DPY19L1P1;PCDHGA2;TPH1;EP400;DYSF;FAM214A
random_set_1668	2.87565e-17	9.00628e-21	4.49365e-16	3.36089e-19	1.51027e-34	ZNF547;SMTNL1;PMS2CL;CBR1;CCNB2;CEP152;ALDH1B1;ZMYND11;RHNO1;TEKT4;HOXD13;KAT7;AC115617.2;ITGB1P1;FOPNL;SDAD1;C6
random_set_444	9.63337e-16	2.97128e-22	1.06105e-14	1.53968e-20	1.63367e-34	KYNU;INSL3;GBP1;TMEM72;PLEKHB2;RP11-345J4.5;DAO;HCG11;RP11-46A10.5;ETAA1;RP5-1159O4.1;RP11-189B4.6;KLF4;PDIA5;ZNF782;AC010894.3;ZNF816
random_set_5049	1.3791e-15	2.3962e-22	1.46728e-14	1.27927e-20	1.87705e-34	FAM160A1;TNFAIP8L2;FAM225A;PEAK1;ZNF804A;ELP6;TM4SF20;ELFN2;ASB16-AS1;RP11-528I4.2;ALDH5A1;CTD-2619J13.14;DDC8;XXbac-B444P24.14;RP11-382B18.4;TTC14;AL161915.1
random_set_3851	4.60539e-26	1.54099e-12	1.43933e-23	1.31948e-11	1.89916e-34	MIR29B1;CCS;RP11-415J8.3;CCL27;KRT23;STAG3L4;SLC37A3;DHCR24;LMOD1;GINS4;P4HTM;ABCC8;RP11-677M14.5;APOOL;OSBPL2;SGTB;AP4S1
random_set_7036	3.24347e-19	8.37109e-19	8.74338e-18	2.18019e-17	1.90622e-34	CMTM5;C1orf86;RP11-496H1.1;MPP4;HNF1B;ADAMTS7;HMGB3P24;TP53I13;SCAF11;CDH3;ABCB7;PBX3;RPL32P3;CICP22;SNHG7;HOXA4;MROH8
random_set_5121	3.17745e-19	8.78215e-19	8.58857e-18	2.2813e-17	1.95932e-34	SLC5A5;RIF1;TPCN1;ZMIZ1;RP11-337C18.8;DPY19L4;GDPD3;KIF27;AC068057.2;RP11-552F3.10;KRTAP5-AS1;PITPNA;NRDE2;SYCP2L;AL590762.11;FMO2;RP11-44N22.3
random_set_4905	5.85736e-19	5.52611e-19	1.42529e-17	1.49369e-17	2.12895e-34	DOC2A;GIMAP7;MTMR14;MAPK6;H1FX-AS1;TEX2;CCDC13-AS1;NKG2-E;LINC00404;RP11-736K20.5;RP11-332H14.2;NBEAP1;LECT1;ZNF536;CTC-575D19.1;ELAVL2;NEUROG2
random_set_8691	3.64741e-15	1.07966e-22	3.57275e-14	6.42719e-21	2.29627e-34	MYBL2;CNTNAP2;CTB-113I20.2;FRG1B;RP11-982M15.6;RP1-151F17.1;AC096574.5;NDRG3;ZNF224;TMEM176B;TGIF1;MORC1;SPATA5;CDC42EP5;DLD;RP11-13K12.1;ERP44
random_set_2045	5.69835e-17	7.31575e-21	8.40898e-16	2.75056e-19	2.31294e-34	FOXD2-AS1;LOXL2;WFS1;CNGA4;CIAO1;HNF4A;ADCY6;DHRS13;CHD8;RP11-539L10.3;RP11-508N22.12;BEND3;RP11-15L13.4;GNE;TMEM150A;FITM1;AMMECR1
random_set_2698	8.05863e-16	5.43258e-22	9.03524e-15	2.59958e-20	2.34878e-34	PNLDC1;LRRC27;SLC25A21-AS1;AOC1;RP11-121G22.3;AC004947.2;SMARCA5;CDH8;FBXL22;CD151;DMWD;NT5DC2;PCTP;AC141928.1;CLEC9A;RP11-766F14.2;RP5-1043L13.1
random_set_9867	5.73925e-18	6.93404e-20	1.08095e-16	2.25887e-18	2.44172e-34	TSGA10IP;SGCB;TOP2A;CCKBR;KCNH1;ZBTB8A;TMUB2;ANXA6;TAF12;PMP2;TRADD;AC022400.2;OAS2;RAD18;LINC00115;RP13-487C10.1;FARP2
random_set_1748	7.56783e-16	6.33244e-22	8.57144e-15	2.9873e-20	2.56055e-34	ERCC6L2;MAGEC3;TPCN1;SLC23A3;RP11-337C18.10;RPS8;ZCWPW1;RPUSD1;RELT;WASH2P;MSRB1;RAB18;TUB;PLEKHA6;PIK3R6;PGK1;AC068831.10
random_set_1189	2.00731e-18	2.13049e-19	4.19982e-17	6.1939e-18	2.60133e-34	LAMA1;SLC30A10;CTD-2324F15.2;TCTEX1D2;RNF44;FAM69A;AP3M1;WISP2;PRELID2;CA10;SUSD3;NANOS1;PAPLN;CTD-2540M10.1;SLC5A10;TBRG4;RP11-714G18.1
random_set_6685	1.42772e-22	1.71176e-15	1.11171e-20	2.43864e-14	2.71106e-34	RP4-800J21.3;ASAH2;HTR7;DGCR14;ECSIT;MPP7;RPL5;SLC25A48;GGNBP2;RP5-1109J22.1;RP11-142C4.6;TSPAN18;KCNC1;MTDH;MAU2;KLHL21;NBL1
random_set_5008	5.14001e-16	1.05079e-21	6.04767e-15	4.71254e-20	2.84999e-34	PRKAB2;RP11-571M6.18;CD248;POMK;EMD;LINC00645;RP11-819C21.1;MAOB;TPGS1;DPP7;RP11-108M9.5;CSRP2BP;RTN1;TTC39B;ZDHHC5;CTD-2514C3.1;GPN2
random_set_457	7.72e-24	3.00755e-14	9.41558e-22	3.4258e-13	3.22559e-34	PRRC2C;MEF2C;CTD-2083E4.5;CTC-471F3.6;FAM13A-AS1;S100PBP;KRTCAP3;TGFB1;MMRN1;CCDC102A;F13A1;HHEX;ZNF766;CDCA5;RP11-844P9.3;MYBPC2;RP11-399D6.2
random_set_7182	2.40015e-17	2.3711e-20	3.82838e-16	8.43892e-19	3.23074e-34	C2orf66;FGGY;SLC13A5;GALNT5;GPR19;RP11-546B15.2;GABRB2;RP4-753F5.1;AC103965.1;RP11-60A24.3;C22orf31;RRP1B;NRSN1;PEBP4;SAYSD1;METTL17;RP11-415F23.3
random_set_685	1.91792e-20	2.25792e-17	7.46348e-19	4.48045e-16	3.34398e-34	RFX8;RP11-490O6.2;POLR3C;IKZF3;TET3;C11orf57;C10orf62;ARPP19;CCDC58;CTD-2173L22.4;RP11-1094M14.11;FAM181A;RGS16;RP11-365O16.6;TTC25;BCAR1;AC005014.5
random_set_6306	1.22031e-20	3.76875e-17	4.96112e-19	7.16565e-16	3.55496e-34	RP11-58A12.3;AC004987.9;CHMP5;SMO;DDX51;ANAPC5;CTD-2368P22.1;RPH3A;EIF3EP1;SYT12;RP11-441F2.5;FLRT1;DNAJC18;RP11-96H19.1;SCNN1G;CCNI;RP11-190C22.8
random_set_6602	4.61223e-16	1.49202e-21	5.51099e-15	6.4877e-20	3.57536e-34	ACKR3;LINC00277;NBPF9;PDE11A;GMIP;PRR12;FAM50A;HLA-DMA;NRBF2P5;ASTE1;RBMS1P1;SFTPB;DNAAF2;AC090945.1;CTTN;RP11-160E2.16;MLF1IP
random_set_9671	7.47818e-14	8.75124e-24	5.79762e-13	6.33709e-22	3.67401e-34	SPAST;SCARNA12;PRELID2;LGALS3;CELF4;CHMP4A;EXO1;MORN3;AC006129.4;ZNF611;H3F3C;PRDM4;SEC61G;PRPF38B;RPSAP14;DRAM2;PRIM1
random_set_2304	4.83762e-15	1.40739e-22	4.6342e-14	8.13602e-21	3.77039e-34	TMEM184A;LRP2;ARVCF;GAL3ST4;RP11-247A12.2;TRIM4;RP11-573D15.2;RP11-498C9.13;DROSHA;SPPL2C;PFN1P2;FAM163B;RP11-66B24.4;TMEM156;BCKDHA;FADS1;RP3-322G13.5
random_set_5122	3.13918e-13	2.30912e-24	2.15181e-12	1.86067e-22	4.00382e-34	FOXL1;RP13-735L24.1;RCBTB2;P2RY8;SBNO2;AP001412.1;RP11-1055B8.6;RP11-2E17.1;LRP11;INTS10;RP11-417F21.1;FBXO21;HOXD10;CTD-2316B1.1;MDH2;RANBP1;HLA-DMA
random_set_9210	3.51398e-16	2.20635e-21	4.33333e-15	9.2713e-20	4.01756e-34	RP11-480D4.1;ZNF142;KRT8P15;C1orf110;SOX18;GTPBP2;RP11-375B1.3;ACOX3;RIPPLY1;SFXN3;RP1-279N11.1;ADAMTS1;CD274;CCDC109B;BRE;HLA-H;UCP2
random_set_4133	4.44228e-18	1.72552e-19	8.62665e-17	5.12074e-18	4.41748e-34	MVD;AMIGO2;LGALS3;ARHGEF4;PHYHIP;EPHA6;SFXN1;RP11-147L13.8;CTD-2639E6.9;RP11-500G22.2;SLC25A22;KCNJ11;C2CD3;RPL10;GRID2IP;PODXL;ZNF32
random_set_2864	1.86062e-15	4.65446e-22	1.94645e-14	2.28183e-20	4.44146e-34	NUP188;HLA-DMB;RP11-366M4.11;FRG1B;ZNF833P;MFSD2B;XAF1;CLEC5A;NUP62;ZNF496;RP11-597D13.9;RP11-355B11.2;PAXIP1;SCPEP1;DHRS13;HIST2H2BB;RAMP1
random_set_5170	3.88308e-20	1.59867e-17	1.35786e-18	3.28302e-16	4.45787e-34	RCC1;SLA;NWD1;C4orf47;SHMT1;AC006272.1;PSME2P2;CTB-32O4.2;RRN3;RP11-682N22.1;ATF5;MRPL9;SIMC1;FAM95B1;RAB26;CTD-2026K11.1;CHDH
random_set_3628	1.7068e-17	5.1949e-20	2.82233e-16	1.72034e-18	4.85536e-34	RP11-752G15.6;AP000347.4;AC115115.2;ZNF778;RP11-21C4.1;RP11-477D19.2;KIF5C;CTC-297N7.9;SLC16A11;LINC00494;AC092835.2;SLC16A4;PTPRT;CEP120;RP11-826N14.2;RP11-68I18.10;DUOX1
random_set_9797	1.96265e-14	4.42318e-23	1.69356e-13	2.86851e-21	4.858e-34	RP11-281P23.1;RP11-325L7.1;CDR2;REXO1;AGPAT6;LAMA1;BTF3L4;AC000123.4;AC093838.4;PAFAH1B3;S100A3;BMPER;THNSL1;SIN3B;RAB6B;RUNX1;CCDC40
random_set_4870	6.41474e-21	9.70991e-17	2.88981e-19	1.7157e-15	4.95806e-34	TMEM63A;RP5-1119A7.17;ATF6B;ZSWIM8;SHB;ENPP3;HERPUD2;ISPD;CCDC64;DUSP28;SSC5D;POLI;EPHB6;TRAPPC13;CBWD3;BEND5;RGS18
random_set_8689	4.4967e-18	1.97562e-19	8.71541e-17	5.79418e-18	5.04986e-34	RP11-446H18.6;AC005253.4;RP11-147L13.2;IL18BP;HS3ST1;SUN2;RP5-899E9.1;CARD10;RP11-329B9.5;RCL1;HEPN1;PPP5C;AC006272.1;SUMO2;H19;CNTNAP3B;RP11-171I2.2
random_set_4748	1.20239e-19	7.84437e-18	3.60033e-18	1.69077e-16	6.08731e-34	C6orf57;HGF;PPARG;DUSP4;TRIB2;PRMT8;PROCR;KLRB1;RAB32;S100A4;HSPA4L;ELOVL2-AS1;EMC9;C6orf62;HM13;OLFML2B;LUM
random_set_9346	2.53801e-21	3.05726e-16	1.27263e-19	4.92361e-15	6.26593e-34	NUP155;CEBPG;PDPN;SUCLG1;CTB-51J22.1;NFKB1;AC125232.1;CD48;SMG6;CHRDL2;RP11-259K15.2;SSFA2;CASP8AP2;RP11-73M18.9;RAD18;BNIP1;AC068620.1
random_set_7854	2.05923e-15	6.66436e-22	2.13635e-14	3.1145e-20	6.65365e-34	TBC1D8;MARCH8;PHIP;ST6GALNAC5;ACD;PARK7;TSR3;RP11-293M10.6;RP11-359K18.4;AP000704.5;RP11-760N9.1;HTR2A;CTC-487M23.5;TBC1D3F;CTA-223H9.9;CTD-3162L10.5;LINC00969
random_set_4888	3.10828e-17	4.15138e-20	4.83452e-16	1.41218e-18	6.82719e-34	RP4-575N6.4;AFF1;KIAA1614;SH3GL1P2;RP11-292B8.1;UCK1;USP20;EMILIN3;CTC-559E9.4;OXGR1;CD163;SLC47A1;SPATA17;LINC00657;LIPG;FGGY;SDHB
random_set_3810	8.03452e-16	1.82402e-21	9.01832e-15	7.79575e-20	7.03046e-34	B3GNT7;ZBTB44;LPIN1;IGF2R;HMGB3;C1GALT1;RP5-1180E21.5;RNASE10;KIAA1429;ARHGDIB;AP1S1;EIF5AL1;HCLS1;CCDC15;SLCO2A1;POLDIP2;SENP6
random_set_666	3.94675e-23	1.8176e-14	3.68579e-21	2.17439e-13	8.01432e-34	TRIM25;CRNDE;BTBD18;RP11-707M3.3;RP11-576I22.2;MRFAP1;RP4-639F20.1;MTF1;BLOC1S1;MSI2;LINC00562;FAM221B;ZBTB49;TIMM8A;DCAF4;GTF3C1;CYP2G1P
random_set_6929	8.98546e-20	1.3743e-17	2.85281e-18	2.87539e-16	8.20295e-34	RPL29P11;PARG;ATG16L2;EME2;EIF4G3;CNN2;ACADVL;TRAM2;CLCF1;RP11-70P17.1;XXbac-BPG154L12.4;GSAP;GLTPD1;C20orf166-AS1;ZNF702P;AC140481.7;ATP13A4-AS1
random_set_8608	1.31716e-20	9.03918e-17	5.29034e-19	1.6057e-15	8.49469e-34	STXBP4;RP11-554A11.4;RRM2P3;IGHG2;GNL3L;RELB;LINC00622;OSBPL5;STX19;CTD-2306M10.1;IL16;TF;CAPRIN1;IFNGR2;EGF;RBX1;LYPD6
random_set_2203	2.41009e-20	5.13432e-17	9.02249e-19	9.57992e-16	8.64348e-34	TSC2;RPL7L1;XX-CR54.3;ANKRD13B;STEAP1B;CA7;NR1D2;AKAP6;GRIK2;FAM131C;SELM;ETFB;TPO;RP11-218E20.3;TRPM6;AL133458.1;MT1E
random_set_3970	2.88567e-20	4.48026e-17	1.04944e-18	8.42238e-16	8.8388e-34	LAMTOR2;CTA-373H7.7;TTC26;LRRC45;THBD;TEAD4;AC093802.1;KLF4;ZNF354A;CTA-363E6.7;DNM1P46;DIAPH1;L3MBTL2;ZNF830;LIN52;BCAP31;EEF1DP3
random_set_1276	1.0112e-17	1.82149e-19	1.7711e-16	5.37368e-18	9.51734e-34	LINC00346;LINC00899;LINC00338;MFI2-AS1;RP11-312J18.5;DAP;PLA2G2D;ZNF486;AC007255.8;ELF1;MED24;SLC22A18AS;ZNF469;DLGAP1-AS2;DEPDC1B;AC003002.6;HS2ST1
random_set_7592	5.40132e-19	3.20682e-18	1.33709e-17	7.339e-17	9.81293e-34	RAG2;UTP20;MRC2;CLN8;PNMA6A;CTC-471J1.10;SMCO3;TNIP2;HLA-F;MMP23B;NFE2L3;AES;NRBP2;HMGN2P5;RP1-302G2.5;MARCH2;SOS1
random_set_7555	2.78338e-17	6.92473e-20	4.36311e-16	2.25887e-18	9.85569e-34	RP11-834C11.5;EID2B;TANK;ITGA4;RPS11P5;NOX5;CTD-2310F14.1;SERHL2;RP1-102E24.6;KLHL2;APEX2;BMS1P1;UAP1L1;TRIB1;RNF26;RP11-277P12.10;HTR5A-AS1
random_set_7813	1.70635e-16	1.24879e-20	2.23953e-15	4.55807e-19	1.02079e-33	KLF5;KCNK4;OSTN;LINC01006;C1S;MALL;RP11-363E6.3;ERC1;KRTAP5-8;CAPN15;USP32P3;TRPC7;ABCA5;UQCRH;ITPR3;PLK4;DPEP1
random_set_4161	1.89226e-17	1.13876e-19	3.10748e-16	3.51505e-18	1.09229e-33	KCTD4;ETV3;ALDH4A1;COMTD1;WIZ;DNAAF2;COL22A1;UBALD1;SRPX2;RSPRY1;MAPK1;C7orf49;UTP11L;SGTA;GPR183;HIST1H2BC;DNAJC27-AS1
random_set_8150	4.21134e-24	1.92915e-13	5.76953e-22	1.91975e-12	1.1076e-33	ITIH1;ZNF534;N4BP2L2;VPS36;IL11;RP11-52A20.2;ANKRD36BP2;PMP22;TNFRSF10A;CEP85;RABGGTA;FAXC;PER2;RP11-248J18.3;RP11-161M6.2;SETDB2;DLGAP3
random_set_9903	1.57907e-17	1.53341e-19	2.62767e-16	4.5778e-18	1.2029e-33	NDEL1;CTD-2020K17.1;OPTN;RP11-466L17.1;AQP4-AS1;SNF8;ENPP3;GOLGA8Q;C20orf202;DDX11;WBSCR16;MAD2L1;ZNF544;ANKRD45;RGPD1;UTP3;INO80E
random_set_9264	1.8024e-23	5.90946e-14	1.97052e-21	6.45203e-13	1.27138e-33	TCEAL1;SNX25;POMK;COPS5;LINC00880;RP11-622K12.1;PHACTR3;TMEM123;SLC1A4;GS1-72M22.1;C11orf1;SLC6A13;CROCC;VPS4B;RP11-61A14.3;LUC7L3;OGFRL1
random_set_4428	2.73661e-13	9.64775e-24	1.89952e-12	6.82498e-22	1.29642e-33	YWHAZP4;KCNK4;ADCY5;ERCC6-PGBD3;TIAL1;ADAMTS19;AKIRIN1;CMPK1;AC142528.1;EIF4A1P10;C14orf166;AC053503.11;AC004448.5;PYY2;WDPCP;RP11-465L10.10;RP11-383I23.2
random_set_8705	2.98503e-23	4.38988e-14	2.95577e-21	4.88356e-13	1.44347e-33	CTD-2196E14.9;GPATCH2;C11orf68;RP11-434B12.1;SSR4;VAX2;NLRP11;RNF24;HSPB8;MARCH6;RP11-488C13.6;HPX;UBXN7-AS1;PTPRD;OPHN1;RP3-342P20.2;MYLK-AS1
random_set_4047	1.09641e-16	2.7317e-20	1.50827e-15	9.68783e-19	1.46119e-33	ADORA2A;SKP1;SENP8;RP13-36G14.4;RP11-325N19.3;GEMIN8P4;CTXN1;UVSSA;FTSJ3;TCN2;NOLC1;ASXL3;UBAC2;CDHR1;LINC00310;NR1D2;NCKAP1
random_set_2685	5.11687e-18	5.58379e-19	9.78466e-17	1.50522e-17	1.4728e-33	GTF2I;RP11-933H2.4;WNT7B;HBQ1;CTD-2246P4.1;METTL20;TTC33;ZNF490;PCDHB19P;ADCY5;NELFA;WNT2B;LIN52;TIAM1;AMDHD1;MOB3A;ZNF629
random_set_3485	5.4679e-23	3.06469e-14	4.79688e-21	3.47899e-13	1.66883e-33	KLHL23;IRS1;RP11-326G21.1;SELL;FAM98C;ERLIN1;CCS;BRD7;RP11-159D12.2;RP11-383C5.4;CTA-407F11.6;TPBGL;SLITRK4;RP11-545E17.3;POLR3E;RETSAT;SLC24A5
random_set_2499	2.91812e-15	1.31773e-21	2.92426e-14	5.78012e-20	1.69026e-33	PTGR2;AKAP12;RP11-617D20.1;GID8;RP11-529K1.2;WWTR1;AC004067.5;UFC1;OLA1;LINC00265;BCAP29;CTD-3094K11.1;MAD2L1;SLC38A10;RP11-697E22.1;AC097381.1;PMEL
random_set_7039	2.20635e-17	2.14876e-19	3.55898e-16	6.22891e-18	2.21686e-33	RPL18AP7;RP1-56K13.5;TFAP2E;C1orf56;RP11-305O4.3;KCTD1;BEAN1;SMOX;AC009120.5;SOS2;LSM12;SETD6;RHBDL3;HUNK;GLCE;RP11-251G23.5;PRKAG2
random_set_3599	1.22173e-19	3.27422e-17	3.63647e-18	6.32152e-16	2.2988e-33	HMBS;GUCD1;UBALD2;AC012354.6;NAP1L2;AC005841.1;MGAT5B;PHKB;RP11-770J1.4;ACTA2;FIG4;MTHFD2;SLC25A36;HDAC4;PRKAB2;HLF;RP11-311P8.2
random_set_6480	8.87127e-18	5.40043e-19	1.58098e-16	1.46368e-17	2.31404e-33	SPINK2;RPS6KA2;SDCBP2-AS1;SLC26A11;PEA15;ITFG2;C1QTNF9B;STARD4-AS1;DESI2;GNG12;WLS;TRPC5OS;PCDHA11;MED6;MYPOP;P2RY2;CNTNAP3B
random_set_5729	1.89888e-22	1.48576e-14	1.42787e-20	1.79675e-13	2.56553e-33	RASSF2;RP11-326C3.11;TADA2A;PYDC1;CHRNB4;AL020996.1;RP1-179N16.6;NDUFS2;ERG;ZG16B;PHLDB1;PTH1R;DPY19L2P2;CTD-2377O17.1;RPGRIP1L;RSPH9;SKOR2
random_set_6482	5.14839e-14	1.07407e-22	4.12573e-13	6.42719e-21	2.65168e-33	AK4P3;USP39;CADM3;SGPL1;C6orf25;RP11-366M4.11;FERMT3;TMUB2;EPOR;SRRM3;RP11-430H10.1;TGFA;XXbac-BPG154L12.4;DNM1;PIK3IP1;RP11-91G21.1;LARGE
random_set_7729	9.07552e-16	7.0547e-21	1.00626e-14	2.66242e-19	2.67907e-33	GOSR2;PDCL;RP11-353N4.4;FKBP1C;FIZ1;MYO1A;RFPL1S;ZSCAN2;IL10RB;TUT1;CXorf57;SLU7;ICAM5;TMEM200C;SIX2;FRK;CDH18
random_set_1211	3.97734e-17	1.48563e-19	6.0544e-16	4.47525e-18	2.7095e-33	FREM2;RP11-155G14.5;RP11-752G15.9;VWA3A;CTC-487M23.8;CTC-325H20.7;RASAL2-AS1;HOXA3;GNS;RP11-339B21.13;AC026150.6;B3GALNT2;VSTM1;RREB1;LRRIQ3;WDR6;UBTF
random_set_7550	3.61886e-19	1.35899e-17	9.54941e-18	2.85531e-16	2.72665e-33	PCDHB15;HNRNPA1P59;NEUROG2;NADK2;NDUFAB1;RPS20P22;OVGP1;TRIP13;HTRA3;KB-1125A3.11;TSPAN2;DCAF10;RP11-192P3.5;MATN1-AS1;CCDC34;TMEM51-AS1;ZC3H12C
random_set_2168	1.73488e-21	2.31428e-15	9.18015e-20	3.21014e-14	2.94696e-33	IHH;CCNB1;CCDC69;TMEM91;PIGN;PSME4;ERAP1;PMM2;MORC2;PDF;RP11-101E13.5;ITGA3;DCSTAMP;RP5-1024G6.8;LRRC37A2;IL17C;ATP1A1OS
random_set_5141	2.67693e-18	2.82685e-18	5.43043e-17	6.60495e-17	3.58677e-33	AC110619.2;INPP5F;TCAIM;TYSND1;TMEM47;MOCOS;RARS2;EPHB1;NDUFV2P1;AC091814.3;MPP1;RP11-539I5.1;RP4-789D17.5;AC016700.5;RP11-401F2.3;MRFAP1L1;SYPL1
random_set_8946	1.09692e-17	7.17352e-19	1.90126e-16	1.88796e-17	3.5895e-33	TMEM177;GAL3ST1;CEP192;DMP1;VPS37C;RP11-640M9.1;AGGF1;CLEC2L;C21orf88;ARHGAP32;AC110781.3;PSMD10;RP11-169E6.1;SH3GL3;STX16-NPEPL1;ABHD10;PXMP2
random_set_194	1.70199e-24	1.53966e-12	2.88502e-22	1.31947e-11	3.80668e-33	PDCD11;RP11-83N9.5;WDR46;SLC7A5P1;ATP6V1F;S100A11;AC007040.7;TP53TG1;SNX8;NNMT;ACSBG2;RP11-466P24.7;FGD2;EIF2AK1;GALE;KCTD10;CHIC1
random_set_337	2.11489e-22	2.12232e-14	1.55522e-20	2.49416e-13	3.87897e-33	ANK1;TRAF3IP2;RP11-467K18.2;RP11-490K7.4;EPC2;TIMMDC1;USP54;SSFA2;TMEM130;KNOP1;SLC15A5;C15orf26;MUSTN1;RP5-1039K5.17;ZFYVE16;PAM;TAS2R64P
random_set_8456	8.12217e-23	5.53347e-14	6.81999e-21	6.06801e-13	4.13838e-33	MIER1;FETUB;RP11-106M3.3;PHOSPHO2;APOA1BP;LA16c-366D3.1;TMPPE;GTF3C4;HEXIM2;PHLDA2;IL4I1;LINC00514;PSME2P2;RP4-673D20.3;FAM175A;HGF;FEZF1-AS1
random_set_1155	3.05953e-14	3.26236e-22	2.54139e-13	1.65618e-20	4.20901e-33	CECR2;SULT2B1;CLEC16A;RP11-134P9.1;RP11-54O7.17;NCALD;CYP46A1;C17orf64;CBLN2;RGMB;AL132709.5;GATA1;VAMP8;SLC23A2;RPL23AP1;ZSCAN22;CTD-3195I5.5
random_set_551	3.06203e-18	2.97323e-18	6.14927e-17	6.85146e-17	4.21314e-33	DDX5;GCM1;TYRP1;RP11-805J14.5;ESM1;RP11-384P7.7;RP11-119B16.2;AC000123.4;RP11-170N16.3;COMMD7;ZSCAN12;RP11-490G2.2;IMPACT;RP11-379F4.7;FAM26F;DMRTA2;RP11-503N18.5
random_set_4940	6.31158e-20	1.172e-16	2.09014e-18	2.04201e-15	4.26809e-33	CNTRL;LCORL;RGS5;AL136115.1;C12orf61;AGTRAP;DLX1;ATAD5;GLYCTK-AS1;RP11-708J19.2;STK38;PDZK1;LRRC36;CCL25;FUS;RP1-93H18.1;RHOT1
random_set_5287	8.56001e-19	1.0155e-17	1.98168e-17	2.17434e-16	4.30884e-33	PPP2R4;RP11-867G23.10;AC053503.4;APH1B;FAM83G;RP11-18H7.1;CRYGD;FOSL2;AHR;UNG;CHI3L2;RP11-206L10.1;SGCZ;EGFL7;C7orf10;ALDH1A2;IGFBP4
random_set_4468	1.84809e-23	2.32696e-13	1.98739e-21	2.28605e-12	4.54328e-33	RP11-713P17.3;AC007952.6;CHN1;ERLIN2;HMGN2P46;PKD1P1;ALG10B;LRRC7;UNC79;SREBF2;EMR4P;ANXA13;NUDT2;GANAB;GTF2IRD1;SMPD1;CATSPERB
random_set_6629	1.22672e-14	9.77077e-22	1.10427e-13	4.41205e-20	4.87209e-33	KYNU;PMS2P10;SLAMF8;TMEM251;IPMK;ONECUT2;C1orf173;AP000240.9;TAC1;TSPAN11;CPLX2;SLC6A12;NDST1;RP11-1006G14.2;NF2;AP001007.1;CAMK2G
random_set_4640	1.16503e-16	1.156e-19	1.58956e-15	3.55727e-18	5.6545e-33	KLHL1;RP11-624M8.1;APOBEC3B;RP11-31F15.2;CYP4F11;ELOF1;RHBG;PMS2P10;CRTC1;RP11-61F12.1;CTD-3018O17.3;SARS;ALDH5A1;FNBP1P1;SSTR1;CTBP2P8;RP11-527J8.1
random_set_4606	1.40895e-25	2.25835e-11	3.61306e-23	1.59391e-10	5.75891e-33	AC009299.5;RP11-230C9.4;ZDHHC12;ARRDC5;PROX2;RP11-166O4.5;EMC3;ZNF783;FAM207A;SERPINB8;MRPS28;CD247;POLE;ZNF805;ST13;DFNB59;AHR
random_set_2658	4.07286e-21	2.2285e-15	1.88577e-19	3.09976e-14	5.84544e-33	KCNMB4;NRG2;SESN3;RP11-216P16.2;GTF2H3;RP11-661A12.14;ZNF423;RP11-414J4.2;DAGLA;CELSR3;AC018804.6;SLIT3;NONOP2;GFOD1;TCEA1;MTFMT;RDX
random_set_1219	7.12461e-19	1.71757e-17	1.68447e-17	3.5056e-16	5.9051e-33	ABHD12B;CAPN14;UBE2I;SLC16A11;BIRC5;ZNF133;SMARCC1;RP11-458F8.4;ERVMER34-1;SLC35B2;PTPRH;DUSP12;ZNF677;FAM181A-AS1;RP11-27I1.6;APH1A;HAPLN3
random_set_5135	7.17815e-21	1.37996e-15	3.19061e-19	1.99724e-14	6.37242e-33	ZCCHC17;FAM169A;RP11-29H23.5;MDP1;RP11-211N8.3;MARCH11;CAPN14;KBTBD11;MESDC1;MRPS30;CCDC66;SLC12A1;JAGN1;RAMP2;TRIM74;JAKMIP3;TRMT6
random_set_5793	2.03458e-13	8.76658e-23	1.45446e-12	5.37881e-21	7.82325e-33	KBTBD2;CDS1;OLFM4;MYH6;DTX3L;RP11-96H19.1;MIOS;ATF3;C9orf114;RNF126;KIAA1549;BBS1;PMS2P3;SAA2;SLC6A16;CENPF;CTAGE8
random_set_8459	6.5769e-20	2.27463e-16	2.17081e-18	3.76009e-15	8.16245e-33	RP11-20B24.7;CNGB1;ATG16L1;FOXO3;AC016722.4;UNC93B1;ASCC2;ZNF782;SGK223;GPX8;RP11-3N2.13;RP11-761I4.3;CICP4;AF230666.2;SKA1;RP11-266O8.1;PRR24
random_set_175	3.8859e-19	4.31839e-17	1.01206e-17	8.13338e-16	8.23143e-33	RP11-359E3.4;CTA-292E10.6;DYNC1I2;SKAP1;CDYL2;RP1-102E24.8;PDE8B;HS2ST1;ACSL4;RAB26;RP11-933H2.4;RP11-238K6.1;RGR;CMKLR1;RP11-42I10.1;RFT1;ZNF429
random_set_8886	5.80486e-22	2.05499e-14	3.6284e-20	2.42931e-13	8.81453e-33	LEPREL2;RP11-571M6.18;RP11-34P13.15;RAB14;EMC4;RP5-855D21.2;BRAP;RP11-214O1.2;RLBP1;SDC4;AC079305.10;RP11-863K10.7;ATG16L2;MMP9;OLFML2B;ZNF354A;RTP4
random_set_9781	4.69301e-13	4.44574e-23	3.13609e-12	2.86851e-21	8.9959e-33	FOXL1;TNFRSF12A;DHX36;EHD4;MRM1;CTD-2562J17.7;UBE4B;AC006111.1;PHKG1;PHYH;RP11-685M7.3;CDH12;SLC22A18;AC005253.2;RNF128;EPPK1;DAB2
random_set_5268	9.54837e-12	2.2732e-24	5.15344e-11	1.84831e-22	9.52518e-33	PRKAR2A;NFYC;ZMYND8;PGRMC2;PTGES;PABPC1L;RP1-234P15.4;SCARNA2;DERL1;MT1M;RP11-522N14.2;IL9RP3;PTPRN2;SALL3;PARP9;KHSRP;RP11-536O18.2
random_set_3177	2.68693e-16	9.32357e-20	3.40583e-15	2.94148e-18	1.00182e-32	AC004449.6;POU3F3;LRRFIP1;MRPL20;GRPR;IMPDH1;ZNF615;RP11-1109F11.5;AC069547.1;ZSCAN16;FBLN5;ADAMTS12;RPL5P23;AC000078.5;DTX3;ARL6IP6;S100A6
random_set_5507	7.86646e-14	3.3015e-22	6.06473e-13	1.65921e-20	1.00627e-32	AC026271.5;PSRC1;TBC1D9B;ARHGAP18;DNAJB7;CXorf22;RBCK1;AGA;TOMM5;AC025171.1;AC017116.11;STX12;CRB2;CPXM1;CLDN18;THTPA;TLN1
random_set_2911	1.26655e-20	1.37116e-15	5.12826e-19	1.98738e-14	1.01918e-32	VPS18;SMC5-AS1;NXF1;IDE;BRCC3;PHLDB3;ACTN4;TSPAN5;TMEM69;RP5-1139B12.2;RHEBL1;PPM1M;BCL2L10;LINC01010;SNAPC5;PHEX;SPAG5
random_set_6439	3.84696e-19	5.81641e-17	1.00716e-17	1.07523e-15	1.08293e-32	PYGL;RP11-482D24.2;SCYL1;SLC6A15;VPREB3;NFKBIE;CHST6;CSPG4P10;IMMP1L;FBXL3;GLA;AL133458.1;UNC5CL;DUSP18;RP11-342I1.2;KIRREL;RP11-314C16.1
random_set_996	1.6056e-11	1.54388e-24	8.4071e-11	1.35442e-22	1.13867e-32	USP31;LMTK2;SSUH2;EYA1;RP11-196G18.24;ZNF213;PSTPIP1;RP11-390F4.6;NOP56;UPF2;ADD2;CT45A3;CXorf67;WISP3;RP11-37N22.1;CHAD;CYP51P2
random_set_833	1.70819e-23	6.63231e-13	1.91951e-21	6.0686e-12	1.16487e-32	SSPN;MORN4;COBLL1;AC068620.1;AMT;LINC00310;RP11-535M15.2;SRD5A1;WRN;CDAN1;LDHD;CPE;RP11-1134I14.8;RPS6KB1;ECHDC1;TRIL;HK1
random_set_9467	4.36196e-11	6.01206e-25	2.13425e-10	5.61931e-23	1.1993e-32	CAST;HMGCL;RP11-189B4.6;CCDC9;ADAMTS2;AC007773.2;STARD6;RP11-155G14.5;RP11-171I2.2;BEND5;SLC2A11;RP11-444E17.6;LDHA;GS1-251I9.4;CAAP1;HYAL1;GAS7
random_set_1824	1.10295e-16	3.11496e-19	1.5142e-15	8.75078e-18	1.32504e-32	SNHG15;CCR5;RP3-323P24.3;UHRF1BP1L;DNLZ;RP11-131L23.1;RP11-344P13.6;DAPK1;INSIG2;EIF2D;CYP17A1-AS1;NLE1;MARCO;RP11-328C8.4;RP11-731J8.2;TMTC3;CNTN1
random_set_2938	6.90836e-25	1.29293e-11	1.41001e-22	9.5078e-11	1.34061e-32	NELFCD;TEX29;ATF1;TROAP;AL953854.2;TMEM81;GMPPA;STX8;FAM136A;HBG1;AP000662.4;GPER1;NOP14;ERBB3;TCEA1P4;WASF2;MYO1B
random_set_7791	6.63082e-23	2.46469e-13	5.7168e-21	2.40716e-12	1.37613e-32	UBE2C;SMIM6;LINC01013;YEATS2-AS1;CAT;DBP;TTC12;CD226;OR2A9P;RP11-1035H13.3;DNAJC16;CFDP1;SIGLEC11;AC063976.7;TBC1D32;CERS5;ST14
random_set_6695	2.40914e-17	1.55849e-18	3.8366e-16	3.85804e-17	1.48017e-32	SMCO2;HDAC1;DUT;CTD-2083E4.5;RP11-244H3.1;PEX7;FOXL1;NDUFB5;RP11-187C18.2;C22orf46;DENND2D;HAVCR1P1;RP11-474G23.3;C7orf43;PLAU;TMEM194B;SIN3A
random_set_4914	7.34194e-15	5.75916e-21	6.82405e-14	2.21528e-19	1.51172e-32	POLL;CHRNA7;CCDC97;TNFRSF21;C22orf39;PBLD;C1orf233;AC010883.5;SYNDIG1L;ESYT2;DFNB59;FBXL2;KDM4D;TUBGCP6;OBSL1;RPL39;STAC
random_set_3092	4.22076e-19	7.75695e-17	1.09075e-17	1.39779e-15	1.52463e-32	DNAJC5B;TOLLIP;TMEM126A;TNFSF13;SEH1L;SULT2B1;PDHX;RP11-981G7.2;RP11-379B8.1;NEUROG2;NUBP2;CTBP1;TGFBI;RP11-466F5.8;MME;TTK;BUB1B
random_set_8306	2.0175e-13	1.92335e-22	1.44431e-12	1.06273e-20	1.53491e-32	COX4I2;SEC62;TRMT1;TECTA;MED29;RP11-326K13.4;GNL1;CLDN20;AL009178.1;ATAD2;CYB5A;RP11-796E2.4;RERGL;DIO1;ENO1P1;CRTAC1;KAZALD1
random_set_3717	9.19104e-20	3.32621e-16	2.89967e-18	5.3055e-15	1.53842e-32	RP11-245J24.1;SVOP;PRDX1;ART4;PABPN1;TMEM45B;DNASE1L3;XPOT;CXCR2;WNT7A;RAI14;RPAIN;AC135983.2;ARMC8;RP11-549B18.1;ADCY10;IGF1R
random_set_5015	1.1082e-17	3.5542e-18	1.91749e-16	8.02383e-17	1.53856e-32	BBOX1;SUSD5;PEX7;ELMSAN1;RP11-214N9.1;LRRC26;ROBO3;RP11-423G4.7;ATP6V1E2;MTND5P28;TEAD1;RP11-336K24.12;EMC9;ZNF213;FAM222A;LINC00461;NUB1
random_set_1717	6.80945e-24	2.22406e-12	8.40756e-22	1.86445e-11	1.56755e-32	RABEPK;PGAP1;GS1-358P8.4;PKM;TMC7;RN7SL731P;TCEB3B;RP11-416O18.1;ASPM;RP11-195B17.1;VIM-AS1;KARS;RAB43;BATF3;CTD-2537I9.5;PHF8;LINC00896
random_set_5824	6.93395e-21	3.90596e-15	3.09582e-19	5.22938e-14	1.61893e-32	RP11-53B2.2;AC006014.10;ZFAS1;METTL2B;SESN1;PLEKHG3;C5orf45;STARD13;PRR14;RDH16;RP11-152F13.7;RP11-166P13.4;ULK4P3;RP11-141C7.4;CRH;GRIP2;RP11-244H3.1
random_set_5207	5.15081e-26	1.76613e-10	1.56101e-23	1.07179e-09	1.67307e-32	KCND1;AC004797.1;RP11-560J1.2;PDE1A;ELP4;CDR2L;ASIC4;AC005077.14;WDFY3-AS2;C15orf26;PDZD8;TMEM105;QTRT1;WFDC2;SH3GL1P2;RP1-117O3.2;STAC2
random_set_9556	4.70346e-15	1.06408e-20	4.5262e-14	3.94142e-19	1.78396e-32	LINC00909;RP11-449D8.1;PMEL;RP11-709B3.2;TPGS1;CACNA1D;LDOC1L;RP3-468K18.6;AC131056.3;GOLGA8M;SAYSD1;SERINC5;RP11-3P17.3;RP11-572O17.1;GAL3ST1;CTD-2179L22.1;ADPGK-AS1
random_set_2074	1.50469e-14	3.55698e-21	1.32702e-13	1.44022e-19	1.9112e-32	RP11-1112C15.1;CINP;C17orf50;ETFB;ZNF17;ARHGAP27;JHDM1D-AS1;CTD-2260A17.1;MYO1C;C4orf36;UBQLN4;SBF2-AS1;ST3GAL2;ASPDH;CRTAC1;FTL;CDK8
random_set_9432	2.48149e-17	2.14845e-18	3.94553e-16	5.19002e-17	2.04774e-32	ITIH3;AC005841.1;RBBP4;IQCH-AS1;CDHR3;LINC00240;UTP18;SH3BP2;PLEK2;LA16c-349E10.1;SNAI2;RP11-673E1.1;ITGA3;AP3S1;TRAPPC1;TMEM221;BTAF1
random_set_7885	1.70411e-21	1.92279e-14	9.11378e-20	2.28654e-13	2.08391e-32	ADAMTSL4-AS1;GABRA3;DIDO1;UBALD1;RAB13;RP11-81K13.1;ELOVL2;HHIPL1;AGGF1P2;CTB-33G10.1;TBC1D31;RABEP2;SUDS3P1;PCGF6;AHDC1;SNAP91;MILR1
random_set_3241	2.26371e-19	2.04483e-16	6.35936e-18	3.4084e-15	2.16752e-32	TSPAN2;NMD3P1;OVGP1;AC013271.3;SLC4A3;RP11-1060J15.4;PNPT1P1;RP4-680D5.2;AVL9;TNFRSF14;UBOX5;CR1;ZNF184;MIR181A2HG;CNTRL;ACOT13;DCBLD1
random_set_5126	1.09216e-17	5.3294e-18	1.8963e-16	1.16884e-16	2.21649e-32	CLK4;OTC;BAK1P1;AMZ2;EIF4H;CHRNA10;ABI3;VSTM1;CBX5;DDX47;AC002398.11;ABCC3;NEUROG3;DDX60L;RRBP1;CIR1;FOPNL
random_set_2701	1.06091e-19	4.44509e-16	3.27475e-18	6.96793e-15	2.28182e-32	SLC2A4RG;C21orf58;RING1;MYBPHL;FAM86FP;PTK7;RP11-302L19.3;ZNF713;NLRP12;TRAF6;AC026150.5;C1RL;CTD-2369P2.2;LARS;NIN;SLC43A3;AC020910.2
random_set_3523	3.78585e-14	1.72002e-21	3.10346e-13	7.38279e-20	2.29122e-32	FLI1-AS1;CRLS1;IKBKAP;F3;JMY;CABP7;MAP7D1;RP11-365O16.6;RP11-205M20.7;PDE7B;ADAM28;ARAP3;ACTA2;BCKDK;SMAD1;IL1RN;AC020907.2
random_set_1858	1.7332e-19	2.8679e-16	4.96668e-18	4.63358e-15	2.30135e-32	AC013394.2;EXOC3L2;SIGLEC9;RP11-635N19.1;KDM5A;CDC123;NPR3;CTD-2162K18.3;C5orf42;SAP130;NRP2;RRAD;SEC16A;C11orf35;FMOD;MAGEC3;RP11-389C8.2
random_set_4417	5.12055e-16	1.35814e-19	6.03188e-15	4.11599e-18	2.48271e-32	WWTR1-AS1;HIST2H3A;RCSD1;SLC35D2;MRPS35;PHF20L1;MCOLN1;ARVCF;TXNDC17;ASAH1;RPF1;BMS1P4;CLDN10;TLR2;RP11-351J23.1;KLB;DHRSX
random_set_3029	6.67276e-24	4.14664e-12	8.34178e-22	3.32563e-11	2.77417e-32	NELFB;CEP78;NSUN5P2;LINC00478;BRAP;RP11-188C12.2;PCOLCE-AS1;GPR4;TRIM36;CSNK1G2;TBC1D3C;ABC7-42389800N19.1;LYST;THAP10;ZBTB8OS;NIP7;KIF2C
random_set_78	7.21539e-12	1.01385e-23	3.97582e-11	6.99274e-22	2.78019e-32	IL25;GJC1;AC099754.1;DLEC1;CCDC125;RP11-553A10.1;CDC14A;LRRIQ1;AC020907.1;TERF1;CUL1;SOX9;ZNF578;HOXA3;DIS3L;RP11-557L19.1;FAM216A
random_set_7773	1.42946e-17	5.98854e-18	2.4108e-16	1.31053e-16	3.15944e-32	HCLS1;CNTFR;CDYL;PPP2R5B;GGH;NCAPG;KRBA1;SIN3B;LINC00176;RP11-265N6.3;AC096579.7;GLIPR1L2;DDX51;CDK13;CSPG4P13;PHB2;MELK
random_set_955	7.93025e-18	1.0428e-17	1.44201e-16	2.21895e-16	3.19974e-32	EMP2;ASRGL1;RRAGC;TRMT1L;RP11-82L7.4;GNAQ;CDKAL1;IGSF9;TXLNB;RP11-403P17.5;NEB;DNAJA1;RP1-302G2.5;IL4I1;RBM17;FAM214B;RNASET2
random_set_1287	9.68915e-17	9.41533e-19	1.35716e-15	2.42064e-17	3.28519e-32	FANK1;ODF3L1;LA16c-306A4.2;IFIT3;QARS;DNAJC25;AC004797.1;AC012507.3;NFKB1;TMEM71;ZC3HC1;GNRHR;SMARCAD1;PRR22;CHMP1A;LINC00907;HMGA2
random_set_6585	7.32825e-21	8.52503e-15	3.23719e-19	1.06707e-13	3.4543e-32	RP5-1142A6.2;RP11-379F4.7;TRPC4;TMEM50B;FAM19A2;ATP5G2;TMCC2;AFAP1-AS1;DNAL1;AC092667.2;NEBL;RP11-554F20.1;RP11-848P1.9;SMYD1;LARS;PPP6R3;LL0XNC01-240C2.1
random_set_5533	8.2836e-16	1.23137e-19	9.2515e-15	3.76604e-18	3.48415e-32	PGLS;RP11-137L10.6;FAM81A;SYNE1-AS1;CRTAP;GRAMD1B;ACADVL;UPF3AP3;USP27X;CTD-2373J6.1;WRAP53;TTLL6;AC133785.1;RP11-122K13.12;C6orf183;C1S;LL21NC02-1C16.1
random_set_3964	2.06877e-11	4.4989e-24	1.06758e-10	3.37537e-22	3.6035e-32	TSSK4;CNTN3;C9orf172;CDH20;SLC35A4;MON1A;RP11-31F15.2;RFTN2;CCDC154;ANXA2P2;RP11-325L7.1;RP11-133N21.7;NKG7;SFXN5;NPIPA2;AC002398.11;PEF1
random_set_7838	2.04636e-23	2.0135e-12	2.13184e-21	1.69789e-11	3.61962e-32	BUD31;RBBP8;PFAS;OLFML2A;RP11-131L23.2;PCNP;PTBP2;PHOSPHO2;EVX2;BST2;CRYGS;ZMAT4;TMOD3;ALDH3B1;ATP6V0A2;LILRB5;HSPA14
random_set_2978	1.04333e-11	1.01247e-23	5.61291e-11	6.99274e-22	3.92496e-32	CSNK1E;UBIAD1;MORC3;SLC25A21-AS1;AMY2B;TMEM8B;TP53RK;LHX3;RPF2;CRYZP1;RP11-641D5.1;DYRK2;LSR;BTBD17;HILS1;CYP51A1;CYP17A1-AS1
random_set_8239	1.56251e-15	7.49644e-20	1.65187e-14	2.43415e-18	4.0209e-32	IQSEC3;HMGCR;EPCAM;C9;C9orf173;AC009473.1;NDUFC2;ZSCAN32;MARK1;RP11-545A16.4;EPN2;RP11-339B21.11;CD82;ZNF542;AGAP4;TRAPPC2;RPLP2
random_set_8759	7.53178e-19	1.32351e-16	1.76406e-17	2.29401e-15	4.04677e-32	C16orf47;SMIM5;A1BG;DNAH11;PLCG1;ZNF71;CD53;DEPDC4;RP11-927P21.1;H2AFJ;RASSF1;RP11-359E10.1;RPL7AP66;PRND;RABL5;TCTN2;R3HDM1
random_set_6309	1.52426e-14	8.05536e-21	1.34219e-13	3.01729e-19	4.04979e-32	TMEM258;OPLAH;ZNF174;CNTROB;EPC2;FGFR1OP;IQGAP1;RILPL2;NKD2;RN7SL737P;NDUFA6;MRPS31;NONOP2;SNX6;SLC25A5-AS1;CAMK2D;PRDM2
random_set_9040	6.17391e-18	1.91641e-17	1.16063e-16	3.86412e-16	4.48479e-32	RP5-1107A17.4;LINC00237;RIF1;RPS11P5;RAI2;RP3-477O4.16;ACTL6B;NUDT11;ZMYND19;PTPMT1;FAM19A2;ZNF239;NXF1;CCDC107;CIT;RP11-672L10.2;LINC00460
random_set_6224	1.14218e-19	8.62159e-16	3.46831e-18	1.29466e-14	4.49029e-32	F8;ZNF503-AS2;SMARCA2;FSIP2;ZBTB8OS;CTD-2651B20.4;PIWIL4;STEAP3;PRR12;RP11-458N5.1;CTD-2325M2.1;EHMT1;RP11-248J18.3;AVEN;VAV2;TSC1;AC013460.1
random_set_2844	7.82917e-20	1.27034e-15	2.52579e-18	1.85741e-14	4.69143e-32	ASIC4;CCT2;ADK;PDZRN3-AS1;KNDC1;CRAT;RABL2A;ZNF663P;RP11-175B9.2;LINC00884;MYO5C;RP11-455B3.1;SH2D1B;CHRM2;MYH3;SUMO1;RP11-7F18.2
random_set_665	5.06693e-13	2.68913e-22	3.35814e-12	1.41547e-20	4.75335e-32	KCND2;CTD-2037K23.2;DCTN1-AS1;RP5-1042I8.7;STOX2;SALL4;ALB;RARG;TRAF3IP2-AS1;RP11-354E11.2;PSTPIP1;TLE1;DCLRE1B;F8A2;RP11-477N3.1;CYP26B1;NUP85
random_set_4179	1.35016e-25	2.25577e-10	3.55341e-23	1.34286e-09	4.77172e-32	RP11-806O11.1;HIST1H2BG;RP11-686D22.7;ITIH5;AC004069.2;EEF2K;MKS1;SNHG18;RP11-598F7.6;TXLNA;LLNLR-299G3.1;PPP1CA;APOL6;CCRN4L;ZGPAT;RP11-31F15.2;METTL22
random_set_3016	3.71526e-21	2.50664e-14	1.76096e-19	2.91838e-13	5.13916e-32	CENPL;RP11-134P9.3;ALS2CR12;SSBP3;COL11A1;FRG1;SLC30A7;JMJD7;VPS41;RP11-344N10.5;STT3B;EYA2;USP53;ST13P15;TP53;TREML1;TIMD4
random_set_2835	1.00424e-16	1.5951e-18	1.40075e-15	3.93891e-17	5.51745e-32	ANKRD66;EHD4;CTD-2224J9.8;PSTPIP2;RP11-213H15.1;BEST2;ZNF184;GABRR3;RYBP;RP11-10N23.2;BRD4;ZNF807;DYX1C1;BBC3;EBF2;RP11-371A19.2;WDR45B
random_set_1317	6.39447e-18	2.52156e-17	1.19535e-16	4.93504e-16	5.89909e-32	HLA-E;CD74;SPOCD1;SMNDC1;RP11-147L13.2;PLEKHM3;RAB3D;CRABP2;RP11-244H3.1;DARC;SLC24A2;IGBP1P1;IRF2BP2;LINC00339;PRRC2C;DCAF10;MROH6
random_set_6862	2.12467e-18	7.5852e-17	4.43608e-17	1.36931e-15	6.07435e-32	NKX1-2;IL27;VHL;RP11-152N13.5;RIPPLY2;WDR17;PPP2R2A;RP11-455F5.5;SRP54;MICU3;RP11-667K14.3;ACOXL;UST;IFT43;AL513477.1;FCAMR;MRPL9
random_set_7699	8.38265e-21	1.43135e-14	3.58269e-19	1.73725e-13	6.22403e-32	ARMS2;AL356356.1;PTGDR;MRC2;ABL2;ETFDH;NOTCH4;DERA;STIM2;KIN;GPR4;AC020910.2;SCN7A;HAMP;RP11-290F20.3;AC005197.2;CHD7
random_set_9913	6.80942e-17	2.83324e-18	9.86971e-16	6.60495e-17	6.51889e-32	ALOX12;BCL2L12;SLAMF1;FOLR3;ARSF;LINC00426;SMPD2;TDRD6;TIFAB;KLRF1;PLAT;HNRNPAB;PRND;CTD-2651B20.7;FADS1;LL0XNC01-250H12.3;ZNF791
random_set_7544	6.90204e-17	2.79128e-18	9.97504e-16	6.58386e-17	6.56743e-32	KPNA6;ARMCX5;SMIM6;CYP2A6;C4orf36;KIAA0556;NAMPT;PEX16;TRBC2;RP11-135J2.4;UCP2;OLFML3;FBXO43;MIR29B1;ARPC1A;HNRNPA2B1;ZNF782
random_set_3637	1.03757e-24	5.17373e-11	1.92162e-22	3.44032e-10	6.61099e-32	RP11-279F6.1;SEC22B;RP11-380L11.3;RP11-15N24.4;CD109;FOXJ3;SCXA;C2CD4A;UQCR10;NPC2;NDUFS5;COL4A2;LDOC1;GCNT2;ACADM;MBTD1;ARHGEF2
random_set_3345	1.24108e-18	1.4692e-16	2.7955e-17	2.51601e-15	7.03351e-32	RP11-408A13.1;OVCA2;FAM134B;OXCT2;HELB;CARD6;ETV3;PABPC1P3;RP11-285F16.1;RP11-560J1.2;MRPS18B;NF1;CTNND2;RP11-373N22.3;C8orf12;NEUROD6;PRMT8
random_set_7130	1.10068e-20	1.36796e-14	4.57892e-19	1.66233e-13	7.61165e-32	AC062017.1;MRPL39;EBNA1BP2;RP11-155G14.6;DUSP8;SERPINH1;RAD54L;CTD-2366F13.2;ACMSD;AIM2;SOWAHC;MEPE;NXF5;RP11-727F15.13;PIGS;LY6G6D;PIK3CG
random_set_9208	2.45099e-24	3.22034e-11	3.80062e-22	2.21351e-10	8.41272e-32	RP11-672L10.6;EFHD2;STAB1;RP11-834C11.4;TPD52L2;CTA-363E6.7;CTIF;ENPEP;WIBG;RP11-177B4.1;DRAM2;EID2;PPARA;FILIP1;NDUFV3;PPP4R2;H6PD
random_set_3157	1.32622e-24	5.51187e-11	2.32694e-22	3.63856e-10	8.46671e-32	PRRG1;PCDHB7;PRKCQ;AC007461.1;RP11-349A22.5;GNA13;WSB2;CEP97;PIK3CB;CRLF1;NAV3;VSTM2L;ZNF543;POLL;GPR150;TPP1;STMN2
random_set_849	1.49318e-16	1.82922e-18	1.98845e-15	4.48382e-17	8.91585e-32	MAPKAPK3;RP11-134K13.4;CCT6B;RP11-105C19.1;CTD-2525I3.3;RNF224;FGF14;CXCL6;TNNT2;RP11-54K16.2;KRTAP5-10;RTBDN;BSN;SEPHS1P1;SMDT1;APOB;ATP2B3
random_set_3071	1.51472e-17	2.00863e-17	2.529e-16	4.01766e-16	1.01607e-31	COCH;ABCB4;WDR7;PRPF3;HMSD;PRDM10;CKAP4;CFP;RP11-171I2.1;PP2D1;PLAU;AC073343.1;RP11-328C8.4;RP11-96K19.4;CXorf40A;H3F3B;LDLRAD3
random_set_1909	6.64136e-18	4.65151e-17	1.23458e-16	8.69528e-16	1.0735e-31	TCAP;CTD-2083E4.5;NDUFA4L2;RP11-115L11.1;RP11-56M3.1;AC104135.2;RP11-286H14.6;FAM115B;CD300LG;FAM168A;IDNK;DIO1;KLHL32;RPL23AP7;ADAM11;RP11-318M2.2;HEPH
random_set_5932	2.00203e-16	1.90205e-18	2.59356e-15	4.65094e-17	1.20625e-31	TRDN;CTD-3064M3.7;EMC1;ENPEP;CXCR4;MCPH1;ZNF41;UBE2L4;GALM;SPTSSB;CSPG5;WIPI1;KLC4;CTD-3138B18.5;CECR2;PLA2G15;RP11-20I20.4
random_set_1987	1.26276e-19	2.36242e-15	3.74745e-18	3.26785e-14	1.22461e-31	RIIAD1;RP11-182I10.3;RNF152;MOBP;LMBRD2;GRHPR;PSMA5;DIO2;ALDH6A1;FLAD1;AC096772.6;PABPC3;BMS1P2;NAT6;NFXL1;RP5-1021I20.5;ZNF346-IT1
random_set_1330	1.17664e-19	2.56423e-15	3.54135e-18	3.49861e-14	1.23898e-31	ADAMTS20;RASSF5;HIST3H2BB;PER3;STOM;BRINP2;APEH;PGA4;RP11-326C3.2;EEF1A2;TMEM151B;S1PR3;MYH7B;ACY3;PCOLCE-AS1;RP11-15L13.4;RABL3
random_set_8091	1.94266e-30	1.15547e-05	3.88571e-27	3.27732e-05	1.27347e-31	C9orf131;RP11-1000B6.3;RP11-517A5.5;SLC52A2;PPIA;RP11-797H7.5;PPIP5K1;BCHE;MEI1;TNFRSF11A;LINC00472;SHANK2;NDUFS1;HR;CTC1;OMD;SYT14
random_set_8466	6.81325e-14	6.55433e-21	5.3347e-13	2.49239e-19	1.32962e-31	PDCD11;KCNK9;RP11-111F5.5;MEF2D;LRRN4CL;LINC00998;AKAP5;VIL1;RP11-408A13.1;ABCC6P2;PPIP5K2;PDLIM4;RP5-1180C10.2;MED18;AURKB;ZNF792;ABTB2
random_set_4411	6.58742e-16	6.78011e-19	7.53784e-15	1.8034e-17	1.35938e-31	RP11-141O15.1;DDX11-AS1;MSH4;ZNF322P1;MARCH9;RP11-383H13.1;CTGLF11P;CENPL;AC007255.8;AC007405.6;C12orf55;C1orf174;RP6-109B7.2;BCKDK;CTC-548K16.1;PDE6B;SLC35G6
random_set_3618	9.21644e-26	1.02392e-09	2.63353e-23	5.45274e-09	1.436e-31	RP11-271K11.5;RP1-100J12.1;ALX4;NECAP2;H1FX-AS1;FH;RP13-650J16.1;FAM96A;FTLP3;RP11-138E2.1;SSR3;NUS1P2;RBP1;MYBL2;SH2B3;SLC35F4;ALG8
random_set_5674	4.83885e-16	9.86301e-19	5.7338e-15	2.52923e-17	1.45021e-31	STRIP1;CRYM;CRY2;MIS18A;ARFGEF2;SNCG;GS1-304P7.1;NME3;CRKL;PPIA;EBF4;Z97634.3;B3GNT8;RP11-379H18.1;SLC26A7;BSG;TBC1D9
random_set_6634	1.29283e-17	3.76211e-17	2.20642e-16	7.16565e-16	1.58104e-31	TMIE;FAM110A;SAMD3;SDPR;RP11-1223D19.1;IRF4;HLF;CTNNA3;NPAS3;LRRC9;LEAP2;SSSCA1;REXO4;RP11-82L7.4;C12orf29;ANKRD45;CD3D
random_set_971	2.01221e-13	2.70471e-21	1.44362e-12	1.11515e-19	1.60985e-31	RP11-111M22.3;FAM107B;KMT2D;RP11-399K21.14;ZFHX4-AS1;SEMA4A;AP2M1;CCDC174;TMEM88;RP11-499P20.2;VKORC1;TSN;CCDC144B;EFTUD2;MRPS35;PODN;GABRA1
random_set_6975	1.86746e-15	3.27533e-19	1.95157e-14	9.17551e-18	1.79066e-31	COLEC12;CD274;AMN;NOS1;RP11-305L7.1;UBXN1;CXXC1;DDO;GBP3;MPC1;INSM1;HAO2;RP5-998N21.4;ELK1;PRPF31;INO80;ACTN1
random_set_8233	7.51901e-22	4.309e-13	4.47605e-20	4.05784e-12	1.81631e-31	RPL29P11;SV2A;PTPRR;LIMA1;ADAM22;ANKAR;PCCA;KLHDC7A;HPR;RP11-548H18.2;TM2D1;GPR146;ZFP2;BANK1;C4orf26;C21orf88;NIT2
random_set_473	1.25398e-15	5.15366e-19	1.34129e-14	1.40825e-17	1.88887e-31	RP11-435F17.3;TDRD9;CTD-2170G1.2;NANOS1;RP11-392P7.6;DNAI1;RTN1;MRGPRF;TBX18;AHNAK;RHOBTB2;HTR6;CTA-212D2.2;DAO;RSPH3;LA16c-385E7.1;PRR14
random_set_1611	8.30301e-18	7.46301e-17	1.49619e-16	1.34969e-15	2.01938e-31	CAMK2N2;PPIL3;AVL9;CTD-2568A17.5;MROH7;GJA4;RP11-165J3.6;PPT2;FPGT;PDK4;LINC00277;CST7;C14orf80;RUSC2;LRRTM3;PTPRN;MRPL9P1
random_set_4167	7.08339e-15	9.88308e-20	6.596e-14	3.09845e-18	2.04374e-31	MYO1C;MIR145;C21orf90;RP11-506K6.4;LYNX1;ZNF488;RP11-799M12.2;TPD52L1;ACTR3C;RP11-302B13.1;FLG;EPHA4;RP11-307B6.3;DAK;PRRC2A;ZDHHC7;FADS2
random_set_9786	7.21123e-18	8.69415e-17	1.32817e-16	1.54716e-15	2.05488e-31	CITED1;FURIN;SELRC1;SLC9A3R1;F2RL2;CSK;BCAP29;DTX2P1-UPK3BP1-PMS2P11;STX16;C5orf60;PCDHA6;TNFAIP8L2;RP11-793H13.10;PGR;ZNF646;NUS1P1;EHMT1
random_set_7296	3.61417e-18	1.70965e-16	7.14335e-17	2.898e-15	2.07014e-31	C8orf46;ATP5G3;LINC00928;IPO11;AP006216.12;RP11-78O7.2;SYNE1-AS1;RP11-333E1.1;ASMTL;ZNF836;NOP14;ABHD12B;GHRHR;AC005077.14;MEG8;ANKS1B;GSG1
random_set_3650	3.09653e-19	1.83096e-15	8.39252e-18	2.59737e-14	2.17985e-31	TRUB2;RP11-219D15.3;SLC10A7;MCPH1;LRRTM4;FAM71E1;TMEM135;PA2G4P4;GLUD1;C11orf63;RP11-325N19.3;RAB4B;LSM4;GAS2L1;PRRT1;SNORD116-20;RP11-462L8.1
random_set_9634	3.37863e-10	1.84548e-24	1.44709e-09	1.56412e-22	2.26343e-31	EN1;PSMD11;RP11-235E17.6;CTD-2517O10.6;BTRC;DDX60L;ZNF610;LACE1;CTD-2666L21.1;MAML1;RP11-363E6.4;SOD2;THTPA;CTC-510F12.4;CTD-2008L17.1;NFE2L3;EYA2
random_set_1941	2.22496e-18	3.10218e-16	4.588e-17	4.98792e-15	2.28846e-31	EIF4G3;MED11;STAG3L5P;RP11-504G3.4;AGO1;LMO4;TNKS2-AS1;C1orf200;CNTROB;CCT3;CTD-3065J16.6;TBCK;PCED1B-AS1;FES;NIF3L1;PTPLAD2;CCDC138
random_set_8682	7.75828e-12	8.9257e-23	4.24224e-11	5.44305e-21	2.30907e-31	CREBZF;FLT4;PCA3;ITGA5;MTERF;RASGRP2;APEX1;HEATR1;KRT18P4;HTR2B;CCR7;RP1-130H16.18;EPM2AIP1;IL18;RP11-308N19.4;RABIF;TSPAN4
random_set_5603	4.03482e-20	1.35538e-14	1.406e-18	1.64904e-13	2.31856e-31	FARSA;ATR;GAB2;RP4-610C12.3;TMEM184A;SLC47A2;POLR3G;RIBC2;SLC28A1;HIST2H2AA4;HCG4;CITF22-1A6.3;TMEM105;RP11-16E18.3;MFSD2A;NRARP;RP11-182J1.13
random_set_4834	5.97701e-22	8.36222e-13	3.66724e-20	7.48707e-12	2.74569e-31	HORMAD1;ANKRD13D;SMARCA2;AC097721.2;FAM20B;RPS3;CTC-479C5.17;CTC-559E9.5;AC109828.1;FIBCD1;FAM194B;RP11-16E23.4;PIGV;CLUAP1;CPEB4;CTXN3;RP11-686O6.2
random_set_8738	7.65052e-17	1.19888e-17	1.09148e-15	2.52953e-16	2.76094e-31	NCLN;FAT3;EXPH5;APBA2;AL353898.2;GKAP1;CARD14;TAF7L;YBX1;KSR2;LINC00938;ZSCAN1;PRR18;CTD-2631K10.1;RP13-104F24.3;SELENBP1;ZKSCAN4
random_set_8	1.33955e-23	2.82454e-11	1.55777e-21	1.96241e-10	3.05698e-31	PKLR;TAF2;ARPP21;GPR21;TECTA;SIX6;POLN;TBC1D19;RP11-97O12.7;TP53TG5;ZNF44;TDRKH;CADM2;LINC00641;RPRD1A;ZNF625-ZNF20;LAMP1
random_set_9189	1.64169e-14	8.02578e-20	1.43645e-13	2.58922e-18	3.71928e-31	HLA-J;METTL2B;ELOVL3;MED22;CSTF1;DAGLA;SBF1;KLHL38;MATN1-AS1;RP11-247I13.8;CFI;DCLRE1B;SRXN1;CTC-523E23.5;PBX4;OR7E102P;IFFO1
random_set_4448	1.47217e-12	9.09566e-22	9.04928e-12	4.1348e-20	3.7417e-31	ZBED6;CGNL1;TMEM68;TARS;HLA-DMA;RNF126P1;PROSER2-AS1;RP13-487C10.1;FGD5-AS1;AL592528.1;STAC2;AURKB;GALNT5;SMAP1;TMED10;EPB42;RP1-266L20.9
random_set_4686	1.36827e-18	8.40878e-16	3.04091e-17	1.26651e-14	3.85134e-31	RP11-47I22.1;SPCS2P4;RP11-160E2.19;AC027228.1;CACFD1;CTB-129O4.1;RHPN1;CTD-2541M15.3;CHD9;RNF181;RANP4;HIST1H2BE;ZHX1;WASF1;RP11-613D13.8;RBM46;LENG8
random_set_7524	4.83421e-17	2.80704e-17	7.21597e-16	5.47236e-16	3.94884e-31	FAM21C;RP11-649A18.7;RNF130;LGALS9C;ASB1;VSTM5;PPHLN1;SLC35G5;HPDL;RP11-433P17.3;ULK2;GADD45G;PHBP15;RP11-57B24.1;LINC00634;CST6;RP11-458D21.6
random_set_5749	2.35362e-21	3.59909e-13	1.19485e-19	3.42153e-12	4.08822e-31	MICAL3;MDN1;TDRD3;PNO1;NIPAL2;GRIN2C;UQCC2;CASP4;E2F1;ZNF559;PLVAP;PDE5A;IGFBP2;RP11-96K19.2;SLC16A3;ALOXE3;PROX1-AS1
random_set_7132	6.07312e-16	2.82435e-18	7.02165e-15	6.60495e-17	4.63776e-31	METTL21C;GRPR;MIB2;HNRNPA3P9;DUS1L;ITFG1;RP11-565P22.6;NMT2;PCNXL2;VNN2;PUS7;SNAI2;KITLG;EDEM2;FSIP2;CRABP1;TOE1
random_set_614	1.40843e-20	7.94725e-14	5.63427e-19	8.4915e-13	4.78434e-31	RP11-1055B8.6;AP000640.2;ANKRD10;VAC14-AS1;LINC00176;PPP1R37;PARS2;EIF4BP7;RAPGEF3;TMEFF2;AC011294.3;IGFBP5;C15orf59;KCNAB3;YME1L1;CTD-2568A17.5;ZBTB20-AS4
random_set_5241	7.46318e-19	2.00904e-15	1.75622e-17	2.818e-14	4.94903e-31	AP4B1;HERC1;FAM181A-AS1;ARIH2;TEX26-AS1;IGLC3;LA16c-390E6.5;TMEM242;RAB2B;PAIP1P1;MUC1;SHROOM2;SPTY2D1;GLUL;UVRAG;APOBR;PROX1-AS1
random_set_6494	1.51018e-25	2.67323e-09	3.77583e-23	1.32286e-08	4.9949e-31	GPR17;PALMD;RP11-111F5.5;HHATL;PNMA3;HEMK1;ZNF25;RP11-262D11.2;HSD17B3;KLF6;CLEC12B;ASB3;HTRA1;CSPG4P13;HEPACAM;RGS5;FRS2
random_set_8446	2.6962e-16	6.84123e-18	3.41325e-15	1.48737e-16	5.07678e-31	RP11-1149M10.2;UBL5;PARL;TCP11L2;R3HDM4;CYP7B1;MFSD5;NUS1P1;F5;MC1R;LINC00310;SH3GL2;TMEM184A;PAX8;ASS1P2;RNASE13;ANKRD20A5P
random_set_3707	3.33863e-25	1.31734e-09	7.41991e-23	6.87975e-09	5.10471e-31	CD300A;IL10RA;RP11-480I12.5;AP2A1;LAYN;KCNA5;RP11-304L19.11;MRPS24;NAMPT;RP11-504G3.4;RP11-90L20.2;NPB;NRN1L;LMNB1;FERMT3;ITSN1;HIST1H2AE
random_set_9854	5.2854e-14	3.61495e-20	4.22536e-13	1.25097e-18	5.28582e-31	GINS3;TBX19;LINC00634;TAF7L;MAPK8IP1;LDHD;C18orf21;RP11-778D9.13;SPG7;ZNF3;MTX2;TTC28;AC016747.3;PPM1G;RP11-141C7.4;NDUFB1;PCCA
random_set_7246	8.14782e-23	1.21364e-11	6.81999e-21	8.95766e-11	6.10912e-31	RP11-760N9.1;KRT10;ADAM22;ANKMY2;RIMBP3C;COMMD7;DNAJC27-AS1;SLC35E1P1;TSSK1A;AC019171.1;PRR15;C15orf52;GTF2H1;DMTN;CHRDL1;RP11-122C5.3;PDGFRA
random_set_2886	3.7582e-15	6.64112e-19	3.6669e-14	1.77114e-17	6.49461e-31	RDH13;DHDDS;RP11-164P12.3;KRTAP5-1;KIAA1432;AC074391.1;B3GALT5;NDUFAF7;SLC2A10;RPS20P22;RP11-565P22.6;KRT8P12;ARL14EP;CLDN18;SERTAD2;KIFC1;DTX1
random_set_1688	6.19534e-16	4.09271e-18	7.14644e-15	9.13642e-17	6.52929e-31	SVOPL;MIEF1;GIT2;RP11-578F21.12;CMPK2;CTD-2540M10.1;GSC;TIPIN;EQTN;RP1-197B17.3;TMEM45A;ACADS;SULF2;CNTNAP3B;H3F3B;DUS1L;PDGFA
random_set_8262	1.47443e-17	1.60619e-16	2.48246e-16	2.73189e-15	6.78181e-31	NKX2-2;MYLPF;ZFP2;CBX3P4;NUP205;RP11-399F4.2;DNAH14;VGLL4;FAM90A1;COL1A1;RAB6C;OLR1;RP11-861A13.4;RP11-314O13.1;AC004057.1;SLC29A1;AC006160.5
random_set_5588	1.98156e-24	3.62185e-10	3.30293e-22	2.06984e-09	6.83653e-31	RP11-769O8.3;RECQL4;RP1-30M3.6;AC005785.2;TP53I13;SERPINA3;OTUD3;GLMN;IPCEF1;HSD11B1L;PSMD13;GABPB2;SPATA13;GPATCH2L;TARBP2;RP11-315J22.5;IGHG2
random_set_545	2.68403e-20	6.49947e-14	9.90516e-19	7.01957e-13	6.953e-31	HOXD10;RP5-827C21.4;CENPVP3;SMO;ERCC5;PLCD3;RP11-477D19.2;CBFB;NSF;C1orf56;LINC00861;PLAT;ZNF501;ATF6;SNRPF;PSMC5;COMMD3
random_set_586	4.8882e-19	4.39377e-15	1.22831e-17	5.81244e-14	7.13951e-31	AC073236.3;PLEKHA8P1;KIAA0020;MYO1E;C19orf82;PABPN1;ZNF32-AS2;RUNX1;POLR3C;RP11-325F22.2;SGPP1;RP11-41O4.1;TNKS1BP1;ACP1;CERKL;RTDR1;CTD-2553C6.1
random_set_8196	2.41779e-20	7.4102e-14	9.02249e-19	7.94313e-13	7.16668e-31	GRIN2C;OCIAD2;APRT;TRIM21;PCDHB18;DDX49;AC074117.10;ZBTB40;CLDN15;UGP2;SYT6;ROBO2;CCNB3;ARHGAP31-AS1;CTD-2376I4.2;TPI1;APOBEC3G
random_set_7306	4.25462e-23	2.82559e-11	3.90371e-21	1.96241e-10	7.66069e-31	SPON2;ALDH7A1P1;DDX58;RP11-59D5__B.2;ZBTB38;CPNE3;RP11-803P9.1;EFTUD2;ST20;AC079610.2;TMEM206;RP11-757G1.6;TMEM200B;STAT5A;TMEM222;AC009005.2;LRRC29
random_set_3363	2.60311e-10	9.6905e-24	1.13141e-09	6.82498e-22	7.72182e-31	ZNF607;DDI2;LAMB3;C10orf107;RP11-387A1.5;DOCK5;AC144449.1;MYCBP;GSG2;RP5-850O15.4;MYNN;FBXL3;RNF19B;EFCAB11;HOXD9;RGL2;MARK1
random_set_4010	2.82143e-15	1.09053e-18	2.83875e-14	2.76813e-17	7.85802e-31	ANKRD50;S100A16;LINC01057;TMEM201;C1QB;HIST2H3DP1;HRH2;LRRC57;SAMD9L;ARL17B;RAP2B;RP11-42O15.3;FAM208B;NDUFAF5;MRPS27;RP11-416I2.1;PCDHB14
random_set_8014	4.05359e-21	4.78026e-13	1.88558e-19	4.47635e-12	8.44052e-31	RP11-7F17.5;DDX47;CMTM4;RP11-190A12.8;RPL18AP7;PCDP1;VDR;RFPL3S;ZNF678;SYT4;OR2W3;DENND5B-AS1;IGFL4;FAM168A;C1orf170;RP11-111M22.2;HIST1H2BE
random_set_8783	8.25627e-23	1.76195e-11	6.82405e-21	1.26317e-10	8.61995e-31	UBE3B;ADAM21;GDE1;RND2;AC129929.5;CHRM4;ADAM11;RAD50;ZNF770;PDE2A;ZNF337;RP11-803B1.8;CTB-55O6.12;LBX2-AS1;RCN1P2;ZFP36L1;RPS27A
random_set_9270	1.33001e-14	2.54062e-19	1.18657e-13	7.30137e-18	8.66357e-31	MKL1;F8;P2RX6;CTC-503J8.6;LINC00263;DNAJC18;DEC1;RP11-157J24.2;SERHL;PPP1R1B;AC026806.2;CX3CL1;LINC00996;BANF1;NUP210L;ADAMTS4;REM2
random_set_5569	3.07372e-19	8.35057e-15	8.35333e-18	1.04654e-13	8.74211e-31	C4A-AS1;SEC24D;LEPREL4;MEIS3P2;SAMD5;RP11-527D7.1;ERP44;CREBRF;MAP9;LAMTOR2;RP5-1136G13.2;APOC2;CLEC10A;NAP1L1P1;KAT6A;RP11-552F3.4;IFI30
random_set_6313	3.2804e-24	3.26456e-10	4.75467e-22	1.87961e-09	8.93695e-31	PARK7;NHLRC4;CDHR1;UBE2QL1;RP13-228J13.1;C6orf47;ARHGEF26-AS1;ARMC1;ZNHIT2;EPB41L1;AR;KREMEN2;MYCBP2-AS1;TLN2;ZNF629;LMO7;RPS10-NUDT3
random_set_8835	7.75804e-14	5.1106e-20	6.00072e-13	1.69804e-18	1.01895e-30	TRMT112;PIK3R4;ITPRIP;RARS2;NUP205;FAM126A;NEK4;H2AFZ;ACTC1;RP11-642P15.1;AC104057.1;OXLD1;COL9A3;DTWD2;CBS;RHBDD2;ZBTB1
random_set_5576	1.36632e-14	3.05243e-19	1.21355e-13	8.62356e-18	1.04651e-30	RP11-139H15.1;PSMA3;CICP22;RYR2;NET1;RP1-37N7.3;ANKRD24;CTNNBIP1;RPS9;BHMT;RP11-23D24.2;RP11-106M3.3;TECR;MEGF9;HGFAC;ZNF671;TEFM
random_set_4228	4.21447e-14	1.00526e-19	3.42395e-13	3.14176e-18	1.07572e-30	UBE2S;LARP1B;AC137934.1;CCT5;TBX5;C1QTNF2;SYT15;PSPN;LINC00599;SLC9A6;RP11-455J20.3;CTNNB1;A1BG;RP11-247I13.11;RP3-395M20.12;ZNF214;ARPP21
random_set_2862	6.18735e-15	7.03758e-19	5.84322e-14	1.85707e-17	1.08513e-30	CHN1;MIR3654;RP11-347C12.10;RP1-79C4.4;ZDHHC19;SNRNP200;AC011294.3;ACKR4;RP11-88I18.2;TM9SF4;CTC-332L22.1;RASSF5;SLC7A11-AS1;TAPT1-AS1;TRPC5;FBXL16;EGLN1
random_set_2021	1.10834e-21	2.10598e-12	6.26246e-20	1.77288e-11	1.11026e-30	KCNK12;TNKS;RGMA;ZSCAN29;HM13;GRM4;RP11-480D4.1;FBXL19;SLC30A9;FAM222A-AS1;RP11-272L13.3;ATP8B3;GRIA4;SH3TC2;TRAP1;RP11-247C2.2;GORAB
random_set_1403	9.79382e-17	4.61693e-17	1.3699e-15	8.6468e-16	1.18453e-30	TSNARE1;SYNPO2L;RP5-914P20.5;NAV2-AS2;RBFA;LUZP2;RP13-516M14.4;KLHL8;SLC11A2;AANAT;AC073254.1;GEMIN4;MB;USP27X-AS1;NDUFAF7;HECTD4;CTD-2540F13.2
random_set_8460	7.45251e-21	3.92318e-13	3.25246e-19	3.70498e-12	1.20503e-30	BMP3;H1F0;ADAM22;KIAA1191;ZNF805;RP11-128A17.1;RND2;RP11-434I12.2;TP53INP1;TMEM14B;MAP7D2;INPP5J;ADPRHL2;VRK2;GSK3A;IGSF1;GNAO1
random_set_3374	1.21313e-13	3.92917e-20	8.98703e-13	1.35037e-18	1.21358e-30	RP11-16E23.4;ADSSL1;TECPR1;RP11-844P9.3;WDR87;DLGAP1-AS2;QSOX2;SLC20A1;LA16c-361A3.3;RPL23AP81;NUDC;ZC3H12D;UBE2FP3;NUDCD2;RP11-79H23.3;C2orf91;C11orf54
random_set_3959	1.0709e-21	2.38296e-12	6.12006e-20	1.98932e-11	1.21747e-30	MMP23B;FCGR2A;PAF1;C1QTNF9;RP11-438N16.1;ZNF705A;CHRDL2;CTB-52I2.4;BRD3;EVA1B;ZSCAN25;AC097381.1;RP5-1022P6.3;ZNF778;RP11-345M22.1;SEC63;CARTPT
random_set_6983	3.32372e-19	1.10123e-14	8.91166e-18	1.36982e-13	1.22074e-30	TRIT1;RP11-383C5.7;LINC00629;RP5-1180E21.5;MYH6;UBALD1;NDUFAF5;SLC22A4;ICMT;GS1-259H13.10;CP;PDCL3P5;LINC00882;MMP9;CBR1;NMBR;MYL5
random_set_4578	1.7248e-20	1.83102e-13	6.7646e-19	1.83487e-12	1.24121e-30	RP11-295G20.2;UBE2G2;ATE1;AP003774.4;AC005609.1;CTD-2342J14.6;CD6;SPC24;SULF1;ZNF766;PHAX;KSR1;TMEM185A;RPL37A;PLEC;COL4A2;SAMD3
random_set_3662	2.60778e-20	1.29541e-13	9.65941e-19	1.33976e-12	1.29413e-30	DYNLT3;SFTPA2;CANT1;ZNF625-ZNF20;LPAR6;RP11-68I3.11;AC093673.5;AMH;RP11-698N11.2;BCAT2;PSMD6;SRCRB4D;RP11-826N14.2;C4orf32;SPOPL;PAK1;SLC25A29
random_set_5158	7.55571e-15	7.41762e-19	7.00321e-14	1.94198e-17	1.36001e-30	FAM153B;RNF41;ACSS1;SMIM6;RXRB;ARPP19;CXCR6;C10orf88;RP11-1100L3.8;WDR86-AS1;KB-1732A1.1;OR52N4;TBRG4;DCTN3;KHDC3L;GALNT14;CCDC85B
random_set_3261	2.18086e-16	2.45814e-17	2.81793e-15	4.83933e-16	1.36369e-30	TNFRSF1A;RPS26;RP13-188A5.1;NUDT9;EPX;SPAG5;FBXW5;RAB11FIP1;RPE65;RP11-457M11.5;RP11-762I7.5;TNS1;NPY6R;TMEM110-MUSTN1;HIGD2A;NUP54;LTB
random_set_236	1.716e-19	2.44372e-14	4.93154e-18	2.84844e-13	1.40472e-30	OTC;SMC4;LINC00176;FBXO42;PLEKHB1;RP11-26J3.3;DZIP1L;MROH7-TTC4;CNPY2;SACM1L;RPL3L;PRELID2;CTD-2369P2.8;FAIM3;GNL3L;E2F7;IL17RE
random_set_9043	2.4533e-18	2.02287e-15	5.02776e-17	2.83343e-14	1.42458e-30	KIAA1429;RP11-307C12.12;ZBTB40;CHODL;RIMBP3C;COL9A3;RNF169;RP11-396F22.1;LRRC48;RP11-84G21.1;PARN;SLC16A7;RBPJ;RP11-408A13.1;DUSP10;POLR2J3;ZNF767
random_set_9184	1.50118e-12	3.87165e-21	9.20495e-12	1.54882e-19	1.42568e-30	TMF1;KRBA1;MSN;ABCA10;FAM181A-AS1;SMC5-AS1;RGS2;ZNF852;BTG1;DMBX1;MITF;RP11-274B21.1;AC091814.2;FAM50A;CCNK;KRTAP5-8;RP11-415F23.2
random_set_8271	2.14689e-12	2.70954e-21	1.28262e-11	1.11515e-19	1.43031e-30	TPRG1;SPEF1;FOXO3B;SLC25A14;RRS1;HEATR4;GALNT13;CTD-2541M15.1;ST6GALNAC6;XXyac-YRM2039.2;RP3-508I15.9;PPAPDC1A;RP11-287D1.3;EBI3;EEF1DP1;METTL10;RP11-469H8.6
random_set_6528	5.94965e-24	3.37057e-10	7.53195e-22	1.9373e-09	1.45917e-30	LA16c-390E6.4;SLA;FAM3C;GPR123;CTD-2647L4.4;EEF2;AC010525.7;FAM122A;UPB1;RABGAP1L;NDUFB10;DAPK3;HSD17B12;ALDOC;DHRS12;ECSIT;SIGLEC15
random_set_883	5.32468e-16	1.12068e-17	6.24292e-15	2.37457e-16	1.48242e-30	CDC20;RAB33B;PRPH2;EFCAB5;BTBD7;NLRP2;AC096574.4;FAM58A;CEP57;FYN;ZNF140;MAML1;NFATC2IP;ALKBH2;RP11-467D6.1;IP6K2;SPATA6
random_set_5297	5.3347e-15	1.17233e-18	5.07634e-14	2.95774e-17	1.50145e-30	HOXD11;RP5-1098D14.1;ALG1;MAATS1;LINGO3;FBXO17;ZDHHC6;APOA1BP;C16orf11;TSPAN19;VWA5B1;ABCA1;ATP6V1C2;CCDC23;RNF32;PSPN;FAM173B
random_set_4170	1.79289e-13	3.3608e-20	1.29464e-12	1.17935e-18	1.52682e-30	VEZT;MPV17;CALD1;RP3-324O17.4;PRPF40B;IQCJ-SCHIP1;SNHG3;DNAJC11;AMN;SDAD1;HP;CYP4F12;COL6A2;RP11-715J22.6;STK25;PITPNA-AS1;LRP11
random_set_3522	1.33028e-13	5.08781e-20	9.77527e-13	1.69611e-18	1.65799e-30	EPSTI1;SDHAP1;PORCN;AC024257.1;HTR2A;RP6-74O6.2;UPK3A;CTB-50L17.9;TGDS;C10orf95;MIR219-2;TPI1P2;AP000439.1;OPRK1;RP11-43F13.1;PLEKHG3;RP11-529H20.6
random_set_9597	1.25366e-21	3.20178e-12	6.96547e-20	2.5991e-11	1.8104e-30	RP11-15H20.5;ARL5C;ZNF878;NEAT1;C4orf6;OSTM1;PSMC2;GNG12-AS1;CPB1;CAPN14;BIN3;BSPRY;UBXN11;RP5-1091N2.9;STAMBP;SCAMP4;CNIH3
random_set_8728	9.82728e-18	7.07222e-16	1.73033e-16	1.07819e-14	1.86562e-30	GULP1;RP11-262D11.2;MAPK13;RP11-344N10.5;RP11-296I10.3;DYNLL1;JAZF1;RP11-51O6.1;RP11-159D12.2;PRDM1;PMEPA1;CCDC112;PLN;MIR4435-1HG;YBX1P2;SH3D21;RP11-785G17.1
random_set_570	8.75762e-17	8.54888e-17	1.24058e-15	1.52674e-15	1.89404e-30	BCMO1;ATCAY;PIWIL4;RGS20;ETNPPL;C9orf139;AC007308.6;INO80B;ZC3H8;ZSCAN1;GALC;ZSCAN30;LDHAP4;DDX18;C21orf119;SSTR5-AS1;ACTG1
random_set_2000	1.62141e-12	4.9309e-21	9.87559e-12	1.91883e-19	1.89496e-30	UGP2;CTAGE4;ZCCHC8;DNAJC28;FLNA;AC011515.2;ARNTL;LRTOMT;GALR2;G6PC3;EVA1C;FANCD2;DBIL5P2;CPEB3;TRAF3IP1;NTMT1;RAB2B
random_set_2448	5.79203e-15	1.41736e-18	5.49062e-14	3.51738e-17	1.93126e-30	RP11-315I20.1;TTC9C;OPALIN;HINT2;AFF3;NBEAP1;CD300E;IRX3;TRAPPC11;GPR63;RCCD1;PVRL1;LAS1L;GNGT2;SYNE1-AS1;FAM83H;TMEM116
random_set_4294	1.81396e-09	3.77057e-24	7.00712e-09	2.85678e-22	2.00178e-30	PTP4A2;HAPLN4;TP53AIP1;CXorf56;AC005498.4;FAM117A;GAS5-AS1;SMUG1;POSTN;KL;CAMLG;RP11-359I18.5;LACTB;SLC9A1;SPATA9;UBE2V2;TGFBR2
random_set_3834	2.10998e-24	1.18217e-09	3.45934e-22	6.2423e-09	2.15942e-30	AC019171.1;CHL1;MIEF2;RP3-439F8.1;RP4-758J18.2;AP003733.1;SH2B1;RP11-286H14.6;N4BP2L1;SRRT;PHYHIPL;RP11-565F19.2;FRMPD2P2;HDAC11;RND2;ZNF782;CTD-2284J15.1
random_set_6979	3.48564e-18	2.26623e-15	6.92747e-17	3.14785e-14	2.18066e-30	BMP3;AC092839.1;MTMR11;RPS8;PCGF5;C19orf68;C15orf56;AC008991.1;GUCA1A;IDH3B;WDR36;EXTL3-AS1;GPR156;HEXB;APBA3;MAN1B1;PREP
random_set_2899	2.2706e-13	4.01335e-20	1.60482e-12	1.36988e-18	2.19842e-30	GMEB1;COL9A3;CRAT;ACP5;HSPA7;TBC1D10A;OCRL;DGCR14;DYNLL1-AS1;ABCB9;TOX4;ARHGAP25;DIEXF;CTD-2619J13.9;GNE;ZNF721;AC022153.1
random_set_7731	3.50269e-11	2.40479e-22	1.73762e-10	1.27927e-20	2.22289e-30	AC009061.1;AC005484.5;SLC18B1;RP11-506M12.1;GBP7;RP11-71H17.9;AMN;RNF112;STK38;EMP1;TSR1;RUSC1;ELL2;TAAR3;RP11-101E7.2;PRIM1;ESCO2
random_set_6825	2.33006e-19	3.16407e-14	6.52744e-18	3.58368e-13	2.33922e-30	GREM2;RP11-416N2.4;RAB13;DCUN1D2;RPL34-AS1;CASP12;UFD1L;PLEKHA3;SLC14A2;ZNF547;GALNT8;VN2R17P;TNS1;FAM69C;SOX3;RP11-347C12.10;GPR158
random_set_8967	2.80183e-15	3.68788e-18	2.8247e-14	8.28526e-17	2.34034e-30	RP11-196E1.3;DMRTC1;CHGA;KLHDC1;ZNF17;ENPP7P11;RP11-438N16.1;TEX12;NCS1;RP11-363G10.2;PPIL3;PRPF6;EXOSC4;C5orf55;DHX40P1;MTUS2;RP11-1191J2.5
random_set_3932	3.4911e-18	2.4791e-15	6.92747e-17	3.39762e-14	2.35369e-30	BTN2A3P;FAM203B;METTL2B;CKS2;TMEM177;CYB5R1;RBMS3;SSBP1;PPP2R5C;CSTF3;BRD4;RP11-122K13.12;CDH24;RPE65;ATF5;TSNAX;CTC-398G3.1
random_set_3055	3.42791e-19	2.20619e-14	9.142e-18	2.58665e-13	2.36472e-30	NAV3;ALG10B;LETMD1;ENDOG;RP11-58B17.2;RP5-940J5.3;NLGN4Y;BHLHE41;TDRD10;RP11-667M19.9;RP11-217B7.2;RLN1;BRWD1-IT2;AP003419.11;NCAM1-AS1;DLGAP3;TACSTD2
random_set_2016	1.28444e-16	7.79972e-17	1.73123e-15	1.40045e-15	2.4245e-30	RP11-365H22.2;DPF2;MATN1-AS1;BRF2;RP4-575N6.4;RP11-339B21.13;DHFRP1;RPRM;FRY;RP11-356B19.11;RP11-305L7.7;ANKRD28;STOX2;ENPP2;ST6GALNAC4;YAE1D1;FGF14
random_set_7292	5.4947e-19	1.47746e-14	1.35685e-17	1.78887e-13	2.42723e-30	AC108488.4;B3GAT3;KLK14;CDK19;FBRSL1;RP1-317E23.3;HIST2H2AC;NUSAP1;TMEM104;SNX24;GOLPH3;RSRC2;EIF1AD;R3HCC1;PLAU;PES1;MXD4
random_set_3152	5.36985e-16	1.96924e-17	6.28116e-15	3.9534e-16	2.48319e-30	RP3-399L15.3;WDR63;PALB2;CTC-281F24.1;HIRIP3;C10orf137;FAM195A;CCDC173;L2HGDH;GSN;CELF4;KBTBD11;ACKR3;PTPMT1;C14orf93;EBF3;RP11-746M1.1
random_set_4609	4.80579e-20	1.49745e-13	1.64037e-18	1.5278e-12	2.50615e-30	RP11-325L7.1;PEX19;PPARGC1A;NEBL-AS1;LINGO3;SOWAHD;CTD-3224K15.2;TMEM132A;AC004166.6;SHANK2;NOVA1-AS1;TGM2;CTD-2006C1.2;ANXA3;FAM188A;RBM23;TEX2
random_set_8839	1.19724e-20	5.63475e-13	4.88718e-19	5.22272e-12	2.55244e-30	RPLP1P11;ZSWIM7;ZNF81;AC012307.3;HNRNPLL;SKA3;B3GALT5;CTRC;NOSIP;PRR4;AC015936.3;TSPAN31;RCN1;PLXDC1;SIPA1L3;TBCCD1;CTD-2541J13.1
random_set_2904	3.25562e-19	2.52905e-14	8.75253e-18	2.93956e-13	2.57286e-30	IRAK1BP1;CARS;VPS39;MRO;AC016738.4;PLCB1;ZNF764;C1QTNF9B-AS1;PCP4;MORC2;ARHGAP26;UHMK1;ELAVL3;FCGR1B;HPR;TMEM120A;ARHGEF7
random_set_2758	1.3488e-15	8.47632e-18	1.43656e-14	1.82305e-16	2.61892e-30	RP6-206I17.3;ALPK2;TMEM59L;WDR5;AC144835.1;C2orf70;FOLR1;RP11-251G23.5;DDX39B;SLAIN2;SCUBE1;SNX18;TMEM168;DCAF6;DDR2;SEC11A;TESK1
random_set_8396	2.02018e-14	5.64628e-19	1.73721e-13	1.51797e-17	2.63703e-30	STRAP;BTNL8;RP11-143K11.1;MATN4;FBXL2;MED19;LINC00694;SGPL1;PDE8B;RP11-490G2.2;Z83851.1;EFS;CYP21A2;CREBRF;SMN1;EMC8;ANGPTL7
random_set_5770	8.79975e-15	1.31464e-18	8.08881e-14	3.27872e-17	2.6521e-30	MBLAC1;ERCC6L2;CPNE8;KLF6;RP11-174O3.1;CYP51P2;KCNE4;OR2A7;XAF1;TMEM37;CSMD2;RAB18;RP11-87H9.3;NUB1;RP11-433P17.2;VAMP8;C2orf91
random_set_593	3.35103e-21	2.11924e-12	1.61902e-19	1.78105e-11	2.88355e-30	SLIT1;TEX30;FAM19A3;LMLN;STRIP2;ERLIN1;TMEM130;CEP170;ELOVL4;HAR1A;RSPRY1;TMOD2;APEH;C15orf41;MRPL53;OSBPL7;KRT83
random_set_1002	3.1792e-12	4.22305e-21	1.84963e-11	1.67598e-19	3.09995e-30	KLHL33;CRHR1;IGLC1;ANP32A;GBP6;CTXN2;TGFB2;C22orf43;DAK;C20orf96;DZIP1L;PARP14;MBD2;PPP1R1C;GLTP;RP11-324L17.1;C6orf132
random_set_5922	1.19711e-20	7.0725e-13	4.88718e-19	6.4371e-12	3.14593e-30	ZBTB34;RP11-138E2.1;MTMR3;C1orf194;ACSL1;RP11-74M13.4;NMNAT2;AP000692.9;HSPA12B;RP11-707M1.1;ELAVL2;CCDC104;SLC25A5;MAML2;ACOT7;BNIPL;AC068057.1
random_set_5537	2.55161e-11	5.87934e-22	1.298e-10	2.7867e-20	3.61712e-30	BASP1;SHF;METTL7B;STRIP1;KLHL8;DHX57;MMP2;AC013275.2;LHFPL1;EPHX3;TMCO3;NICN1-AS1;GALNT3;DKFZP434E1119;RP11-474N24.6;FAM76B;MED1
random_set_9657	3.91233e-18	3.54901e-15	7.67201e-17	4.76425e-14	3.65513e-30	LAMB2;FTSJ2;TMEM2;PBK;PIGG;RP11-849H4.2;C9orf91;GALNT12;TGM1;CCL19;RIN3;NMUR2;PTX4;RNASE6;DHX40;ADAM23;E2F4
random_set_8512	4.53064e-11	3.29825e-22	2.20813e-10	1.65921e-20	3.66376e-30	TRIM21;SLC2A12;SPIN2A;SNRNP35;MARCH2;TRAPPC6B;RP6-91H8.5;HAL;PTX4;HSPD1P10;STK32B;GTSE1;SCAF8;SEPT10;CENPC;S100A16;RAB7A
random_set_1355	8.39995e-14	2.05375e-19	6.43739e-13	6.00571e-18	3.86611e-30	RP11-32B5.1;ACD;TGM5;NQO1;PDE10A;HIST1H2BH;SMIM15;HOXD4;RP11-435O5.2;LAMA3;RP11-449P15.2;RP11-1070N10.3;LSM7;AZI1;PTS;AC046143.3;RP1-178F15.5
random_set_914	1.22011e-16	1.38539e-16	1.65568e-15	2.38064e-15	3.94157e-30	RP11-521C20.2;RASGEF1C;MRPS10;ZNF517;ADCY7;WIF1;SLC34A3;MYZAP;FCRL6;UTS2B;CTB-1I21.1;AC006272.1;AC009227.2;RP6-206I17.4;ADCY4;SHC4;RP11-775C24.3
random_set_7693	2.38585e-17	6.79423e-16	3.81164e-16	1.04216e-14	3.97235e-30	DPY19L1P1;EEF2K;AC007952.5;CTC-510F12.4;ORAI1;PLLP;BCL2A1;AFF1;CTC-281F24.1;CCDC126;NEURL1B;RP11-21C4.1;NFE2L3;RP11-387H17.4;DHX36;AP1AR;NRIP1
random_set_5908	1.8162e-22	4.26862e-11	1.38655e-20	2.8806e-10	3.9941e-30	C7orf41;RP11-31F19.1;SMARCC2;RP5-971N18.3;OR7C1;MAPRE3;RP11-119F19.2;CIB2;DNAJC12;HSPD1P11;RP11-809C9.2;P2RY8;C4orf21;AC007566.10;DRD1;SLMAP;LRCH4
random_set_3894	8.91403e-20	1.60265e-13	2.83915e-18	1.62228e-12	4.60588e-30	EDEM1;RP11-79P5.9;NMRK2;ODF3;ARHGDIG;COG8;RPN1;AL020996.1;CNOT8;FBXL22;MKX;PRKCZ;NOD2;MOCS2;PCLO;MT-CO2;SNX30
random_set_3824	2.83445e-19	5.41051e-14	7.76639e-18	5.9593e-13	4.62823e-30	FBXL5;RHPN1;SPDYE1;LINC00313;LMAN1L;MUC12;BCL10;PRLR;SLC6A2;SLC37A2;FBXW8;RDX;AC069513.4;ACTBP7;RP11-66N24.3;RP11-379K17.4;RP1-86C11.7
random_set_8696	9.54556e-20	1.55368e-13	2.99264e-18	1.57943e-12	4.72667e-30	APOBEC3H;RILPL2;GATA3;SEC61G;EGFL7;C4orf47;PER1;LINC00526;SOWAHA;MARCH1;FAM163B;RP11-586K2.1;HRH2;AP003068.18;SLC25A48;ELOVL1;SYNJ2BP
random_set_3021	5.29705e-21	2.44839e-12	2.40799e-19	2.04053e-11	4.91358e-30	RP11-54A9.1;MMP7;CCDC142;FAM86JP;NEXN-AS1;CHN2;DIEXF;ARMC8;RP11-339B21.14;EGLN1P1;SASH3;CUZD1;ZSCAN21;SRP72;CHEK1;NAT9;AC195454.1
random_set_2983	1.17586e-15	1.97255e-17	1.27133e-14	3.9534e-16	5.02607e-30	LPCAT4;AP000347.2;NPIPA2;RNASE10;ATP4A;SNAP25;DSP;M1AP;NOTUM;ZFAS1;KRT8;AIP;RNPS1P1;KCNJ10;SURF4;FAM86C1;RP11-448A19.1
random_set_5967	5.8522e-16	3.98394e-17	6.78978e-15	7.53183e-16	5.11395e-30	FAM32A;TMEM14A;RP1-80N2.3;TRIT1;RP11-395P17.3;SRFBP1;POC5;MLC1;AUTS2;MESP2;ARHGAP6;MKNK1;MYO7A;PLXNB2;NCKAP1;GALNT3;ZNF436
random_set_5221	1.93537e-18	1.10887e-14	4.09209e-17	1.37591e-13	5.63036e-30	LINC00269;ZNRF2P2;MMRN1;DLK1;SIRPB2;PAPD4;NKX6-1;ODF3L1;GPAM;PIN4P1;POP7;RPL41;MYO1E;RP11-73M7.6;RP4-724E16.2;AC068831.6;RP11-131L23.1
random_set_4341	6.54849e-15	4.22607e-18	6.14366e-14	9.3922e-17	5.77025e-30	PDK3;RPA1;ZNF420;PMS2P2;ZCWPW1;CTD-2127H9.1;CALHM1;IDH3G;RP11-161H23.9;GUK1;CHI3L1;PANK2;PCED1B-AS1;ATF5;SSTR1;RP11-299L17.3;PSMD10
random_set_3371	9.353e-11	2.55636e-22	4.35269e-10	1.35271e-20	5.88792e-30	PNPLA8;TMEM200C;DUSP12;KIAA1524;ARSD;KRBA2;MSX1;AC034228.7;RELT;RP11-21A7A.2;NFU1;METTL4;PPP6R1;NUDT16L1;CTB-118N6.2;CA3;SNAI1
random_set_9574	1.0287e-17	2.42561e-15	1.79861e-16	3.33679e-14	6.00158e-30	KIF2A;MCOLN2;IRF6;CEACAM1;OLFM3;AC015849.16;PDE1B;SPIN2B;RP1-130H16.18;PTGFR;FENDRR;RP11-1191J2.5;RHNO1;ENTPD5;KIAA1328;FAM13C;GATA3
random_set_6579	8.23446e-18	2.98915e-15	1.48651e-16	4.04527e-14	6.01334e-30	SERTAD2;ZNF800;RP11-245J9.5;CNR2;SEMA6A;RP11-466F5.6;KCTD19;AMER3;C6orf201;TRABD2B;NTSR2;FIG4;NPIPB15;RP11-410L14.2;CCT4;DZIP1L;RP11-809M12.1
random_set_6535	8.02625e-14	3.66255e-19	6.16991e-13	1.02031e-17	6.29522e-30	COL2A1;MPZ;CNP;SPATA41;SERPINF1;ESPN;ALK;LPAR1;NPAS3;CYTH2;DUSP6;ECE1;GIMAP7;TIMP1;BTLA;C10orf54;C1GALT1C1
random_set_9620	3.89395e-17	7.40827e-16	5.96377e-16	1.12258e-14	6.6948e-30	ZDHHC21;RP11-135L13.4;CTC-246B18.8;MED27;PDZD2;STX7;UVRAG;RP11-1079K10.4;PBX2P1;POMC;NEFL;RP11-248J18.3;TRAK1;ATP1A2;LL22NC03-2H8.5;BSCL2;TERC
random_set_5459	4.46562e-22	3.5911e-11	2.919e-20	2.45654e-10	7.17063e-30	INO80D;LRAT;RP11-261P9.4;PARP14;LINC00205;CTSS;FAM27E3;VKORC1;ITGA2B;PODNL1;MRPS18B;TPT1-AS1;CYP4F59P;RP1-102E24.6;HEATR1;LIN54;EMILIN1
random_set_7809	2.33308e-20	9.23621e-13	8.80495e-19	8.18895e-12	7.21033e-30	MARCH4;BTBD11;KCTD7;SLC14A1;MT-ND1;C8orf44-SGK3;SLC29A2;CDH3;LMCD1-AS1;ALAS2;LINC00202-1;RP11-304L19.8;CCDC134;SPATA7;P2RY1;ADCK5;CORO2B
random_set_5625	7.44399e-22	2.51618e-11	4.46624e-20	1.76345e-10	7.87596e-30	RP11-553A10.1;LENG9;ACSF3;BRS3;SNRPG;C1orf145;RP5-1139B12.2;DENND2D;RP11-268P4.5;MZT2A;MYEF2;DCTN3;GIMAP2;PKDREJ;NUP43;ATP10B;TFPI
random_set_9785	2.089e-12	1.78067e-20	1.25177e-11	6.38298e-19	7.99004e-30	CHST9;FAM118B;HORMAD2;GS1-166A23.2;GPLD1;FAM167B;MTHFR;TSGA10IP;PIGR;PICK1;SNAP91;ST3GAL5;VPS45;NPHS1;TTC39C;SLC6A5;RP11-159H22.2
random_set_5259	2.50571e-19	1.10969e-13	6.961e-18	1.15967e-12	8.07245e-30	HCRTR1;CFP;NTM;AGAP3;MVB12A;AC069547.1;RP3-525N10.2;RP11-261C10.3;LINC00334;COX7A1;CTD-3214H19.6;C12orf42;RP11-210M15.2;KLF4;ZNF3;RP11-572M11.4;COQ7
random_set_5578	8.94562e-14	4.53131e-19	6.82419e-13	1.24499e-17	8.49604e-30	TADA2A;MSMP;ADRA2B;BEAN1;WIPI1;YTHDF3-AS1;RPL32P3;GFPT2;HOXD9;HEPACAM;DYNC1H1;C11orf88;C12orf50;EMX1;ZMAT5;COG6;SOWAHD
random_set_1137	3.74187e-21	6.30875e-12	1.76521e-19	4.87025e-11	8.59701e-30	LMCD1-AS1;GGNBP2;SOD1;RP11-314B1.2;KIAA1239;UFL1;ANK3;WDR38;RP5-1050D4.4;CTD-2320G14.2;ACTL10;FKBP2;RP11-13N13.2;B3GAT2;RPS19;CASQ1;FTCDNL1
random_set_5172	5.44204e-20	5.10491e-13	1.82026e-18	4.76252e-12	8.66902e-30	HLA-C;CYTH4;C18orf56;RPS11P5;ROGDI;AC087294.2;AMPD3;LINC00621;TPX2;THUMPD1;SLC6A4;IGHA2;CLEC18B;RP11-540O11.1;LRRC49;ERBB3;ZIC5
random_set_3486	9.25187e-17	4.26392e-16	1.30138e-15	6.69442e-15	8.71197e-30	MUM1;PRPS2;TTLL6;RP11-6O2.4;IGFN1;UBALD2;RP11-363J20.1;NF1;MYL7;RND1;BRWD1-IT2;RP11-472N13.3;RP11-326C3.13;SCNN1D;SOWAHA;TRADD;HEATR4
random_set_7389	8.01871e-18	4.78282e-15	1.45281e-16	6.23637e-14	9.06027e-30	SCO1;ANKS1B;RP11-159D12.5;CASC4;ATP6AP1L;ZDHHC22;C6ORF165;MAPRE1;UCHL5;NME2P1;ZNF34;INO80D;AC009120.5;PIAS2;THAP4;RHOG;COMMD7
random_set_7987	2.73838e-17	1.48864e-15	4.30606e-16	2.14833e-14	9.25084e-30	AC016995.3;ENTHD2;FSBP;HOXA11;AC002398.11;MNDA;YIPF2;RP11-439C15.5;RP11-42I10.1;HSPA5;AC016831.7;TSHZ2;FICD;RCL1;AC005519.4;PPM1J;HLA-J
random_set_4128	1.80688e-13	3.08753e-19	1.30285e-12	8.69814e-18	1.13324e-29	RP11-96D1.11;EXT2;RP11-61L23.2;INS-IGF2;CREB3L2;P2RY1;ZFP28;RP11-295P9.8;VKORC1L1;AC005330.2;BMS1P1;LRRC63;IQCG;KCNIP4;ANG;RP11-46A10.5;SLC6A6
random_set_1838	2.5568e-19	1.68922e-13	7.08327e-18	1.70129e-12	1.20507e-29	RP11-586D19.1;CTB-50L17.14;RP11-91J19.4;IFIT5;VWCE;S100A13;SLC9A7;ZNF197-AS1;GMFB;PPEF1;TNXA;CNOT6L;PM20D1;NCAM1-AS1;RTN2;CES5A;FSIP2
random_set_1690	5.86828e-22	5.13787e-11	3.63687e-20	3.41875e-10	1.24335e-29	RP11-13A1.1;NAA15;SKA3;DLGAP1-AS1;DDX50P1;S100A2;NOSIP;NFATC1;HIST1H2BD;TAF3;MORN4;PRF1;RP11-345M22.2;MAP3K2;SLFN12L;RP11-258F1.1;ABCC6P2
random_set_529	9.223e-14	6.88655e-19	7.01439e-13	1.82685e-17	1.28143e-29	RP11-318L16.6;DACT3;FURIN;RP11-222K16.2;SDHAF1;RP11-498E2.7;CBLN4;PSMF1;TNIP3;TOR1B;STX11;MCM5;CCDC30;STK38L;CTD-2162K18.5;PLXNA1;GTF2H2B
random_set_5858	1.11526e-11	5.67298e-21	5.96344e-11	2.19056e-19	1.30633e-29	CREM;SMOX;ZHX1;KCTD7;C1orf141;BTBD8;RP11-245J9.6;LACTB2;MED9;RP5-1063M23.2;ITK;LCK;RP11-408O19.5;PINX1;RP11-255C15.3;SOCS3;GCSAM
random_set_8651	2.61745e-11	2.43543e-21	1.32496e-10	1.01486e-19	1.34465e-29	SMARCC1;SNX2;TMEM180;KTN1-AS1;DHRS12;DTX4;PEX2;AP000974.1;RP4-740C4.6;DMD;NXPH3;RPL24P4;DNAH5;IRAK1BP1;RP4-816N1.6;HDDC2;RP11-113C12.4
random_set_1836	3.9312e-15	1.74431e-17	3.82823e-14	3.5457e-16	1.35738e-29	BUB1;RP11-385F7.1;PCNP;ARL17B;DENND6B;TFDP1;PRKG1;HSPG2;COL12A1;CNGA4;TRAPPC12-AS1;SPHK2;NDUFAB1;C5AR1;ANO1;RP11-389G6.3;SRP72
random_set_6546	2.69793e-14	2.51987e-18	2.26739e-13	6.0146e-17	1.36375e-29	SS18L2;NUDT21;GABRA1;RP11-507M3.1;STK11IP;CGB7;CLEC2B;NMRK1;CTD-2081K17.2;ARF6;CHGB;BIRC7;CTD-2196E14.6;RP11-255J3.2;AC007375.1;RAB20;WWC2-AS2
random_set_3780	1.87145e-11	3.50295e-21	9.70768e-11	1.42411e-19	1.38248e-29	BSPRY;NME7;THNSL2;CTD-3074O7.5;CXorf36;CTD-2555O16.2;USP25;AC006946.15;HMX1;PTCD3;FBXW10;ULBP1;RSPO2;RP11-255C15.4;RP11-267M23.4;XIRP2;ZNF469
random_set_633	9.75252e-15	7.42777e-18	8.87488e-14	1.60443e-16	1.42391e-29	PARVA;TCEB3C;RP11-195F19.30;PEX13;ATG5;RP11-798M19.6;POU5F2;RAP2C-AS1;TUSC2;POU5F1;MIIP;RP11-767C1.2;ANKRD34C;DENND4B;MAP3K1;CAND2;HSPB6
random_set_3042	1.98319e-20	2.30331e-12	7.62841e-19	1.92604e-11	1.46926e-29	PRDM1;RP1-39G22.7;IL12RB1;CTPS1;CTRB2;FOXJ3;THAP3;ZDHHC14;HAS2;FAM203A;USP46-AS1;HMG20B;PLEKHN1;TTLL5;PHRF1;KIR3DX1;TRPM6
random_set_5870	3.72805e-20	1.38546e-12	1.31129e-18	1.1914e-11	1.56227e-29	RNPS1P1;GPR89B;PPP1R18;TRIM56;CENPT;GNPNAT1;HSPBP1;OTC;RP11-284F21.11;PINX1;ZMYM1;ARHGEF7;RP11-713P17.4;CTRC;RP5-1042I8.7;PIK3R3;NDEL1
random_set_6711	5.70072e-17	1.40676e-15	8.40898e-16	2.03309e-14	1.70962e-29	MB21D2;AC005841.1;RBM15B;ANXA9;CCDC30;MYCBP2;PIWIL4;NPC1;DCAF5;COL3A1;MTND5P28;PBDC1;POLD1;CENPK;MYCL;CTD-2291D10.4;AC011526.1
random_set_3203	4.26746e-17	1.88692e-15	6.42754e-16	2.66918e-14	1.71563e-29	MECOM;SRRM3;RP11-588G21.2;ZNF785;ARHGAP31;CEACAM19;HSPA12B;PZP;RP11-298C3.2;LRPAP1;FBXO22;CXorf56;LINGO1;FAHD1;MSRB2;CHST10;TMEM215
random_set_7018	1.27255e-13	7.02176e-19	9.41328e-13	1.85707e-17	1.74811e-29	AC006014.7;AC024580.1;GLUD2;RP11-2C24.5;GABRG3;PPHLN1;RSPO1;RP11-532F12.5;SCYL2;DNAJC12;RP11-485G7.6;MILR1;TNNT1;PRKG1;ZNF137P;RP11-13N13.2;DCXR
random_set_1740	9.53072e-13	9.3595e-20	6.04801e-12	2.94353e-18	1.78025e-29	STAG3L2;ZNF616;MYBL2;DNAL1;GGT5;PPIP5K2;METTL2A;SMIM17;TTC39B;ITPRIPL1;ANKRD13D;RTP1;RP11-345J4.8;FUNDC1;RP11-3B12.1;RNF207;DCAF4
random_set_5291	1.04205e-12	9.2412e-20	6.55441e-12	2.92472e-18	1.91698e-29	CTB-33G10.1;RP11-91I8.3;LINC01011;ABHD6;WDR12;RP11-157E16.1;CCDC91;RP11-33O4.1;ENOX1;RP11-338N10.3;OSGEPL1;ZDHHC20;RP4-564F22.5;RP11-641D5.1;STX1B;RPL15;NSFP1
random_set_7775	2.28369e-12	4.53424e-20	1.35814e-11	1.51662e-18	2.05978e-29	SLMO2;GYG1;OR52N4;C5orf51;TANK;ELF3;GJA4;CROCC;RNF138;RP11-50E11.3;RP11-439L18.3;MET;AC090425.1;ZNF548;CASP3;AF064858.8;BDNF
random_set_4130	7.75161e-16	1.40613e-16	8.74987e-15	2.41213e-15	2.11058e-29	FAM154B;TNFRSF19;CCR7;CTD-3025N20.2;BTC;RP11-196G11.1;LINC00266-1;TMEM126B;CRLF3;USP8;RABL6;PPP2R5E;C1orf159;RP11-114I8.4;RHOJ;ZC4H2;AGA
random_set_352	2.60835e-24	1.22113e-08	3.90716e-22	5.41575e-08	2.11602e-29	RP11-863P13.3;ATXN7L2;RP11-347C12.1;AC007566.10;RNASEK-C17orf49;ACSL5;NLRP9;GAS2L3;CNPY4;AC115617.2;RP11-67L2.2;POMP;ZNF669;SLC38A8;CCNA2;ISY1;IFT122
random_set_8875	4.647e-13	2.38712e-19	3.10867e-12	6.88532e-18	2.14042e-29	WHSC1L1;PSMG1;ABCB6;HCN3;LINC00634;ST13;RP11-883G14.1;TEK;GNB1L;RSPH1;NOP58;RP11-452L6.5;DIDO1;NSMF;ZNF660;RP11-403I13.5;KLRG2
random_set_8530	7.92825e-15	1.42141e-17	7.32814e-14	2.96156e-16	2.17027e-29	RP13-137A17.4;PTGER4;RILPL1;ABCA12;LRRC59;ZNF467;HSPD1P10;KEL;OST4;NOVA2;SMC4;NHLH2;MAP2K4P1;CTC-498M16.2;RP4-751H13.7;HK1;CTA-363E6.1
random_set_669	9.83729e-21	7.08398e-12	4.13373e-19	5.43249e-11	2.24565e-29	ANKRD34A;ATL3;RP11-714G18.1;RP11-752D24.2;ANKRD2;RP11-211N8.3;LPAR2;AC131025.8;SCARNA12;ZNF566;COL1A1;DFNB59;NDUFA2;RPS4X;SACS-AS1;LA16c-60H5.7;CCDC50
random_set_9713	2.53849e-17	4.25465e-15	4.01065e-16	5.65083e-14	2.26635e-29	CTNNA2;CACNB4;RP11-309I15.1;RP11-466F5.6;QARS;TMX2;ASCL5;RASL10A;RP4-584D14.6;AC062029.1;ZNF703;LRRC32;RPS9;PAK6;C1orf147;RP11-504G3.4;HEG1
random_set_4405	1.62114e-16	6.91567e-16	2.14458e-15	1.05917e-14	2.27147e-29	AP2B1;MAPK13;RP11-219B4.7;IGSF1;MALAT1;LINC00665;CTD-2336O2.1;PKP2;PSMD4;FAM135B;RP11-478C6.6;AC009506.1;TRPT1;KBTBD7;ENSA;TMEM151A;WASH2P
random_set_967	8.08497e-15	1.56924e-17	7.4592e-14	3.2294e-16	2.40887e-29	ADRB3;AC010731.4;TXLNA;RP11-531A24.5;ITGB1;CEBPG;KIF11;CTD-2651B20.4;SYNM;AC093415.2;VAMP2;DAND5;C1orf173;KIAA1429;H2AFZ;RABGEF1;HRASLS5
random_set_6575	3.41261e-14	3.96203e-18	2.81829e-13	8.86448e-17	2.49827e-29	CROCCP3;RP5-826L7.1;TTC34;RP11-13A1.1;AC007952.5;RP11-848P1.9;SF1;TRAF4;PIRT;BCL2L1;CCDC51;STX6;DDOST;LEMD3;SERPINA3;CLRN1-AS1;DACT2
random_set_3140	3.7713e-21	2.10091e-11	1.77074e-19	1.49121e-10	2.64055e-29	TTC39A;CD80;GABRG3;C19orf48;TRH;P4HTM;PRKACA;AC073283.4;TTC28-AS1;SNAP47;NOL3;SPHK1;LTF;RP11-613D13.5;PTAR1;SYS1;SLC25A51
random_set_2081	4.38121e-20	2.10083e-12	1.50572e-18	1.77004e-11	2.66518e-29	COL8A1;HIST1H2BN;CTB-133G6.2;NABP2;MANF;AP000254.8;C16orf96;LINC00840;NFATC2IP;TCF4;DYNC1LI1;CTNNA1;EDARADD;ARL1;RP11-468E2.2;RP11-362F19.1;SNX4
random_set_5505	1.28718e-10	1.13502e-21	5.87106e-10	5.0227e-20	2.94886e-29	CENPT;UNC13D;AQP4-AS1;TTC14;POPDC2;FAM85A;MBNL1;SPRY2;TROAP;NICN1;SNUPN;RP11-452F19.3;IKBKAP;SBSN;CTD-2666L21.2;PIP5K1C;TRAT1
random_set_5079	2.64181e-15	5.98367e-17	2.67416e-14	1.10411e-15	2.95257e-29	C1orf63;TAB3;GPAT2;AGPAT6;ZC3HC1;SPRY3;ABI3;CTC-273B12.8;AC009237.8;CEP170;ZNF354C;GUSBP3;CABYR;RP11-439L18.3;SLC4A1;AKIP1;COX16
random_set_4542	1.06019e-15	1.52704e-16	1.15627e-14	2.60169e-15	3.00825e-29	C1S;VWF;SLMO1;RP11-574K11.28;MOCS1;FILIP1;CNN3;ASCL5;RP3-508I15.19;PCDHGA2;TMED5;FOXD4;AGPAT6;CTD-2541J13.2;RP11-820L6.1;PLAG1;TOP2A
random_set_2829	9.84565e-19	1.30386e-13	2.24297e-17	1.34709e-12	3.02149e-29	PARD3B;RWDD4P2;RP11-20I23.13;SUSD5;RP11-3P17.4;CWF19L2;TP63;PCBP2;MRPL48;C1orf115;CTC-255N20.1;DKFZP761J1410;AC003002.6;FAM208B;RP11-950C14.7;RP11-261N11.8;SNX19
random_set_8932	7.37588e-12	2.08735e-20	4.05309e-11	7.45555e-19	3.0218e-29	LETMD1;TANC1;MIER3;SPAG9;RP11-337C18.8;ARHGAP23P1;CASZ1;IFT81;RCAN1;BRICD5;VAV1;RP11-80H8.4;ZNF831;ACSS3;CCDC57;CTD-2553C6.1;CTC-277H1.7
random_set_8686	1.30664e-19	8.98594e-13	3.8662e-18	7.9812e-12	3.08569e-29	PHBP9;IER5;TMSB4X;SSFA2;RP11-378A13.1;CHTF18;TMEM109;TMEM258;RHCG;CCDC170;TMC7;TRAM1;TUFT1;JMJD7;RP11-742N3.1;CD68;UTP20
random_set_3910	2.5501e-14	6.5939e-18	2.16315e-13	1.43672e-16	3.10785e-29	HDAC11;SLC41A3;IKBKE;THAP2;ZNF493;NUMB;TGM3;HUWE1;C1orf35;RP11-981G7.6;RP11-307C19.2;SAR1B;RNF166;TMLHE;RP11-90P13.1;SYNPR;FSCN3
random_set_4347	2.6194e-17	6.0086e-15	4.13196e-16	7.69424e-14	3.17923e-29	KLF12;ARHGAP31-AS1;PTPN21;NKPD1;FAM86DP;AC006129.1;IL33;IFI44;RP11-38L15.8;FBXO6;PRSS23;TUFM;EXOSC1;HNF1B;UGDH;PLEKHG6;LURAP1L
random_set_3231	3.85428e-22	2.11668e-10	2.6045e-20	1.26306e-09	3.28965e-29	RIPPLY2;SLC35G2;KIAA1324L;STK16;KIAA1217;GPAT2;ZNF181;SIRT1;POLR3B;TMEM200C;RP11-347I19.8;LAT;RP11-353N4.4;RP11-503E24.3;GTSF1;RP11-266K4.9;AC006116.22
random_set_9881	1.04161e-18	1.35809e-13	2.36754e-17	1.39592e-12	3.30489e-29	GTF3A;RNASEH1;C18orf56;RPL37;LINC00933;RP11-179B2.2;C11orf30;ELOVL2-AS1;SFTPD;RBFOX2;C8orf31;DDHD1;SLC22A31;FAM194A;C7orf61;SORBS2;ASS1P2
random_set_8714	2.01691e-13	8.89041e-19	1.44431e-12	2.29749e-17	3.31829e-29	TOE1;AGFG1;RPS13;ITGA3;SH3RF3-AS1;STEAP3;LUZP2;HMGN1;RP11-546B15.2;CTD-2240E14.4;IGLC3;LINC00877;F13A1;TOM1;AC137934.1;C19orf43;LMNB1
random_set_681	6.95241e-14	2.59086e-18	5.42788e-13	6.15467e-17	3.34068e-29	SLC8B1;RBPMS;RP6-206I17.3;MAPK13;PDCD6IP;RP11-110I1.14;FOSL2;ZNF787;UBA5;PGM5P1;HIST2H2BE;FUBP3;RP13-467H17.1;TSKS;AF131216.5;SYK;C14orf166
random_set_6448	2.34033e-16	7.39951e-16	2.99305e-15	1.12258e-14	3.35994e-29	MTA2;ZNF136;TPM2;TM6SF1;NME5;TNFRSF25;RP4-730K3.3;ABCA3;COL15A1;RP11-732M18.3;MITF;FLNB-AS1;TEX21P;SLC16A13;GSC;DNM1P46;TMEM164
random_set_6438	3.73404e-13	4.87816e-19	2.53009e-12	1.33661e-17	3.38176e-29	BEST4;CPVL;RP11-504G3.4;C17orf67;CCP110;RP11-26J3.1;CTC-559E9.6;NQO1;ARHGEF10;DCUN1D3;SYT14;KRT8P39;BRD1;RP11-754B17.1;RSPH3;PRDX3P1;NNMT
random_set_4657	4.79106e-16	3.79386e-16	5.69067e-15	6.00354e-15	3.41641e-29	LRG1;TIE1;CSDE1;UNC5B;FRMD3;RP11-1084J3.4;PDIA4;MYBPHL;SLC35C1;KIAA0196-AS1;C17orf59;EPX;BTF3L4P2;GINS1;SMYD5;TCP1;TPRA1
random_set_4288	5.14188e-12	3.54679e-20	2.90531e-11	1.23165e-18	3.57832e-29	KB-1592A4.15;STARD7;MIR219-2;CTD-2210P24.4;SUCLA2;RP11-571I18.4;RP11-848G14.2;TP53I13;RP11-264F23.3;RP11-36B15.1;RP11-230C9.4;ATP6V0A1;CXorf58;MARCH4;PRDM15;RAB8B;SEMA3C
random_set_3564	1.44943e-16	1.29744e-15	1.93797e-15	1.88875e-14	3.66035e-29	KRT75;Z83001.1;RBBP4;RP11-611O2.3;SAMD9;AGAP5;AC004453.8;RP11-554J4.1;FOXD4;TIMP3;RP4-669L17.8;PUSL1;APOBEC3C;MAP3K7CL;RP11-680G24.4;RP11-432J24.6;NUP214
random_set_5400	1.32094e-18	1.34926e-13	2.94882e-17	1.38826e-12	4.09375e-29	C18orf54;GNA14;GMNN;KIF1A;GPT;NMNAT2;NENF;SLK;TMEM59;GANC;FAM83H-AS1;DPP8;XPNPEP1;GP9;LEMD1-AS1;ST3GAL3;CCR1
random_set_4409	1.20729e-21	9.97092e-11	6.74532e-20	6.31134e-10	4.2572e-29	RORB;RP1-65J11.1;DYRK4;LRRC49;CIDEB;ECM1;PTK2;RP11-192P3.5;NUMBL;RP11-16P20.3;SPATA6;AGPAT2;PTGR1;MAGED1;NUP214;CTD-2306M10.1;RP4-545C24.1
random_set_1811	5.90088e-13	4.07368e-19	3.84711e-12	1.12544e-17	4.32969e-29	C19orf59;KHDRBS3;KDM6B;ADO;FAM111A;RP11-685M7.3;LRRC25;RP11-151N17.1;RB1;P2RY1;C1QTNF8;ECHDC2;KRT19;PROC;LUZP1;IFT81;AC010504.2
random_set_6921	6.17337e-22	1.92378e-10	3.76463e-20	1.15832e-09	4.36066e-29	IRF3;MIR133A1;FUNDC2;OIT3;FCGR1C;CTD-2560K21.6;PTGFRN;SLC6A16;C17orf49;PTPN6;CAPN15;FAM186A;RP4-756H11.3;FAM91A1;PDK2;TSC22D2;GYPE
random_set_1529	8.26429e-14	3.5478e-18	6.33828e-13	8.02383e-17	5.08573e-29	ARHGAP15;CALY;AC083884.8;ZNF830;TNFAIP1;LINC00478;ANKS1A;FAM178A;RBMX2;MIR4435-1HG;BCR;ARPC4;CABP1;DNAAF2;TMEM136;SUV420H1;RP11-32B5.7
random_set_3996	1.04886e-15	2.80277e-16	1.14516e-14	4.53656e-15	5.19508e-29	RP11-385D13.1;RPL3P4;PCM1;JPH4;C11orf48;TIMM23B;RP11-165A20.3;NBEAL2;LINC00669;RP11-308N19.1;SSBP3;IL17B;KCNJ13;SNRNP48;TMEM74;BRINP2;CENPVP1
random_set_5585	1.51355e-17	1.86462e-14	2.529e-16	2.22797e-13	5.63453e-29	DPY19L1P1;POLA2;TSTD2;RP11-977G19.5;RP11-820L6.1;C1orf54;ATP6V1C2;STEAP1B;USP13;PEX12;ACADM;AC110781.3;STRA6;CDHR5;OLAH;HECTD2;ZDHHC8
random_set_9421	3.06478e-16	1.01413e-15	3.83296e-15	1.5048e-14	5.76784e-29	TAF1C;ABRACL;PCED1B-AS1;PARP12;PLAG1;XPNPEP3;SCPEP1;LENG8;LRP12;C16orf96;MLPH;RP4-781K5.8;FAM86DP;SMCR5;ST6GALNAC6;RAB3IP;DDX55
random_set_865	9.695e-14	3.52909e-18	7.32324e-13	8.00326e-17	5.86098e-29	CCNJ;AC005841.1;RP11-438L19.1;ERBB2;BHLHE22;TERT;AC068620.1;LAMA4;SAA2;ZSCAN18;OSMR;ACP2;CDKN1B;ZBED6CL;RP11-693N9.2;SLC25A5-AS1;KCNK1
random_set_7063	1.0831e-16	2.95709e-15	1.49202e-15	4.0073e-14	5.97898e-29	FAM102A;RP11-122C5.3;MEIS3P2;CALHM2;FAM180B;ZNF17;RP11-196G18.23;FHL5;DHX8;DISC1;SH3BP5;ZNF605;CTD-3092A11.1;FAM214B;ARHGAP15;SLAMF8;RP3-460G2.2
random_set_168	6.13344e-10	5.07687e-22	2.52982e-09	2.47677e-20	6.26579e-29	SMARCE1;DCDC2;TAS1R3;RP11-62H7.2;CORO1C;VSTM1;XRN2;UBXN10;CENPA;PKDREJ;PDLIM5;RNF216P1;AGAP9;VGLL3;FAM78B;SNRK-AS1;ASNSD1
random_set_5069	2.72005e-17	1.1973e-14	4.28397e-16	1.47466e-13	6.31741e-29	C1QL1;DAP3;MARK3;HTATSF1P2;SLC24A3;IL18BP;RBM25;FLG;RP11-140K17.3;MMP17;SF3A2;ERBB4;CACNA2D3;TNFSF18;RP11-20O24.4;PDZD11;FAM220CP
random_set_9153	2.52459e-18	1.19968e-13	5.16328e-17	1.2472e-12	6.43963e-29	RAP2C;OSBPL1A;CHRNA10;KLRG1;ASPA;ECE2;RP11-770J1.4;CTA-246H3.11;RP11-37E23.5;TUBGCP2;RRM2B;RP11-57B24.1;CYP4A11;YWHAE;CD79A;YBEY;RP11-114N19.3
random_set_4659	4.97359e-18	6.71929e-14	9.56555e-17	7.22577e-13	6.91184e-29	RP3-469D22.1;RP11-627G23.1;AC018647.3;D2HGDH;TNPO2;RASL11A;KB-1440D3.14;RIMKLBP2;ZNF185;DSCAML1;USP6NL;CABIN1;TICAM2;SCGN;DBR1;PER1;NAALADL2
random_set_3164	1.89e-18	1.86246e-13	4.00463e-17	1.85893e-12	7.44432e-29	RP11-84C10.4;RPL9P29;TBX5-AS1;MIR155HG;ITGAM;TMEM231;RP11-680G24.5;EFNA1;SMCHD1;RP11-732M18.3;MXD3;ECSCR;CPA2;UBA2;NBR1;ASMT;MT1A
random_set_98	1.6854e-07	1.91625e-24	4.86595e-07	1.61046e-22	7.83641e-29	DGCR10;CBLB;RP11-638I2.6;SLC19A3;GLIS1;EXOC5;KCNG4;MTFR1;PPP6R3;NEGR1;STXBP4;STAG3L3;GINM1;DOK6;RP11-617F23.1;S100A13;FPR3
random_set_22	1.92818e-15	2.51438e-16	2.01292e-14	4.12911e-15	8.31156e-29	PSPN;CPT1B;AC139099.3;SNX21;ZNF589;RP11-54D18.2;PPIL2;RP11-247C2.2;SAMD9;NECAB1;UPB1;RP4-813F11.4;RP11-463M16.4;PPP1R21;FOXC1;SEMA3D;LINC00638
random_set_3017	6.64458e-20	5.11667e-12	2.18594e-18	4.02611e-11	8.80081e-29	DLGAP5;RP11-893F2.14;NEDD1;ABCB10;PKD1L3;RP11-329B9.5;REXO4;C11orf71;ARMC1;RP11-932O9.8;SARDH;AC145343.2;EIF5B;AC132872.2;AOX1;AC005336.4;C15orf56
random_set_6740	1.5777e-18	2.77482e-13	3.41528e-17	2.69166e-12	9.19276e-29	DUTP6;RP11-569G13.2;TBX19;KAL1;OSGIN1;MDH2;FAM107A;WBP11;ZNF252P;CHIT1;C15orf59;LINC00609;TGM1;MAP2;GPR19;RP11-284N8.3;DDX4
random_set_3874	1.12894e-16	4.69931e-15	1.54664e-15	6.15154e-14	9.51425e-29	ACTR10;PFN1P8;BACH1;PLAU;VWC2;CDH11;GSTT2B;RP11-365F18.3;RP11-656D10.3;CD9;RN7SK;RP11-108M9.6;RP11-486B10.4;SPHK1;FAHD2A;CTC-277H1.7;NUP188
random_set_7244	9.11645e-17	5.89116e-15	1.28776e-15	7.55353e-14	9.72715e-29	ALG8;MMP14;PRPH2;ICK;KLHDC8A;FAM90A13P;STK33;FAM63A;BNC1;METTL9;RP11-165A20.3;FAM155B;SH3PXD2B;UPK3BL;BCAM;ZNFX1;RP11-3B12.1
random_set_5902	6.67976e-20	5.81891e-12	2.1903e-18	4.53111e-11	9.9245e-29	COMMD5;NET1;CTD-2541M15.4;ANKFN1;DNAJA4;YIPF4;FAM153B;SDF2L1;DIS3;AP000345.1;METTL10;RP11-18H7.1;PIK3CD;RP1-90J20.12;ZNF385A;RNF183;CLPB
random_set_8393	4.89756e-13	1.2196e-18	3.25668e-12	3.05696e-17	9.95555e-29	MFAP3L;DACT3;TUBGCP2;LMBRD1;SOWAHD;C6orf136;CDK5RAP3;CATSPER3;TENM2;KCTD1;SDR39U1;BARHL1;HCN3;SYT2;WDR46;ZNF571-AS1;FAM203B
random_set_9981	9.38617e-15	6.49757e-17	8.5727e-14	1.19015e-15	1.02028e-28	SFPQ;ZNF563;RP1-34B20.4;ZFAND6;DUSP18;CS;CRYZ;VANGL2;NXPH4;KCNK15;CTNND1;PI3;RP11-867G23.3;FOPNL;SCN4B;CXorf21;SMC1A
random_set_130	9.55903e-16	6.35516e-16	1.05402e-14	9.79321e-15	1.03223e-28	NDUFAF6;AC004490.1;ZNF90;RP5-1099D15.1;TMTC4;CD1C;TBL3;RP11-458D21.6;MYADM;ZNF548;HBG2;MXRA5P1;C19orf73;HIF1A-AS1;CD302;RP11-398K22.12;CD14
random_set_270	1.44169e-13	4.53236e-18	1.0509e-12	1.00506e-16	1.05621e-28	TLK1;CTD-2017D11.1;AC011385.1;RP11-15A1.3;AK8;NAGLU;XXYLT1;VASN;RP11-698N11.4;ARHGDIB;RP11-423O2.5;SPG20;TYMS;VAMP7;FAM19A4;PGLS;LRRC37BP1
random_set_8623	1.11886e-13	6.26798e-18	8.32568e-13	1.36869e-16	1.13953e-28	KIAA1598;GRM3;IRX2;CALML3-AS1;PBXIP1;MNAT1;RP11-638I8.1;ZNF792;SUFU;SNHG15;FZR1;THAP1;TMEM97;HIST1H4A;C10orf67;SYN3;OTOG
random_set_88	5.0443e-09	1.04482e-22	1.82717e-08	6.29473e-21	1.15015e-28	UNC5A;NKG2-E;PIGQ;CTC-548K16.6;EGR4;APCDD1L-AS1;SSR1;RP4-605O3.4;ENDOD1;POP1;TNFRSF10D;PI4KB;AL132709.1;AC006132.1;IDUA;CNNM2;PCDHGB3
random_set_3105	2.77016e-18	2.0876e-13	5.59684e-17	2.06714e-12	1.15694e-28	ZFP1;PREB;ZNF449;MAK16;CCDC26;N4BP1;LZTFL1;CYP4A22-AS1;APH1B;RYKP1;RP11-762I7.5;CCL5;CNPPD1;ICAM3;CCDC34;AC018804.6;ELAVL1
random_set_9172	9.07541e-20	5.21063e-12	2.87225e-18	4.08718e-11	1.17394e-28	ARL3;CYP4F11;VN1R83P;PAQR9;TCTA;RPS4XP16;RP11-353N4.2;RP11-131J3.1;HFE2;C19orf38;IKZF1;SLC41A2;CSPG4P10;RP11-521I2.3;RP13-514E23.2;RP11-231C18.1;AC026310.1
random_set_5854	2.23917e-15	3.29833e-16	2.31342e-14	5.26943e-15	1.21904e-28	GATC;TBKBP1;RP11-694I15.7;PARP12;FLRT1;RAP1GAP;MYBPHL;C19orf38;ZSCAN18;RP11-481H12.1;OSGEPL1-AS1;TRIM41;SSSCA1-AS1;RP11-111M22.2;FAM90A20P;SLC25A41;SYT15
random_set_7230	1.4419e-14	5.20158e-17	1.27502e-13	9.66933e-16	1.23286e-28	MYL9;MRPS7;TEKT2;GPR150;SENP6;RP11-195F19.9;WHSC1L1;PAXIP1-AS1;POLR2H;TANC2;MCAM;C17orf59;AF127936.7;CCL2;RCN3;DROSHA;CCDC116
random_set_9402	1.4364e-16	5.08731e-15	1.92566e-15	6.59899e-14	1.27074e-28	C12orf65;TMEM51;ITGAE;C3orf36;RPL10P15;RP5-1024N4.4;GSG1;AL512652.1;WDR47;RAB7A;C1QC;KIAA0825;SHROOM3;AC012309.5;ISY1;BPNT1;MTMR11
random_set_8671	5.51841e-19	1.11087e-12	1.35935e-17	9.66912e-12	1.31437e-28	RP11-77I22.2;CTC-479C5.10;SLC16A3;VPS37C;RP11-474G23.3;SERPINA5;ITCH;PFN2;HIATL1;AP3B1;RP11-317N8.5;FAM27E2;RP11-142A22.4;KLHL29;AC093157.1;JAKMIP3;MANEAL
random_set_2424	3.62582e-21	1.22425e-10	1.72675e-19	7.65709e-10	1.32219e-28	C2orf80;LINC00612;VTI1B;JHDM1D-AS1;THADA;ADD1;RP11-210M15.2;SSR3;CCDC107;AC131097.4;MGAT4C;KIAA1841;STXBP6;PPARD;PLS3;WASH7P;CILP2
random_set_740	2.121e-12	3.93271e-19	1.26943e-11	1.0895e-17	1.38304e-28	PTRF;AP000769.1;SPRED2;GPRC5C;TCF19;EYA2;CDCA2;GALNT18;ZNF416;CDHR3;SPHK1;OCIAD1;ANKRD18DP;FAM155B;ACIN1;FBXO31;AAR2
random_set_1349	1.68201e-14	5.18529e-17	1.46659e-13	9.657e-16	1.41629e-28	PGBD5;USP31;LRMP;C12orf65;CACNG8;SCN5A;RP11-143A12.3;C19orf70;BCL2L1;DNAH14;C2orf61;PNISR;RAP1GAP;MAML3;RP11-368I23.3;NKG2-E;CCDC168
random_set_2503	5.58888e-19	1.26281e-12	1.36996e-17	1.0925e-11	1.49669e-28	RNF219;EGLN2;TP53TG3D;DDB2;CMTM6;CD48;BCAR1;ZNF530;ARL17B;FAM3C2;PTGER3;ARL11;AP1B1;TEAD2;SHD;KIAA1324;BLOC1S2
random_set_8779	3.92349e-14	2.56917e-17	3.20317e-13	5.01842e-16	1.60748e-28	CA12;KB-1836B5.4;ASF1B;USP13;CDT1;RP11-503P10.1;GAK;MAN1C1;CDHR2;GIGYF2;RP11-266L9.1;ANKRD55;ASB9;RP11-274B21.10;RP11-395B7.7;RP11-546B15.2;CHML
random_set_2912	1.53382e-18	5.303e-13	3.34929e-17	4.93811e-12	1.65392e-28	MYO3B;ISM1;GJB3;TAF1B;AC007952.4;FAM183B;IFI27L1;GRIA4;SNX32;RP4-671G15.2;RP11-212P7.2;POU6F1;VPS28;PSMG2;MKKS;RP11-497H16.4;NDUFA12
random_set_6924	2.49039e-16	3.95429e-15	3.17683e-15	5.27995e-14	1.67735e-28	PFN1;ZNF576;RP3-437C15.1;ECE1;THUMPD3;IDE;NKAP;LIMD1;RP11-29G8.3;RP11-715J22.4;FNTA;L3HYPDH;CLCN3;RP11-767N6.7;AC009951.1;HLX;RP11-23P13.6
random_set_2958	8.59651e-19	1.14139e-12	1.98554e-17	9.92612e-12	1.97087e-28	PCDH11Y;USP2;VAMP4;RP11-690G19.3;KRT8P39;CTA-445C9.14;CTD-3193O13.9;STK10;SCYL2;EOMES;RIMS3;AC020907.2;RP6-99M1.2;PIK3R1;TPTE2P5;CYP2G1P;CCDC127
random_set_4284	2.32245e-15	5.36347e-16	2.37848e-14	8.29215e-15	1.97227e-28	APOC2;NOX4;PCBP3;MRPL18;TBC1D25;ZNF550;E2F1;CYP1B1-AS1;IFFO2;PGLYRP1;RP1-283E3.8;SOX18;MRPS18AP1;RP11-430C7.5;MB21D1;LYPLA1;FAM20B
random_set_6508	4.70671e-22	1.23785e-09	3.05661e-20	6.50195e-09	1.98739e-28	MAPK14;RP11-626G11.3;MYH6;KB-1572G7.2;LRRC8C;PCDHB15;FAM120B;PANK4;MCM7;PHF14;RP11-798G7.8;ZIC3;AGAP1;RP11-646I6.6;C15orf40;C5AR1;AGTRAP
random_set_7958	3.68885e-16	3.35307e-15	4.51004e-15	4.51334e-14	2.03554e-28	RP11-498C9.16;PCDHA14;PSMB2;XPO6;RPL6;SPATA41;ZNF781;TNK1;STAM;HIST1H2BK;MAOB;CMTM3;ZNF804A;RP5-867C24.1;RP11-381O7.4;GPX4;KCNA3
random_set_651	5.59168e-13	2.3386e-18	3.66224e-12	5.60872e-17	2.05405e-28	ADAL;AC072052.7;RP11-561C5.5;CLIP3;HDAC3;FRY-AS1;ACVR1B;DLL3;CFP;PIGW;CRTAC1;NOX5;CTD-2086O20.3;WDR75;RP4-794H19.1;RP11-122G18.5;C17orf74
random_set_8078	2.70431e-19	3.43072e-12	7.45064e-18	2.77594e-11	2.06825e-28	AP000704.5;ST7-AS2;HLX;LIN7C;RP11-802E16.3;NUDT12;HMHA1;CTD-2013N24.2;SIDT2;CHST11;CDK6;CTA-211A9.5;GJD4;IKZF2;ZNF45;RP11-480G7.1;TGM5
random_set_1264	2.40375e-21	2.95547e-10	1.21414e-19	1.71847e-09	2.08645e-28	TMC2;FOXL1;RP11-65L3.4;SOD3;ACP1;RP11-863K10.7;POLD1;BVES-AS1;MME;KCNK6;C1orf143;RP11-545I5.3;ZBED5;RP11-642P15.1;TRPV1;RP11-552F3.4;MFAP2
random_set_1582	3.01507e-26	6.85239e-06	1.03979e-23	2.01443e-05	2.09458e-28	DCTN4;PXN-AS1;WDR17;PIEZO1;RNPC3;TMC4;DNER;ZNF280D;CCDC85A;GNAQ;ADAM32;GPR125;RP4-683L5.1;LIN54;DGKA;CTB-33O18.3;CAMK4
random_set_841	5.7412e-19	1.79471e-12	1.40043e-17	1.52092e-11	2.12995e-28	SUMO2;LINC00475;WNT9A;LINC00649;RP11-761I4.3;PTS;RPS2P32;ZDHHC11;C1orf85;C5orf51;RP11-977B10.2;JOSD1;SLA2;CTD-2270L9.4;SEMA4C;FOXN4;SEC63
random_set_3646	3.71442e-12	3.90818e-19	2.14109e-11	1.08571e-17	2.32461e-28	GLUD2;PRPH;SERTAD3;SIK3-IT1;SSFA2;RP11-572M11.4;LINC00115;DNAJC5;SHROOM4;RGS2;C9orf173;GTPBP3;DACT2;NFKB1;HAGHL;FZD9;SAMD9L
random_set_5882	3.73681e-20	2.77568e-11	1.31129e-18	1.93312e-10	2.53488e-28	CDKN2AIPNL;RP11-66B24.2;PSRC1;AIG1;CTD-2135D7.2;ZNF710;FOXD1;RNF181;RPS28;AK2;TP53TG1;RP11-438B23.2;ARL4C;CDS2;DLL1;MYO1C;CHKB-AS1
random_set_9848	1.81195e-16	8.60473e-15	2.35955e-15	1.07436e-13	2.535e-28	RP1-56K13.5;YWHAH;FCGR1A;KIDINS220;MSMO1;MCPH1;RP11-4F5.2;ATP4A;RP11-162G10.1;DNAJC1;ABCG8;HLF;SZT2-AS1;RP11-4B14.3;RP11-661A12.12;CNNM1;CTD-2583A14.1
random_set_2851	8.79937e-18	1.59757e-13	1.57147e-16	1.61877e-12	2.54386e-28	COL26A1;ERVMER34-1;RP11-618P17.4;IL17D;RP11-87C12.2;GBA2;LARP1B;ANO4;ARHGEF17;HNRNPA3;MFHAS1;CS;AC092171.4;AC133785.1;PIGG;RP11-407N17.5;KCTD21-AS1
random_set_7147	2.07835e-19	5.86307e-12	5.85508e-18	4.55607e-11	2.66761e-28	RP11-114I8.4;OTUD1;CABP1;GALNT15;EPB41L4A-AS2;ADAM1B;RP3-402G11.27;DOCK10;PPP2R5C;RP11-277L2.5;SMC1B;RBM7;CDYL2;PMS2;FADS1;CA9;CTC-471J1.2
random_set_6259	3.65157e-16	4.54072e-15	4.4809e-15	5.97523e-14	2.67744e-28	CHRNA10;ATF2;EFCAB14;FCGR2A;TBC1D3C;CEP164;BICC1;RFTN1;PEX11G;AIF1;RP11-536K7.3;MAN2B1;RP11-431M7.3;RP11-152F13.7;SIVA1;BCLAF1;NHEJ1
random_set_2562	8.26478e-15	2.21759e-16	7.61106e-14	3.67187e-15	2.79468e-28	DNAJA3;POPDC2;HTRA3;GNPDA2;CADPS;CSE1L;DLGAP1-AS2;UXS1;FRAT1;RP1-140C12.2;MTA1;NEU4;GPRC5B;NAPB;RP11-732M18.3;RP11-229P13.20;TOB2
random_set_6365	3.33039e-17	4.93374e-14	5.15592e-16	5.4522e-13	2.81111e-28	AGAP7;UBE4B;DCSTAMP;CD80;CTPS2;LRRC66;ZBTB42;NDUFV2P1;DNAJB11;RP11-651P23.4;FECH;B4GALT4;TMSB4XP8;CCL2;TDRD5;STAG3;FTH1P20
random_set_631	8.50642e-14	2.18523e-17	6.50403e-13	4.34482e-16	2.82588e-28	LCN15;MSRB3;TRAIP;HMGA2;SLC23A2;POLR2L;ARHGAP27;IFNGR1;DHFRL1;BRMS1;CRHR1-IT1;FAM204A;RP11-368J21.3;TIFAB;PSENEN;TFPI2;LMNB1
random_set_3665	1.73291e-11	1.19746e-19	9.0406e-11	3.67354e-18	3.3211e-28	PCBP2;PET117;UBE2L3;CTBS;C1QC;NADK2;CNNM1;P2RX5;SDAD1P1;WDR88;GUF1;ADAMTSL2;AP000783.1;HUNK;DDX27;PNKD;TNFRSF8
random_set_8247	9.49466e-14	2.4019e-17	7.18276e-13	4.74731e-16	3.40988e-28	MPO;IKZF3;PVRL4;SPICE1;PDC;GPR135;HIST2H3C;AC132217.4;AC010884.1;MYL12A;ZNF415;KDELR2;CCDC168;SLC38A10;RP11-714G18.1;CDKN2C;LDB2
random_set_482	1.98985e-15	1.25429e-15	2.06866e-14	1.83932e-14	3.80493e-28	LRP12;CNR1;SF3B5;RP11-216L13.19;AC074289.1;MED4;SSNA1;NAGA;WDR77;CHST2;RP11-351J23.1;ADTRP;FGF2;RP11-165F24.3;HP1BP3;CTC-1337H24.2;RALGAPB
random_set_2057	2.75615e-23	3.29381e-08	2.78427e-21	1.36971e-07	3.81363e-28	RP11-250H24.2;LEPRE1;FGF20;CTGLF12P;HYAL3;ERI1;HACL1;MIS18A;CTC-492K19.4;SEPT9;TNRC6C;SAP25;AR;MEGF8;B9D1;OSTF1;CALM1
random_set_2367	9.96584e-13	2.85572e-18	6.28426e-12	6.62647e-17	4.16425e-28	KIF12;ASCL5;AJ271736.10;LAMTOR5-AS1;ZBTB1;L3MBTL1;RMRP;RP11-149I23.3;LINC00535;ANKRD63;RP11-589P10.5;AK8;SFTPB;TGFA;HPS4;RP11-16P6.1;RP11-436D23.1
random_set_5958	1.14922e-13	2.4916e-17	8.53254e-13	4.89558e-16	4.17717e-28	HEATR6;PCGF6;RP4-798A10.2;SUSD1;SLU7;FAM63B;UBE3B;CCDC41;EFCAB14;AGGF1P1;PPIL3;ACTC1;ELP6;GBP6;H19;GRAMD4;TMEM71
random_set_4868	5.65013e-12	5.31326e-19	3.16388e-11	1.44397e-17	4.56854e-28	TBL1XR1;MAATS1;ATAD5;LZTS2;ZNF112;WDR38;KB-1440D3.13;C4orf21;BTN3A2;RFESD;EEF1DP1;AC007246.3;RP11-443B20.1;RFX1;CCDC13-AS1;RPS11P5;ZNF677
random_set_8868	1.14506e-11	2.63356e-19	6.11085e-11	7.54677e-18	4.61172e-28	CTA-407F11.6;PAPOLG;FAM19A1;RP11-22B23.1;KCNQ1DN;RP11-624M8.1;DLGAP3;RP11-212I21.4;CACNG2;FAM124B;LINC00493;LYPLA2;ZSCAN9;KB-1592A4.15;ORC1;PRR5L;NUP88
random_set_9968	4.12342e-14	7.7852e-17	3.35271e-13	1.40036e-15	4.69499e-28	LRRC43;RP11-890B15.3;ZNF511;IL11RA;RP11-22L13.1;DAB2;SUCO;GSK3B;RIPPLY2;RGPD3;NDFIP1;RP3-414A15.10;DNAJA3;MMP21;RP4-668G5.1;FAM110B;AC005481.5
random_set_3622	3.95599e-15	8.30757e-16	3.84863e-14	1.25315e-14	4.82292e-28	CHGA;C11orf52;KCNH8;GPR83;RPS11P5;NUDCD2;SLC25A42;GS1-24F4.2;HPN-AS1;CEP128;INPP5D;PILRA;VIPR1;HKR1;POLB;AC011897.1;LRCOL1
random_set_7575	1.64099e-13	2.10367e-17	1.18838e-12	4.19099e-16	4.98051e-28	DDX31;CTC-425F1.4;ERCC2;RPS20P33;SLC6A12;GRIN2D;SCN2A;ATP1A3;NDUFA10;RPL15P3;C10orf25;TINAGL1;EIF3A;ZCCHC9;IGFBP7;GUSBP3;CTC-281F24.1
random_set_6564	7.60386e-18	3.88999e-13	1.3877e-16	3.67711e-12	5.10274e-28	CACUL1;NEBL;KBTBD13;RP13-439H18.4;MATK;GLP1R;RP1-130H16.18;MTMR11;RASGRP1;AC096772.6;RP11-333E1.2;HSP90AB3P;NDUFC2;CAMK1;FAM195B;GPX7;ENPP7P12
random_set_4548	2.32559e-15	1.57254e-15	2.37848e-14	2.25962e-14	5.37446e-28	RP11-451M19.3;SLC6A6;ALMS1;CEP135;KCNN2;KCNJ9;METTL12;ASCL1;AKAP3;TAF12;DUSP8;PTX4;TNR;GPR3;CTD-2547L16.1;RASSF8-AS1;SNX6
random_set_2721	1.19017e-13	3.18911e-17	8.82837e-13	6.1691e-16	5.44631e-28	ENTPD1;TTTY15;FAM111A;RP11-589P10.5;PRSS51;TOM1L1;PPP2R1A;MRPL18;AC009228.1;RNPS1P1;LYPD6B;KLF5;MYD88;LYPD6;RP11-269F19.2;CASC7;ZFYVE28
random_set_2506	3.57255e-12	1.14001e-18	2.06288e-11	2.88639e-17	5.95428e-28	RP11-295D4.1;ABCC10;KIAA1109;VANGL1;CD300LF;LIG4;CPSF7;C19orf26;ACOXL;HNRNPA1P10;B3GNT5;NOX1;GPR89C;OR2C1;RINT1;SUV420H1;ZNF593
random_set_6461	4.10717e-17	9.49682e-14	6.23306e-16	9.99765e-13	6.23159e-28	DNMBP;GS1-124K5.2;STARD4-AS1;ZNF516;RP4-739H11.4;RP11-307N16.6;HTR1E;AC098820.3;UGGT2;TCEAL4;MGP;GRINA;HSH2D;FAM114A1;AKAP8;HLX;SLC25A22
random_set_7181	1.12291e-13	4.12364e-17	8.34964e-13	7.78124e-16	6.49705e-28	RP11-98I9.4;CCDC136;PTDSS1;LINC00852;TACC3;RP11-216B9.6;GALC;ANKRA2;CMTM2;CTB-43E15.4;SCAND2P;RP3-522D1.1;PLAU;LINC00514;BAZ1B;RP11-133N21.10;MSRB3
random_set_7157	6.48235e-15	7.35357e-16	6.09305e-14	1.11768e-14	6.81005e-28	TROVE2;FAM92A1P1;GPRASP2;CTD-3199J23.4;FEV;TBC1D3;PIKFYVE;SPDYE8P;PTRHD1;FAM105B;ASH1L-AS1;RP11-6J24.6;TTL;CXorf67;TTTY14;PTPRN;RHOT1
random_set_7386	2.82224e-11	1.7711e-19	1.41622e-10	5.24047e-18	7.42165e-28	PROM1;HABP2;NRM;YWHAB;TAS2R6;RP11-284M14.1;CTD-2291D10.4;ARHGAP17;CTD-2054N24.2;TMSB10;RP11-127B20.3;C1QTNF9B;DLX6-AS1;RP11-101E7.2;GRIN3B;ZSCAN12;CRYM-AS1
random_set_884	6.98725e-18	6.60345e-13	1.29407e-16	6.04772e-12	7.82614e-28	CRTAC1;IL2RB;SMYD3;RP11-398K22.12;SHROOM4;RP11-413E6.7;RIMS2;GABRB1;ITGB8;LAS1L;RP11-174G6.5;PARD3;RGS3;WI2-1896O14.1;DHX38;C5orf63;SMAP2
random_set_6347	2.571e-18	1.8236e-12	5.24398e-17	1.54296e-11	8.09128e-28	CCDC181;TOMM40;RP4-669P10.16;RLTPR;MTMR1;RP11-600F24.7;TTC14;ZBTB33;FAM195B;ADRBK2;PTPN22;SPOCK1;BLOC1S6;RP11-82L18.4;RP11-65J3.1;CUEDC1;RPS6KA2
random_set_3600	1.22077e-17	4.09116e-13	2.10136e-16	3.85997e-12	8.11118e-28	FSTL1;CAMSAP3;TCEAL8;SLC26A9;RP11-304L19.12;ESR1;FTH1P8;HTR1F;LIPT1;CASKIN1;RP11-122G18.5;CLDND1;VAV3;RP11-120K24.5;RP6-109B7.3;ZBED4;PBLD
random_set_5341	3.1438e-15	1.89889e-15	3.12536e-14	2.68232e-14	8.38321e-28	USP3-AS1;VPS37A;ETNPPL;APOM;STIP1;OSBPL5;ZNF883;AC002467.7;OLFM3;SLAMF6;RP11-383H13.1;CD1C;RP5-1007M22.2;RP11-286H14.4;ABCD2;SCARF1;TRMT2B
random_set_8464	2.48395e-14	2.45653e-16	2.11062e-13	4.04075e-15	8.5285e-28	ELFN1;IL20RA;YEATS2-AS1;CTC-203F4.2;PSD4;SLC25A30;TPTE2P6;SSR3;GJA5;RP3-496C20.1;VKORC1;B4GALNT1;GRK6P1;CFI;RSF1;RP11-839D17.3;BCL2L12
random_set_8272	7.61015e-16	8.14958e-15	8.59989e-15	1.02392e-13	8.8056e-28	CHD7;RP1-63M2.6;LIMS2;KCNAB1;RBM26-AS1;ENSA;FBRS;SLITRK4;TXNDC2;RP11-2E17.1;TAC3;NIP7;POMT2;CASC3;CTC-479C5.10;HSPBP1;NR4A1
random_set_1006	1.42504e-11	4.36107e-19	7.49309e-11	1.20152e-17	9.00307e-28	HSD3BP5;CXXC1;TBX15;GRHL2;RP11-205M20.7;ADAM20;GOLGA2B;RP5-1142A6.8;SEPT7P2;NHLRC2;TTTY15;TSPYL6;COMMD6;SRM;CA12;IQGAP2;ADCY9
random_set_7878	1.20261e-15	5.81014e-15	1.29604e-14	7.47841e-14	9.69234e-28	C18orf56;IARS;BLVRB;NAP1L1P1;EIF3J-AS1;ERH;IGSF9B;NRDE2;NUS1;TDRD3;ACAP3;CUX1;CTA-29F11.1;SPAST;ARGLU1;THYN1;MGAT5B
random_set_5186	3.04784e-15	2.45445e-15	3.04206e-14	3.37183e-14	1.02573e-27	PTPRF;CTC-265F19.1;DYNC1LI1;KRT18P34;CIB2;ACADM;AC016907.3;FKBP10;TATDN3;ETS1;CERS1;PLAU;METTL24;CNBD2;VNN3;FBXW5;HES2
random_set_7802	4.26846e-21	9.89932e-10	1.96723e-19	5.2889e-09	1.04045e-27	CLUAP1;FAM149B1;PHOSPHO2;CTD-2538C1.2;ADNP;PPP2R2B;ALOX12P2;PXMP4;RP11-478C19.2;WASH6P;RP11-760H22.2;RP11-85B7.2;METTL5;ZNF830;ABCC4;LRP4-AS1;GAREML
random_set_6281	3.06978e-06	1.62412e-24	7.51734e-06	1.41242e-22	1.06177e-27	LRRFIP1P1;FAM41C;PGAM1P4;COL27A1;PHOSPHO2;REPS1;NANOS1;MMADHC;STT3A;PITRM1-AS1;AC144449.1;GPR182;PRSS55;EMILIN3;NR1H4;RP11-664D7.4;DUSP6
random_set_5432	3.40089e-15	2.38677e-15	3.35427e-14	3.29697e-14	1.10589e-27	CNPY1;RP11-1391J7.1;RP4-593C16.3;RP11-99J16__A.2;ZBTB33;RP11-397O8.7;PPRC1;FKTN;SHOC2;MIR210HG;RP11-345J4.8;RP11-298J20.4;SCN3B;SHANK2;CALB2;CSPG4P13;FCER1G
random_set_3173	4.61131e-14	1.76667e-16	3.71917e-13	2.98454e-15	1.11e-27	KLRC4;TAS1R3;ANKRD46;RP11-478K15.6;CSE1L;PADI2;EMC7;PCDHGB8P;PWAR6;C2orf62;DPP9;IRAK4;SDS;FAM65A;PNMA5;ZNF625;PDE1A
random_set_4296	1.83091e-14	4.48063e-16	1.59225e-13	7.00168e-15	1.11484e-27	HIRA;MICB;CATSPER1;RP11-6N17.2;RALY;RP11-18H21.1;C6orf141;BRD3;PRKAR2A;HSPA14;RP11-260M2.1;ALDH1L1-AS2;RP11-295D4.1;KCTD14;LYN;ZMIZ2;DPF2
random_set_7599	2.61098e-13	3.30226e-17	1.82222e-12	6.36337e-16	1.15954e-27	SPIN2B;RP11-121A8.1;LAPTM4B;HYAL2;MCL1;AC117834.1;PIAS1;PGM2;AC124789.1;SYDE1;CLOCK;TRAM2;RP11-902B17.1;ZNF510;DCAF15;RP11-1379J22.2;ADRBK2
random_set_3267	1.31537e-13	6.6416e-17	9.6799e-13	1.21061e-15	1.17185e-27	NPRL3;TMEM2;MAFK;FKBP1C;C2orf40;CACNA2D4;FZD7;AC025171.1;GRAPL;RCC1;PLEKHH1;MAOB;RP11-324H6.5;KDM5A;UFSP2;DOCK3;RP11-373N22.3
random_set_2206	7.04508e-17	1.15012e-13	1.01524e-15	1.19941e-12	1.21769e-27	IL12RB1;GAS1;CLHC1;FAM120A;DDI2;CD244;NUP133;CCDC144CP;ZNF211;SAA2;CCNYL2;NAB1;CTD-3224K15.2;HGD;PIK3R6;DMTF1;RP11-244H3.1
random_set_4694	7.55764e-11	1.13299e-19	3.5636e-10	3.50806e-18	1.25013e-27	ZCCHC2;ANXA1;DNAJC1;SH2D4B;GRIPAP1;RP11-867G23.3;RP11-762I7.4;IFIH1;CTNND2;TSPYL6;TMEM19;KIAA1432;GPR83;DNAJA2;RP11-598F7.4;FAM127A;AL672183.2
random_set_6270	8.95703e-19	7.98308e-12	2.05929e-17	6.07601e-11	1.25123e-27	CYP4V2;RP11-386G11.10;BMP1;TEX21P;EML6;SOX17;RP11-179A16.1;XXbac-BPG157A10.21;RPS11;PXDN;RP5-1000K24.2;NAT1;CITED1;PHF2;POLR2A;RP11-462L8.1;YIPF2
random_set_320	3.34492e-15	2.84653e-15	3.30885e-14	3.86271e-14	1.27811e-27	CHAF1B;RP11-1191J2.2;IGSF9;BEST1;ENTPD4;ZNF770;TNNI3;PPIF;BST2;GLTPD1;CHRNA10;POU5F1;RHOT2;RP11-357C3.3;SNRNP48;HOXD10;MUTYH
random_set_9546	5.04708e-16	1.87683e-14	5.95937e-15	2.23987e-13	1.33482e-27	ATAD2B;CUX2;RP11-21A7A.4;XG;CCL27;CNTLN;CBLN4;RP11-150O12.6;BX255923.1;BMS1P10;AC109829.1;CHD2;EIF3K;RUNX1T1;ZNF551;NDUFV1;RPL26P30
random_set_7425	9.97155e-10	9.54995e-21	3.99381e-09	3.55052e-19	1.41801e-27	RP11-22P6.3;RP5-1061H20.4;ZNF154;NOS1AP;SSSCA1-AS1;ERGIC1;IFT52;IER2;FXYD3;AP000442.1;KRT15;OSBPL3;MYOM3;RSU1;RNASET2;HIST2H3D;FMNL2
random_set_3876	3.7157e-19	2.07093e-11	9.75348e-18	1.47203e-10	1.43574e-27	ADAL;SMDT1;ROBO3;TNFSF14;MYLIP;KCNK3;C8orf34;AL591479.1;RFX7;PLIN1;CAPZA2;CLNS1A;RP11-496H1.1;SEZ6L;FLI1;LRIF1;C3orf67
random_set_425	1.62435e-14	6.64953e-16	1.42251e-13	1.02154e-14	1.45315e-27	SCRT1;CIITA;C8orf44-SGK3;PDLIM1P4;KB-1572G7.2;ASS1P2;NHLRC4;RP11-423O2.5;EIF4EBP2;RP11-848P1.4;RBM4B;KIAA1549;LINC00925;CDKN1C;FOXF2;RP11-333I13.1;KIAA1919
random_set_3219	3.42315e-18	2.62061e-12	6.83333e-17	2.1696e-11	1.48256e-27	PLAUR;RP11-615I2.2;ZNF665;RP11-697E2.7;ESRP2;SMC1B;NPIPB5;LINC00648;AC105020.1;LTN1;SRPK2;FCN3;MAP4K4;MGP;FAM157A;MPC1;CLASRP
random_set_8300	9.48433e-14	1.2401e-16	7.18038e-13	2.15692e-15	1.54875e-27	UBR1;ADCY10P1;NFKBID;CFLAR-AS1;ZNF850;DEPDC1B;EMR1;RAB3GAP1;GSTCD;RP11-503N18.1;RP11-436G20.1;DNAJB2;RP3-337H4.8;CTD-2538C1.2;TMEM119;DBNDD1;AC010226.4
random_set_3548	5.0088e-12	2.275e-18	2.83492e-11	5.46931e-17	1.5505e-27	GOLGA6L2;TPTE2P6;SUMO3;PAMR1;RP11-111F5.2;CTD-2616J11.2;CSTF2;DISP1;COPS6;LINC00707;KRCC1;RP1-63G5.7;GBP1;RP11-712B9.5;AMFR;S100A10;THEMIS2
random_set_2508	4.33214e-12	2.93913e-18	2.47011e-11	6.80007e-17	1.67969e-27	IMPDH2;CNTN1;FAM21B;SGPL1;ROGDI;DRC1;RP5-1024G6.8;GALNT13;LRP1;NAIP;DHPS;AL591479.1;SYT11;GPANK1;EVC2;DACT3-AS1;SPAG4
random_set_2412	7.4948e-21	9.6942e-10	3.25246e-19	5.19013e-09	1.68807e-27	SLC2A14;TLR6;FAM163A;ATP6V1F;MRPL40;SCG5;RP11-325L7.1;CPT2;SMAP1;RAP1GAP;TNFAIP1;LRRTM3;ASXL2;ARL3;C9orf116;RP11-341A11.2;RP11-810M2.2
random_set_7783	3.43565e-14	3.811e-16	2.83264e-13	6.02114e-15	1.70557e-27	WDR78;MLPH;RP5-1061H20.4;LTV1;RLN1;GPI;CANT1;AL022341.3;CAMKK1;LINC00694;RMI2;PGAM1P4;IMPAD1;TAL2;RALGAPA1;TUBB6;ZNF417
random_set_8390	3.98703e-14	3.48189e-16	3.25239e-13	5.54497e-15	1.80344e-27	DEF8;RP11-168J18.6;GAB1;GDPD2;PRKRIRP3;PON1;SPAST;MAD2L1;ODF2;HNF4G;COPS7A;CCL18;TLR8;RP11-747H7.3;BCL2A1;RP11-545I5.3;RP11-507M3.1
random_set_8124	4.37785e-22	1.43126e-08	2.88045e-20	6.27807e-08	1.80837e-27	GSG1;ADTRP;RP11-309N17.4;SH2D3A;CCT6A;RN7SL2;FAM206A;CYP4F59P;MCRS1;SVIL;BIRC7;SLC22A1;ZNF676;CLDN4;CENPK;CTD-2561B21.11;AF230666.2
random_set_9443	3.29385e-20	2.66019e-10	1.16815e-18	1.56169e-09	1.82429e-27	U82695.10;KIF21B;LINC01024;EHF;BEND6;RNF121;LDOC1L;WDR49;HKDC1;PHF16;SLC50A1;SRP72;AC093388.3;ESRP1;MLST8;ZNF641;SKP2
random_set_9661	9.50885e-17	1.3834e-13	1.33565e-15	1.41756e-12	1.89335e-27	MKRN1;SLC43A3;FOXP1;RP11-434B12.1;ITSN1;PPIL6;RP11-536C5.7;TRMT10B;IGF2BP3;BTBD18;PROX1;DERA;CNTNAP3B;CTA-254O6.1;LYST;LRCH1;SMN1
random_set_4742	5.02026e-16	2.85159e-14	5.93471e-15	3.26656e-13	1.93861e-27	TSPAN6;RP11-582J16.4;LAG3;PROC;PSMC2;FTH1;SIK3-IT1;LINC00892;VWF;TM2D1;RPL36;TXNL1;RELT;KAT5;FGF7;BCAP29;KMT2D
random_set_8118	1.64392e-12	9.54222e-18	1.00066e-11	2.04789e-16	2.04925e-27	NINL;SLC4A7;WSCD2;GPRC5A;GSC;UXT;ITM2C;PHACTR3;RP11-128M1.1;LINC00958;SCO2;C5orf56;METTL7B;RP13-98N21.2;GABPB1;RP11-815J4.6;BCL2
random_set_1416	1.45951e-18	8.6742e-12	3.22933e-17	6.55216e-11	2.11591e-27	BOLA3-AS1;TTC25;FAM87B;SCN2B;ZNF142;RP11-104H15.10;RASGEF1B;NDOR1;SEC63;RP11-1406H17.1;LDHAL6B;DNAH10OS;ZNF641;REP15;RRP7B;MACC1;OPRL1
random_set_3516	5.7071e-14	2.90787e-16	4.54433e-13	4.69058e-15	2.13155e-27	GPAA1;TNFRSF12A;SLC16A6;RP11-574K11.29;GORASP2;CDH23;KLF8;SLC2A11;COG3;SCUBE2;PTPN6;TMED8;PPP1R36;AHCYL2;MORC4;FAM122C;WNT8B
random_set_9471	1.8004e-13	9.43737e-17	1.29912e-12	1.6705e-15	2.17018e-27	RP11-231P20.2;HIST2H2BC;TRIM4;FAM69C;HNRNPA2B1;PRKCB;LINC00640;DDX25;RPL9;GUSBP2;RP11-66B24.2;TMEM181;SLMO2;ANKRD18EP;CREB3L1;LDLRAP1;RP5-890E16.2
random_set_7236	1.38619e-08	1.07016e-21	4.66778e-08	4.77797e-20	2.23025e-27	SLC30A2;SLC45A2;CTA-211A9.5;AXIN1;EBPL;LAS1L;MAN2C1;AF131216.5;FCF1;FAM53C;AC023490.1;QSER1;INVS;AC006011.4;SLC35E3;NKG2-E;RP5-1052I5.1
random_set_5137	1.07984e-13	1.6449e-16	8.06533e-13	2.79297e-15	2.25263e-27	SNX21;ZBED5-AS1;CTB-133G6.1;TXNDC12;RPS24;CNN3;LIMS2;SNORD3B-2;KB-1507C5.2;RPS5;UBB;LL22NC03-2H8.5;SMDT1;ASH1L-AS1;C2orf27A;PGAM1P7;SHANK3
random_set_3992	4.50821e-15	3.91839e-15	4.34779e-14	5.23901e-14	2.27781e-27	EIF4EBP1;OR7A5;RP11-366M4.11;RP11-122C9.1;MAPRE1;HNF1B;CSTF3-AS1;PRC1;CTC-444N24.8;DNAH8;CD6;SIGLEC17P;THBS2;TXLNB;RP11-547I7.2;IL13RA2;FTSJ2
random_set_5338	9.21161e-16	2.08722e-14	1.01796e-14	2.46159e-13	2.5058e-27	CMBL;ADAMTS10;AC005264.2;FNIP2;NOTCH1;GINS3;RP11-413E6.7;TBKBP1;AF038458.5;PRR14L;SYT12;TNRC6C;MFN1;TPMT;AC091814.2;PTAR1;KIAA1045
random_set_9383	4.12014e-15	4.86216e-15	3.99309e-14	6.33157e-14	2.52825e-27	RP3-475N16.1;C9orf40;U2AF1L4;VGLL4;AC112229.4;PARP12;AGL;METTL21B;ENTPD1-AS1;NEUROD1;SUGP1;RPL7AP66;RP11-181G12.2;RP5-1198O20.4;RBMS2;AC138969.4;EIF3C
random_set_511	3.13669e-13	6.51513e-17	2.15158e-12	1.19119e-15	2.56293e-27	NOP14-AS1;CLCF1;SAE1;NRG3;CYGB;RP5-1042I8.7;LINC00909;SH3YL1;COL9A1;ASB11;MELK;HMGN2P46;TP53I13;RP5-1065J22.8;MLPH;VWA8;SMYD2
random_set_7706	4.42626e-18	3.74554e-12	8.61227e-17	3.0209e-11	2.60168e-27	FTH1P11;FZD1;RP11-646I6.6;PCP4;TONSL;PRMT6;CORO1B;COX11;LINC00265;ZBTB33;C3orf70;FAM20A;RP11-366L20.2;C16orf62;IFITM2;CPT1C;PHB
random_set_6004	1.07498e-16	1.97422e-13	1.48288e-15	1.96069e-12	2.90746e-27	LYG1;ZNF358;RP11-66B24.7;C14orf80;AMER3;USPL1;HPCAL1;RP13-126C7.1;PCDHB15;PCDHB4;C15orf59;ABCA3;AC010226.4;METRNL;ZNF665;XRCC6P2;NT5C1A
random_set_4739	1.19693e-17	1.72911e-12	2.06744e-16	1.47048e-11	3.04014e-27	ZNF606;RP5-1165K10.2;ZNF891;IPO9;CSPP1;FRG1;RABGAP1L;ATAD1;AHR;MARS;CLIC6;C1orf100;CANT1;AC104695.3;CD300A;NFATC2;ACP6
random_set_8389	6.94417e-14	3.70153e-16	5.42567e-13	5.86671e-15	3.18309e-27	GDPD3;DAB2;CCT7;PPL;RP11-189B4.6;C20orf112;CFD;GPATCH4;CLCA4;CUL3;ZNF559;KIF14;RP11-247C2.2;PPFIA4;WDR77;NCL;RET
random_set_5536	2.62677e-14	9.76411e-16	2.22253e-13	1.45098e-14	3.22484e-27	THNSL1;SPARCL1;SLX1B;ZNF485;RP1-18D14.7;KCNQ2;RP11-273G15.2;CSTF2;RP11-474N24.6;RP4-803J11.2;NPRL3;VSNL1;HGFAC;RP11-686F15.3;RP5-1119D9.4;ANKRD13B;SLC30A5
random_set_8201	6.83484e-14	3.89457e-16	5.34443e-13	6.14347e-15	3.28333e-27	SDAD1P1;TMEM45B;MAN1A1;CTC-444N24.6;PRDM13;CCNF;MEIS3P2;RALGDS;TBX1;PRPF38A;KLHL28;RP11-353K11.1;FBXO4;ALOX5AP;TRPM8;TSPAN14;POMZP3
random_set_4597	4.19322e-15	6.41077e-15	4.05182e-14	8.16741e-14	3.30929e-27	CNTNAP3B;ABCA12;AP001372.2;ZNF383;PAN3;AC000120.7;RP11-37E23.5;RP11-545A16.4;KLF17;SEMA6C;SLC17A8;MYL6B;GDA;MARC1;ZNF446;RP11-332H18.3;CREBRF
random_set_8879	1.28799e-14	2.1712e-15	1.1563e-13	3.02425e-14	3.49693e-27	SLC25A5P1;GPT;FAM86A;RP11-114H24.2;TBX21;SESN3;IFT57;ALKBH5;NEK6;FAT3;RPP30;CARD14;HOXD10;RP11-252K23.2;RBM47;ZCCHC12;CTNNAL1
random_set_2712	8.2019e-19	2.72382e-11	1.90761e-17	1.89965e-10	3.62379e-27	PGP;SLC7A1;RP5-827C21.4;MLANA;ZNF552;RP11-154J22.1;VWA5B1;RP11-271K11.5;KBTBD13;TRIM17;TJP1;PGRMC1;DTX1;GPD2;AZU1;RP11-180P8.3;AHCTF1
random_set_5676	7.42533e-14	4.12482e-16	5.76111e-13	6.48622e-15	3.73678e-27	NBPF20;SH2B1;GALNT3;SRSF11;NUS1;RP11-509E16.1;ZNF259;ZP3;GNG11;ZNF416;ALK;RBM26;NDRG1;FOXO3B;CTD-3092A11.2;HEXB;GNAS-AS1
random_set_6748	1.26055e-16	2.25751e-13	1.70132e-15	2.22657e-12	3.7881e-27	JAM2;SCAMP5;MAMDC2-AS1;NAT6;ST8SIA2;SRSF9P1;RAD51-AS1;SIVA1;MSANTD4;PCDHA12;TXN2;NANS;LINC01018;GNA12;SMIM1;MYOM1;PDCD6IP
random_set_4353	1.39457e-19	1.53607e-10	4.07811e-18	9.43044e-10	3.84584e-27	GRK5;C22orf46;TTC3;DHCR7;TBX18;RP1-261D10.2;WWOX;RP11-849H4.2;RP11-93H12.4;CLCA4;FAM182B;LACTB;NEUROD2;OGDHL;MRAP;NKAPL;NDUFA12
random_set_6971	1.06107e-11	2.94414e-18	5.70216e-11	6.80007e-17	3.87751e-27	ENPP4;TTLL9;CHAC2;CTD-2547L16.3;AP000692.10;RP5-1063M23.1;XKR5;RP11-262H14.4;ICAM5;RP11-432I5.1;NDUFAF7;KIAA0141;RNF181;RP1-90J20.12;HSFX1;AC000068.5;RP13-516M14.1
random_set_3242	4.94071e-23	2.41695e-07	4.39209e-21	8.83475e-07	3.8803e-27	CADPS;SEZ6;RFX5;AQP5;RP11-416I2.1;BAG2;PTAR1;FLOT1;PYGO2;MICAL2;MADD;LRFN4;RP11-686F15.3;TYK2;GPR158;CTD-2631K10.1;CELF2
random_set_6571	1.58743e-20	1.22489e-09	6.25034e-19	6.44742e-09	4.02986e-27	IGSF11;RP11-175P19.2;U52111.14;LINC00271;UNC79;AC016831.7;SERPINB2;GPR171;MEMO1P1;ITCH;RMND5B;RP11-950C14.3;ASS1P12;PURG;KCNJ8;NSG2;CTD-2561J22.2
random_set_8418	2.14163e-26	0.000216105	8.23787e-24	0.000493238	4.06323e-27	AGK;BRINP2;CR1;RP11-566K11.4;PHBP5;POGLUT1;AC093724.2;GHRHR;RAB6C;CTC-428G20.3;BMPR2;ALS2CR11;EDA2R;MRAS;S1PR1;HMGN3-AS1;GRIN2B
random_set_8703	1.0168e-14	3.25517e-15	9.23615e-14	4.39932e-14	4.06328e-27	RP11-386M24.4;DOC2A;C1QL2;RCN1P2;PGM3;LINC00612;RPSAP14;TMX2-CTNND1;MYT1L;RCC1;UBXN8;USP34;GPR176;ALOX12B;DDX4;CTD-2201I18.1;DTX4
random_set_4610	1.85908e-15	1.80756e-14	1.94645e-14	2.16496e-13	4.21398e-27	RP11-806L2.2;CTD-2126E3.1;SLC26A6;ACADM;C9orf16;DDX5;FBP1;RP11-580I16.2;RP3-340N1.5;SCYL2;MRPS36;CDC42;RPL35P2;LINC00467;AC007246.3;C1orf220;ZBED4
random_set_9085	1.3998e-12	2.49741e-17	8.65231e-12	4.89736e-16	4.23735e-27	SELENBP1;SRSF1;HLA-DPA1;DEPDC1;HOXD11;HLA-DMB;SMIM11;RP4-756H11.3;TROVE2;RP11-520B13.4;AC068987.1;RP11-4O1.2;KDM5A;TOB2P1;ZNF776;AC005042.4;RPS4Y1
random_set_2661	1.74014e-16	1.91701e-13	2.27244e-15	1.90956e-12	4.33936e-27	CD5L;KIF19;RPL5P34;EHD4;ADH5;NOP2;OPA3;RPS14P3;NBEAL2;HAAO;EPB41L1;PTHLH;RP3-326L13.2;CD44;RP11-181C21.4;M1AP;CTB-63M22.1
random_set_3908	3.87474e-11	8.88318e-19	1.90987e-10	2.29749e-17	4.38791e-27	HIVEP3;PIGH;CCDC136;RP11-74E24.2;PTK6;ELP2;ZGPAT;RP11-186N15.3;RTN3;GAREM;CASP4;ADRA1D;CTC-444N24.13;FAM65C;DNAAF3;RP11-16E18.3;BCAP31
random_set_6044	1.83523e-12	2.04818e-17	1.11035e-11	4.0886e-16	4.53979e-27	RP13-36G14.4;PRF1;HMSD;DLGAP1;RP4-773A18.4;RUSC1-AS1;GXYLT1;TUFM;C15ORF37;BPNT1;AC093724.2;FAM131C;CHMP4B;KRR1;CTC-241N9.1;RP11-457M11.5;PRKAG2
random_set_5900	1.9312e-15	1.89192e-14	2.01397e-14	2.2552e-13	4.5419e-27	PEX13;HVCN1;CRLF1;GYPE;PABPC1L2A;ASB8;PCSK9;ART5;CAMTA2;RP4-605O3.4;HLA-C;C11orf42;DPH6-AS1;IFITM10;RP11-259N19.1;SLC29A2;RP4-773N10.4
random_set_604	1.2991e-17	2.48592e-12	2.21333e-16	2.06664e-11	4.57416e-27	RP11-143J12.2;STK4;CTD-2341M24.1;BARX1;ACVR1;TELO2;NR1H2;LINC01057;AC024937.6;HCRTR1;C3orf67;MYLK4;VDAC1P8;RAB26;AC011899.9;RP11-74E22.3;LINC00702
random_set_2689	1.77544e-14	2.14486e-15	1.5467e-13	2.99591e-14	4.63379e-27	CTC-260E6.2;OR5BK1P;ZNF821;AC046143.3;EPDR1;RRM2;EXPH5;NT5DC1;COX4I2;SLC27A2;KLHL14;CLSPN;BANF1;APOBEC3C;ORMDL1;TM9SF2;AC073410.1
random_set_4757	1.46911e-18	2.0327e-11	3.2434e-17	1.44691e-10	4.69289e-27	RAC2;PANX1;AC104135.2;SLC35B3;HMGN2P5;SNX17;CAV2;HERC3;MAST1;NDFIP1;RAB40A;OCLM;RP11-122G18.8;C5orf34;VAT1;ZNF749;NBPF10
random_set_4020	3.04431e-14	1.27627e-15	2.53085e-13	1.86336e-14	4.71588e-27	SLC20A1;TRMT12;DFFA;RP5-1160K1.3;FNDC1;NXNL2;PRPS1P2;CLCNKA;RASIP1;RP11-789C17.1;FNBP1L;GNG12;CTD-2541M15.1;ZNF624;ESCO1;ABAT;LTC4S
random_set_218	8.10031e-18	4.20741e-12	1.46494e-16	3.36627e-11	4.93138e-27	AKAP8;FAM86B1;RP11-69I8.3;IL13RA1;MOV10;HLA-DQA1;CTC-265F19.1;AP000459.4;RP11-680H20.1;ATP5S;SLC2A10;C19orf67;CTD-3105H18.14;EIF1AX;RP11-339B21.15;ZNF771;DEPDC1B
random_set_4471	5.27464e-14	8.15758e-16	4.22013e-13	1.23239e-14	5.20083e-27	SAPCD2;ZNF330;GABRA2;ABCC12;TTPA;TAS2R15;C19orf18;RP1-104O17.1;RP11-63E5.6;YBX1P1;VWCE;CTD-2006H14.2;AC073869.1;FLOT2;PC;AC006946.15;PHBP4
random_set_3002	2.14957e-17	1.95833e-12	3.48425e-16	1.65276e-11	5.75864e-27	CAMKV;HCG22;LHX3;UCHL5;SYNGR1;NDUFC1;LAPTM4B;MAPK6;KCNS3;COX4I2;RPL24P2;LEMD2;IFI27L2;ZNF92P3;RP11-686F15.3;EPB41L2;FUT10
random_set_7467	2.79619e-16	1.62291e-13	3.5309e-15	1.63947e-12	5.7888e-27	TRAPPC6B;RP11-497H17.1;LSMEM2;EIF2S3L;CCND1;FAM167A;GRIPAP1;PHF21B;CDCA5;AIM2;RNF213;ASB11;GPRIN3;NXPH1;CACNA2D3;CTD-2284J15.1;POU5F2
random_set_9927	4.1507e-15	1.21679e-14	4.01462e-14	1.49682e-13	6.00916e-27	DND1;RP11-480I12.4;PPAPDC1B;DPY19L2P1;ZNF259P1;RP11-325N19.3;SOS2;MINK1;KRTCAP3;ODF3B;SSTR2;TUB;RPL7AP66;RP11-1029J19.4;RP11-82L7.4;WARS2;LY6G6C
random_set_3403	3.49125e-15	1.46605e-14	3.43661e-14	1.77721e-13	6.1076e-27	RP4-635E18.7;RP11-731C17.2;SFTPD;AC016683.6;CTD-2396E7.10;TMCC2;RASA4B;USP28;HNRNPA1;AC007405.6;WNT2;APOOL;HMGCR;PDIK1L;CHKB-CPT1B;GLDC;CTD-2336O2.1
random_set_2351	5.92545e-14	8.76902e-16	4.70321e-13	1.31483e-14	6.18391e-27	BTBD17;IK;SGPP2;ZNF217;MCCC1;RP11-326C3.2;PDE6G;AQP6;HCG4P3;CCT4;PCDHA5;GPRIN3;WBSCR17;RP11-439A17.9;RP11-351J23.1;RP5-994D16.3;RPS14P3
random_set_8863	1.74498e-11	3.20439e-18	9.09884e-11	7.339e-17	6.67764e-27	RN7SL832P;PRPF4B;RP11-91G21.1;ERAS;GTF3A;ORMDL2;CTB-39G8.3;MNX1-AS1;EIF3C;AF129075.5;KCNJ11;CCAR2;PPP2R3B;CTA-211A9.5;GRAMD1B;AC004540.4;FHDC1
random_set_922	1.81403e-21	1.63802e-08	9.40655e-20	7.10708e-08	6.68531e-27	KDM2A;STRIP2;ATOH8;NR1H4;PAQR7;HERC2P3;TM7SF3;KIAA1429;ERLIN1;LINC00094;TCERG1L;PTMA;DCAF6;JPH2;SMCR2;C3orf20;UBA52P8
random_set_8860	3.35458e-19	1.26678e-10	8.97036e-18	7.89842e-10	7.08517e-27	RP11-517A5.5;GS1-251I9.4;OTOGL;STARD13;RP3-428L16.1;PSMD3;SYT9;CHODL;AC009950.2;ACTG1P3;ERP27;SCNN1G;KCNN2;RP11-295H24.3;SPCS2;GRP;CLVS2
random_set_1724	5.40514e-16	1.08461e-13	6.31504e-15	1.13464e-12	7.16529e-27	FSTL4;RCN3;HIC1;ING1;GTF3C4;NRIP1;ASF1A;HOXA7;OR7E126P;SEMA3C;TDRD1;STAT2;RP4-605O3.4;MFSD2B;RP11-2B6.2;CDH12P1;RP11-353N4.4
random_set_3740	1.14443e-19	3.77671e-10	3.46831e-18	2.15464e-09	7.47298e-27	C11orf42;RAX;RP11-16P6.1;SERPINB8;SH3BP1;IL2RG;NDUFA6;PROM2;FLT3LG;PRDM10;GGACT;PBX3;RP5-1000K24.2;RP11-643M14.1;ORAI2;RP11-88H9.2;FLAD1
random_set_3751	6.94641e-19	7.10011e-11	1.65407e-17	4.60196e-10	7.61197e-27	GPR18;LTK;ACRC;ARF5;TVP23C;ELOVL1;WDR34;SELK;CA9;PLCD3;CCDC112;NOS2P3;GJA4;RP11-723O4.9;AC003006.7;SH2B2;KBTBD8
random_set_4081	2.2768e-15	2.85469e-14	2.34503e-14	3.26656e-13	7.66019e-27	REM1;SLC38A2;LRR1;SS18L1;KMO;IGFBP2;TCF19;HHIPL1;ZNF221;SHC4;TRIM8;PROC;SMAD5;KPNA4;SMAD3;AC145676.2;HIST2H3DP1
random_set_9405	2.96501e-14	2.48001e-15	2.46903e-13	3.39762e-14	8.38881e-27	TUBGCP4;RP11-114O18.1;FAM171B;RP11-733O18.1;VSTM2B;VSIG1;RP11-165J3.6;HPN-AS1;PLXNA2;MRPL46;C10orf68;ABI3BP;ESD;KCNC4;NIPBL;UPRT;STRC
random_set_3598	3.50467e-20	1.31466e-09	1.23852e-18	6.86932e-09	8.5078e-27	STK35;FGL1;DOK2;CCDC148;TRIM62;TIGD2;NAIF1;RRP1;SH3GLB1;COX10-AS1;INMT;RP4-673D20.3;RP11-181C3.1;IQCG;DSE;RP11-503N18.5;GSX2
random_set_1233	2.54626e-15	3.02869e-14	2.58267e-14	3.44203e-13	8.88964e-27	PDZD2;METTL5;MYO15A;SRSF4;ITSN1;RP11-192H23.5;AC093609.1;HMX1;ZNF346-IT1;GRB14;PMP22;ELMO3;RP11-553A21.3;SORCS3;ZNF233;P2RX5;RP11-774O3.3
random_set_5687	9.99388e-17	7.06264e-13	1.39593e-15	6.4371e-12	8.98577e-27	GNPAT;EP300;HPS1;PCDH9;LINC00312;MIR4500HG;AAMDC;TTLL6;CTD-2530H12.4;SNTG1;RP11-15H20.6;GHRL;CAPSL;ERGIC3;FAM120C;EPHB6;RP11-867G23.3
random_set_8921	1.00373e-12	8.4191e-17	6.32137e-12	1.50625e-15	9.52156e-27	GK;MBNL1;RP1-151F17.1;FBN3;DDX6;DPEP3;NDUFA1;RPE;AC073063.10;RP11-359K18.4;ATAD5;METTL21A;RNPEPL1;COPS7B;SPRED3;CCL27;RP4-758J24.5
random_set_27	7.43553e-22	5.41918e-08	4.46624e-20	2.18625e-07	9.76433e-27	CAMLG;RP11-353N4.4;PIP4K2A;BEX2;RIMKLBP1;GGTA2P;NCBP2;CATSPER2;RNF2;SLC25A18;RP11-820L6.1;CHSY3;CXXC5;FGF20;TM9SF4;MATN1;ATP5J2-PTCD1
random_set_167	4.63353e-18	1.50731e-11	8.94594e-17	1.09475e-10	9.79361e-27	RAET1G;IGJ;CCP110;BATF;KXD1;SLC38A11;RP11-46F15.2;LINC00475;ARL13B;RP11-428P16.2;RP11-258F1.1;BAX;RP11-602N24.3;PTK2;CDC42P6;LINC00032;GPR55
random_set_225	4.78808e-16	1.76197e-13	5.69067e-15	1.771e-12	1.00782e-26	IST1;CLDN12;LINC00966;CYP2D8P1;S100A14;RIMS3;RYBP;FAM155A;IL17RE;RP11-131J3.1;RP11-763B22.4;CENPH;RP11-465L10.10;SPDYA;COG6;CPZ;ELAVL2
random_set_7059	1.15853e-16	7.11393e-13	1.58285e-15	6.46198e-12	1.02283e-26	RP5-1050D4.5;RP11-517B11.4;MIR31HG;YIPF7;MMP9;PGM5P1;LST1;RP11-4O1.2;HERC2;TLK1;GJB2;HLA-DRB5;HCCS;RP11-269F19.2;MTHFD1;EPOR;AP1G2
random_set_8559	4.79116e-14	1.92536e-15	3.8518e-13	2.71204e-14	1.04462e-26	RNF103;FDPS;ZNF583;LINC00365;ABCA5;AP000295.10;RP11-572O6.1;NUPR1;SLC25A28;ELP3;FAM3A;DYSF;CHRNA4;ST8SIA4;CSPG4;MYH15;ARHGDIG
random_set_4443	1.30078e-13	7.15923e-16	9.59373e-13	1.08979e-14	1.04552e-26	LRG1;RP11-881M11.4;HSP90B1;KCND1;HES7;C10orf68;ROBO3;RP4-813F11.4;ATP6V1G2;ZBTB18;FADS3;MOG;SLC26A1;ITCH;PTCHD4;INSIG2;FGF17
random_set_8206	4.08804e-22	9.933e-08	2.74392e-20	3.83404e-07	1.05203e-26	MMP21;ASNA1;RSPH10B;CWC25;SLFNL1;RP11-567M16.1;ARHGEF37;HIST2H2AC;SLC30A7;ZSCAN31;ZMYM1;A2MP1;SMTNL2;CTD-2554C21.3;EIF4HP1;NRM;NHLRC2
random_set_5825	1.0483e-14	8.95054e-15	9.51366e-14	1.11614e-13	1.06186e-26	POLL;DERA;ZNF493;RP11-445H22.4;CTD-2540L5.6;METTL18;RPL41;RP11-454P7.3;NPIPB15;PLXNB1;ANKRD13A;RP11-452L6.7;RP13-36G14.4;OIT3;KLHL12;STEAP1B;ALPL
random_set_53	9.24301e-17	9.70691e-13	1.30138e-15	8.5532e-12	1.11309e-26	NEK10;ZNF807;RP4-555D20.4;CARKD;ZNF624;RP11-422P24.10;IL15RA;PDCL3P5;LPPR3;MCUR1;LPCAT4;WDR5B;FGF2;ENTPD2;RP11-127I20.5;RP11-602N24.3;SLC9A8
random_set_8590	7.51446e-15	1.3226e-14	6.97144e-14	1.61309e-13	1.12455e-26	TTC39A;OPRL1;PDF;SWSAP1;DYNC1LI1;LCOR;METTL2B;CTD-3203P2.1;PSTPIP2;TMEM237;RP11-977G19.12;POM121L7;WDR1;NBPF3;PTPN21;DPP3;VKORC1
random_set_9034	6.73375e-16	1.54798e-13	7.67893e-15	1.57651e-12	1.21059e-26	SLC17A9;RP11-214O1.2;RP11-79P5.9;ALDH5A1;CDC20P1;GNPTAB;C5orf28;MANBA;LRRK1;CTD-2537I9.5;IFNAR1;SH3GL1P1;RP11-706O15.5;OR2W3;RABGGTB;RP5-886K2.1;PPP1R1A
random_set_9494	2.96046e-12	3.69735e-17	1.73346e-11	7.07021e-16	1.22559e-26	RP11-61N20.3;RP11-51O6.1;GOLGA6L2;RP11-483I13.2;PYGM;RTCB;CCDC107;CHD2;MRPL53;SYT12;ATG5;NAP1L2;HAUS8;RP11-603J24.17;AC093642.5;POM121L7;SIGLEC15
random_set_2710	3.3337e-18	2.72741e-11	6.68143e-17	1.90082e-10	1.27002e-26	ZDHHC18;LAT;RPL4P6;MTHFS;UBR2;XXbac-BPG252P9.9;NPIPA7;AKIP1;RP11-1246C19.1;PI4K2B;DNMT1;ZNF394;ZP3;RP11-254F7.2;HSF2;TAF2;CENPI
random_set_3963	6.23512e-09	1.62901e-20	2.21913e-08	5.86032e-19	1.30048e-26	AC092162.1;CAMKK1;CTD-2545M3.8;FAM110B;LETM1;TUBA3D;APCDD1L-AS1;PVRIG;RP11-615I2.2;PNPLA4;CPLX3;OR2I1P;XXbac-B476C20.13;RP11-564C4.6;C1QTNF5;RP11-34P13.8;OR2A7
random_set_2800	2.78629e-14	4.32223e-15	2.33381e-13	5.73297e-14	1.33797e-26	CTB-43E15.4;STX10;OR51E1;FAM53B;SH3GL1P3;ZRSR2;RP11-483F11.7;RP11-982M15.2;SYNJ1;RASSF4;NUAK1;RPS6KA5;RP3-327A19.5;NEU4;NUDT14;AP001056.1;TSPYL5
random_set_3376	4.8843e-16	2.39296e-13	5.78082e-15	2.33939e-12	1.35236e-26	B4GALT4;AKIRIN1;TRPC1;RP11-521D12.5;MTA3;ECI2;NME1-NME2;ZNF75A;SYP;FBLIM1;CASC5;SNHG8;RP11-1100L3.7;CLDN16;RP11-760N9.1;TOMM40;MAPKAPK2
random_set_1513	9.23749e-13	1.35902e-16	5.87312e-12	2.35149e-15	1.38106e-26	IPO13;FKBP15;ZNF532;STAU1;PCED1B;ZMYND12;DIO2;SAYSD1;DNAAF2;ZYG11A;RPL36;APLF;GBP1;CDK20;YY1;GEMIN2;ZNF10
random_set_7129	2.18967e-18	4.72068e-11	4.52456e-17	3.16644e-10	1.43267e-26	MRPS2;RP11-338N10.3;AMPH;LAMP5;GPATCH2L;CSMD1;RP5-1057J7.6;RP11-34P13.13;METTL21A;RP11-466P24.2;CCDC79;ITIH5;AC079210.1;PCDH11X;C19orf44;DCTN6;APEH
random_set_5066	1.45054e-07	7.49711e-22	4.23309e-07	3.45523e-20	1.46263e-26	OTX1;UBR4;AP2M1;CD69;LRRK1;THOC6;ASAH1;CCNYL2;SUCLG1;CLEC16A;MAN2A2;RP11-523G9.3;TMEFF1;SESN2;CRNKL1;SRP72;SEPW1
random_set_890	3.15829e-20	2.79759e-09	1.14029e-18	1.3803e-08	1.57395e-26	ZNF615;TAL1;RP1-90L6.3;AC004076.9;GLIS2;CAPN14;SEPT11;NPTX1;VPS4A;SLC6A1;TRHDE-AS1;CACNA1I;SNX8;MTCH1;AD000684.2;RP11-68I3.4;INSL3
random_set_8724	3.72574e-16	3.77393e-13	4.54404e-15	3.58434e-12	1.62874e-26	LRP11;ITGA11;CTB-133G6.1;AC093627.10;AC084125.4;PRKAR2A-AS1;FAM27E4;TMEM145;MN1;GPX1P1;AC098820.4;P2RY13;RP11-329A14.1;RP11-318M2.2;VASH2;RAPGEF3;FIS1
random_set_5796	3.72851e-09	3.45026e-20	1.37394e-08	1.20651e-18	1.65767e-26	NAP1L6;REM2;EPHX1;MARK2;SPG11;RP1-234P15.4;NAV3;PCDHB1;WAPAL;GOLGA6L4;NR6A1;ESRRA;FTCD;KREMEN2;DCP1A;DKFZP667F0711;RP11-525G13.2
random_set_9619	7.48081e-21	1.1902e-08	3.25246e-19	5.2856e-08	1.71912e-26	RP11-461L13.3;KRT18P5;TMEM229A;RNF213;RP11-442N24__B.1;NPIPB4;LUZP2;RP11-86H7.6;CUX2;RP11-81N13.1;OSBPL3;FAM206A;AC004017.1;USP9X;CD59;ELAVL2;ADH1C
random_set_923	1.99229e-18	6.37409e-11	4.18589e-17	4.16377e-10	1.74291e-26	SEMA6A;SERPINI1;KCTD4;TEX15;ZNF133;FAM166B;CXorf56;AC005592.2;TEX261;GJC3;WNT16;RCCD1;RP1-35C21.2;SDR16C5;LEPREL1-AS1;PRR4;ADRA1B
random_set_6788	9.72639e-15	1.64932e-14	8.85916e-14	1.98493e-13	1.75849e-26	KANK1;TMEM8A;ZCCHC8;SMC1A;HADHA;ATP6V0E1;NAP1L2;IKBKB;PRR7-AS1;MST1L;TBXAS1;RP3-509I19.1;RHD;FUT2;LRRCC1;RP11-34P13.14;MMP9
random_set_7029	1.47854e-12	1.14469e-16	9.07172e-12	1.99792e-15	1.81245e-26	CHUK;FBF1;OR10AB1P;PPOX;RP11-166O4.5;RP11-932O9.10;DBP;LINC00629;RP11-93L9.1;XKR5;AC083884.8;CXorf58;ATXN10;LCNL1;TELO2;OLIG2;AC021188.4
random_set_137	9.58704e-17	1.59737e-12	1.34474e-15	1.36541e-11	1.83613e-26	KPNA6;SOX15;FAM46C;RP11-923I11.7;RTP4;WDR90;CLCA2;GSTM3P1;TRIP4;RP11-863K10.7;AKR7A2P1;RRP8;SEC61G;CRABP2;CTD-3049M7.1;RP11-598P20.3;APBB3
random_set_4420	5.38342e-15	3.19304e-14	5.11783e-14	3.61239e-13	1.84876e-26	AC103801.2;ERCC3;RP11-48B3.3;CDR1;RP11-89K21.1;GABRD;DUSP28;LAMTOR4;MAP7D2;SPRTN;RBBP7;CATSPER3;GPAA1;RP11-412D9.4;RP11-210M15.2;CEP55;PLEK
random_set_8741	8.31759e-11	1.97248e-18	3.89439e-10	4.81141e-17	1.87375e-26	IKBKG;AC018804.7;CTB-32O4.2;FIGNL1;ZNF554;PSMD8;NKG2-E;AKAP6;MTMR1;CRTAP;ZNF385A;RNASEK-C17orf49;GSPT1;TSPO;MCMDC2;CTD-2587M2.1;RNF183
random_set_6534	2.51906e-13	6.99112e-16	1.76176e-12	1.06745e-14	1.8806e-26	MTRNR2L4;GPR124;RP11-849H4.2;RP11-37C7.3;CYB5R3;PRDX6;SYCP3;MAVS;ACBD6;RP11-342K6.4;BDNF;CDC27;ANKRD22;PLAUR;U91319.1;EXOC5;RP11-111M22.4
random_set_6780	1.32425e-15	1.31806e-13	1.41192e-14	1.36037e-12	1.92073e-26	F2R;APLN;CTD-2376I4.1;AP000295.10;RP11-284F21.10;DCXR;RP11-1105G2.3;NUS1P2;C14orf166B;PSME2;COL4A1;RALGAPA1;KHDRBS3;TRDC;KRT8P30;PPM1G;RPS7P10
random_set_1218	9.68557e-22	9.11319e-08	5.57353e-20	3.54496e-07	1.9758e-26	LDHAP4;NLK;MEMO1P1;SFSWAP;MLXIPL;SYDE1;ZNF761;ZMIZ1-AS1;HCCAT3;NUDT1;LILRA6;BTBD8;DTYMK;PGA4;SLC40A1;CNOT1;GJA5
random_set_8846	1.27518e-12	1.4832e-16	7.92609e-12	2.53191e-15	2.00682e-26	MED1;GPX3;LINC00087;RP11-316M21.7;TMSB15A;ZNF833P;ADAM22;PKD2;UBA6;LGALS2;USP2;TXLNG;REM2;SYNGR1;RLTPR;TTC13;RNF2P1
random_set_1842	5.80508e-16	3.08321e-13	6.75077e-15	2.97637e-12	2.00928e-26	PGM2L1;BCL2A1;POLR1B;UTP6;RMDN3;LMNA;NUP37;ST3GAL5;RP11-381O7.3;C15orf62;CTD-2521M24.5;AP000347.4;PPBP;ZNF516;LAIR1;C15orf37;PEX11A
random_set_8887	1.5957e-18	9.2719e-11	3.43936e-17	5.89499e-10	2.0275e-26	NES;TRAM2;YIF1B;SPTLC3;RP11-506K6.4;RINL;BAAT;ARRDC1;EPX;NAP1L1;CD27-AS1;RP11-680F8.3;GSTZ1;NDC1;RP11-179B2.2;SLC15A4;KCTD13
random_set_5090	4.78283e-15	3.976e-14	4.59491e-14	4.44788e-13	2.04376e-26	TARSL2;EPC2;OR2L13;C12orf42;GUSBP4;SH2D3A;SLFN12;MIR142;HSPH1;AC107983.4;SZT2-AS1;NAV3;RP11-686F15.3;PHBP9;THUMPD1;MSRA;FBXO16
random_set_5667	2.85832e-21	3.74817e-08	1.41515e-19	1.54707e-07	2.18933e-26	CHMP1B;CTD-2201E18.3;BAIAP2L1;H6PD;WDR11-AS1;RP11-218F10.3;SLC12A1;SMIM4;UCK1;RP11-1084J3.4;AC003003.5;LRRC73;OLFML2B;TMEM214;MSMP;ZNF74;C5orf49
random_set_159	8.47753e-20	1.62636e-09	2.70875e-18	8.33258e-09	2.25709e-26	AC005481.5;WAPAL;NUDT16L1;RP11-285J16.1;CTD-2619J13.13;PIAS4;SNX17;ANKHD1;FOLR1;CTD-2201G3.1;WDHD1;AC022182.3;ZC3H12D;RP11-672L10.6;EVA1C;CD1E;RP11-57K17.1
random_set_2436	3.49797e-14	6.16796e-15	2.87928e-13	7.87813e-14	2.26833e-26	RP11-10O17.1;LL0XNC01-116E7.4;C6orf120;RP11-889L3.1;MT-CYB;RFTN2;ST3GAL3;CFTR;RP11-876N24.4;FCN3;PDE1A;AIG1;ZNF420;DENND5B-AS1;PCID2;PSMD3;RP5-930J4.4
random_set_6536	1.25089e-17	1.59463e-11	2.14727e-16	1.1523e-10	2.47431e-26	PPP2R2A;BRCC3;KCNJ11;RP5-1107A17.4;LRRTM4;ACIN1;LINC00174;NXF1;ANP32B;RP11-19E11.1;TMEM130;BSCL2;RP11-384L8.1;ZNF726;RARRES1;APOOL;CTC-444N24.6
random_set_1996	5.06386e-09	3.96011e-20	1.83292e-08	1.35634e-18	2.48607e-26	ISLR2;PMPCA;CTD-2545M3.8;C6orf164;FAM43B;AC005197.2;AP001347.6;TTC38;C3orf14;ASCC1;EIF5;IGFALS;HIST2H3PS2;PRR4;SCN3A;N6AMT1;TAF12
random_set_9255	2.03654e-20	7.38286e-09	7.80363e-19	3.38387e-08	2.64064e-26	ZIC5;FPR3;RP11-379F4.9;UBIAD1;COL2A1;RP11-673E1.3;FBXO5;CNFN;BCL3;RP11-785G17.1;JPX;FRMD3;CTD-3214H19.4;GNAI2;RP1-90J20.11;RP11-318L16.6;ZKSCAN4
random_set_283	1.1016e-19	1.57956e-09	3.38988e-18	8.11358e-09	2.7504e-26	PIGS;KB-1836B5.1;CD27;RP11-849F2.7;ANO8;FANCC;CAB39L;MRPS28;DYNLL2;XPNPEP1;GRM5-AS1;RP11-709B3.2;CMC4;SMAD3;MTX2;CTD-2540M10.1;RP11-797H7.1
random_set_7473	1.47932e-20	1.0475e-08	5.87091e-19	4.69567e-08	2.75679e-26	CTSW;SCN8A;RFPL1S;SERP1;SMIM10;SPTY2D1;MOG;FOXJ3;ELP2;ZNF138;RP11-566K19.5;SRSF12;SPDYE8P;PUM2;CKMT1B;ADHFE1;RBBP7
random_set_6599	2.99707e-18	7.37136e-11	6.03092e-17	4.76541e-10	2.87398e-26	SLC12A6;XXbac-BPG252P9.10;BOLA2B;SOAT1;AP3S1;INO80B;PLEKHG4;RP11-459I19.1;C11orf65;LYPLA2;COMMD3-BMI1;HYDIN2;HYKK;GEMIN7;POMK;DDX58;BRWD3
random_set_8552	1.64568e-14	1.68428e-14	1.43867e-13	2.02458e-13	2.9127e-26	NAMPT;COPA;RP1-212P9.2;PPP1R26P1;KCNE3;EPOR;AC007405.8;CD209;LINC00940;HECA;DNAJB12;DHRS7B;AC016734.2;AIM1L;HERC4;GJA4;LOXL1
random_set_9303	9.9193e-10	2.66177e-19	3.97607e-09	7.6058e-18	3.02412e-26	CD46;ABHD5;SOD3;ZER1;ARL4C;NLRP3;STARD9;WIZ;FAM188B;CIC;FAM66D;CPEB2;GYPE;C16orf80;GDPD5;MAGED1;RP11-48F14.2
random_set_7399	9.94623e-08	2.64624e-21	2.96578e-07	1.09813e-19	3.25682e-26	FAM172A;ERP29;NKX2-1;SETD6;PPP2R4;SMAD7;C8orf47;ZRANB3;NFU1;RP11-381O7.4;KDM6A;TUBA1C;CTD-2334D19.1;HYAL3;GOLM1;BCAM;MIR3180-3
random_set_5168	4.61548e-17	6.12078e-12	6.9101e-16	4.73792e-11	3.27395e-26	MTMR8;MEX3B;THEM4;WDR46;SCAND1;GPX2;SLC32A1;LRRC18;ITPRIPL1;NELFCD;LRRN1;ZMAT2;PCDH9;RPUSD4;BRINP1;CHMP4C;RP11-480I12.7
random_set_6200	4.60409e-16	6.64763e-13	5.51099e-15	6.07705e-12	3.34905e-26	EDNRA;PRDM10;LPP;FBXO18;CBLB;PLIN2;RP11-345M22.1;RP11-374P20.4;MERTK;FAM90A25P;NPAS1;TAT;C17orf105;ADCY9;CTA-384D8.36;DMP1;CHRNA9
random_set_4953	2.93166e-14	1.10643e-14	2.44329e-13	1.37458e-13	3.3585e-26	MAP1LC3B;AC074286.1;ISG20;RP11-477J21.6;RP11-666A8.8;EPN2;SLC38A9;ZYG11B;CSMD2;RP11-421L10.1;PTK2B;RP11-295D4.1;GRIN2D;RP11-173B14.4;SETMAR;NID1;ANAPC5
random_set_3397	4.25259e-22	3.45166e-07	2.81657e-20	1.23551e-06	3.47989e-26	PLA2G12AP1;CADPS;NIPA2;HOOK1;PAQR9;TM4SF19-AS1;SEMA4A;KCTD16;SPDYE6;ZC3HC1;RP11-503N18.1;COA4;GLRA3;MYEF2;SLC13A3;HEPN1;FEZ1
random_set_9677	1.57748e-18	1.7078e-10	3.41528e-17	1.04083e-09	3.55473e-26	RP11-453F18__B.1;RP11-304L19.11;CTC-563A5.2;ARL16;GNG12;CD33;C17orf102;CFP;RP11-102L12.2;NID2;PSMG4;PPCS;FTSJ2;KLHL23;ANKRD54;DBX2;MB21D2
random_set_3292	5.07097e-12	7.13022e-17	2.86686e-11	1.29418e-15	3.71024e-26	CLTB;GGT7;CCT2;C12orf5;INSC;HOXA7;CNPPD1;PRPF6;MVB12A;CCNA2;RP11-395P17.3;TRPC3;SEMA4B;ZNF37BP;COL13A1;KIAA0020;FBXL20
random_set_9571	6.5111e-18	5.02638e-11	1.21488e-16	3.35126e-10	4.07137e-26	CTD-2560K21.6;RP11-188P20.3;CTNNAL1;CST7;TMEM161B;RCSD1;AL021068.1;C14orf166;CTB-89H12.4;STAMBP;FAM26F;LYZ;RP11-933H2.4;SFRP5;ERP27;COL5A3;TAS2R20
random_set_2372	1.39112e-10	3.06614e-18	6.31243e-10	7.0493e-17	4.44982e-26	SLC22A17;MFN1;ENO2;ITGB1;GANAB;VAV2;ZFAND4;STK17A;FANCF;HECW1;PCDHA9;RP11-647K16.1;ZNF808;AC005682.5;LRRC4B;ELP2;CTSC
random_set_8189	1.00599e-13	4.48149e-15	7.57031e-13	5.90505e-14	4.47031e-26	KLHL11;RPA3-AS1;RP11-353N4.4;NPRL2;EP400NL;EFNA5;TEX30;TMEM52B;RP11-111M22.5;IGSF9B;RTN1;C9orf169;RP11-355B11.2;C12orf50;PRDX3;ITGAL;U82695.10
random_set_6202	1.10427e-14	4.01867e-14	9.98531e-14	4.48057e-13	4.47399e-26	SP2;AC078883.3;C10orf95;SELE;UNC93B3;DGKZP1;YKT6;RRP36;PAQR7;E2F7;RBL2;AC105339.1;HOXB3;CLUL1;KIFAP3;RP11-212P7.2;ATP5SL
random_set_1943	1.7838e-19	1.82251e-09	5.08257e-18	9.23816e-09	4.69536e-26	SNAP25;ANKUB1;FOXK2;PARP1;KCNIP1;RP5-943J3.1;MTND4P26;TPK1;NPTX1;SAMD13;PPP1R3C;NOLC1;C1orf111;RANGRF;ZNF767;LEMD1-AS1;C17orf64
random_set_1078	2.09706e-09	2.10422e-19	8.02014e-09	6.13537e-18	4.92066e-26	ADH1B;ALG8;DHH;CEACAM1;MPV17;HIATL2;APBB1IP;AC020922.1;FAM181B;TLE1P1;MRPL27;SNAP29;UBXN4;PPRC1;GTSE1;SMUG1;SETDB2
random_set_712	2.49709e-17	1.76032e-11	3.96403e-16	1.26291e-10	5.00621e-26	GCNT2;MXRA8;GEMIN4;C19orf12;SYT8;ABCB8;VENTX;MMP19;MRPL39;WASH7P;RP11-345J4.3;C1QB;EXOSC10;C12orf55;RP5-968P14.2;CATSPER2;ARX
random_set_3786	2.14773e-13	2.40888e-15	1.52763e-12	3.31834e-14	5.0692e-26	PSRC1;LY6E;BOD1;RGMB-AS1;NT5C3A;FKBPL;LCP2;SDHAP3;FIG4;RPSAP14;LTA;RP1-20C7.6;FBXL3;LRRC36;TNPO2;CROCCP1;REP15
random_set_7104	5.89113e-22	3.9756e-07	3.63687e-20	1.40793e-06	5.12046e-26	AARS;MAFB;AC019294.1;C15orf26;DPP6;ZC3H7B;PXDC1;KCNMB2;PFN1P8;C10orf12;ECI1;LINC00263;RP11-15E18.1;ZSCAN20;RP11-107N15.1;KIAA1467;FAM3A
random_set_3934	1.61176e-15	3.25959e-13	1.69676e-14	3.1106e-12	5.27793e-26	SHD;PARGP1;KLHL10;CMYA5;CTD-2162K18.3;CRKL;MOCS3;RP11-378A13.2;RP11-234K24.3;RP11-243A14.1;RP5-1074L1.1;PITHD1;PDP1;RP11-869B15.1;SOHLH1;TMEM206;WDR26
random_set_6715	1.31851e-18	3.11185e-10	2.94882e-17	1.79998e-09	5.30783e-26	CNTNAP5;SPNS3;RP11-367J11.3;NPPA;CLEC18B;SEPSECS;CXorf23;FSTL1;CDC34;C1orf105;LOXL2;AP003039.3;ZMYM1;PPP1R1B;RP11-834C11.4;H6PD;DERL2
random_set_6063	1.77296e-19	2.08695e-09	5.06611e-18	1.0483e-08	5.3108e-26	C3AR1;CCDC12;ENO2;SBF1;HIST1H2AL;DCTN1-AS1;MRPS33;LAMP2;HDAC6;RP11-408H20.3;RP11-66B24.1;RBM46;FAM211B;CTD-2589H19.6;TAF5L;LGR5;PIP5K1B
random_set_1662	3.15557e-12	1.72944e-16	1.83695e-11	2.92659e-15	5.37601e-26	TRPV5;RP11-680F8.1;NT5DC3;RP11-611D20.2;LINC00338;CYP39A1;IL17RD;RET;ZFAS1;RP11-68I3.4;RP11-131L12.2;MYT1L;BTNL9;RP11-175B9.3;DMBT1;LAMA4;AHDC1
random_set_655	2.7233e-19	1.38285e-09	7.48235e-18	7.19183e-09	5.38117e-26	LHFPL4;FIGF;AQP4-AS1;OPHN1;SMTNL2;GEMIN5;ISOC2;NDST3;RAB11B;RP11-477H21.2;FAM124A;AL953854.2;VEPH1;RP11-14N7.2;ZNF180;THYN1;RGPD2
random_set_5894	1.95649e-17	2.50179e-11	3.20243e-16	1.75581e-10	5.62287e-26	MT1L;GEMIN4;RP11-225H22.7;RFC5;OR6E1P;SAMSN1;EFCAB10;ZFR;DKFZP779L1853;FKBP1A;RSBN1L;MAGOH;CCDC125;CEBPZ;FKBP1C;RP13-890H12.2;UVRAG
random_set_3040	6.65542e-19	6.33608e-10	1.60002e-17	3.51844e-09	5.62958e-26	CYC1;RORB;UBE2E1-AS1;CRYGN;RP11-517C16.2;PDE12;ZNF433;RP11-454F8.2;FEZ2;RP11-197N18.2;PTGIS;RAB18;KCNJ2-AS1;ATF6;MRPS31P5;LINC00535;RASL10A
random_set_7811	7.25734e-17	7.08334e-12	1.04264e-15	5.43249e-11	5.66411e-26	PLA2G4A;RPS9P1;RN7SL3;MRPS14;MRPS2;RP11-214C8.2;PARVA;ZNF484;CTA-796E4.4;APBA1;DEPDC7;PRSS35;ZNF34;SLC22A5;CEP97;LSR;PABPC3
random_set_2679	8.05516e-11	6.92395e-18	3.78214e-10	1.50209e-16	5.68112e-26	SLC47A1;LINC00886;CDK1;NOB1;SRSF5;DNAJB4;SLC9A3R2;RPL9P7;RALGAPA2;SPATA4;LGR6;FUT1;ITGA10;NPB;AGPAT5;RP3-324O17.4;LLGL1
random_set_122	8.28852e-16	6.76591e-13	9.2515e-15	6.17953e-12	5.71699e-26	LRRC32;RP11-218E20.3;RP11-387H17.4;RP11-479G22.8;SAMD14;RP11-477D19.2;GLTP;IGSF6;DUSP5;RP11-498P14.5;DSC2;CDC42P6;ACTG1;C1orf110;PRORSD1P;RP11-114N19.3;RP11-387M24.5
random_set_3212	1.09589e-18	4.07863e-10	2.48526e-17	2.31763e-09	5.75993e-26	C19orf60;RNF130;FGFRL1;TAS1R1;KIF11;IL16;GAS6-AS2;PIN1;FER1L6-AS2;RP11-139H15.1;CTC-575D19.1;ADAMTSL4-AS1;CTD-2530H12.4;INTS3;LST1;FUCA2;ITGB1P1
random_set_4048	1.94004e-20	1.80735e-08	7.5203e-19	7.80789e-08	5.87177e-26	RP11-98D18.15;CENPM;UCK1;RP11-498D10.5;GPR3;PPP1R18;AC004878.6;EMR2;ADAM19;S100A2;PCYOX1L;CROCCP3;KCNS3;RPL23;GTF2F1;SPNS1;RP11-154D6.1
random_set_4669	2.6464e-12	2.28753e-16	1.56053e-11	3.77517e-15	5.89128e-26	FZD7;LGALS3;UBE2Z;MGAM;FAM13A;RP11-362K14.7;RP11-154D17.1;GAL3ST3;GNPNAT1;NEK8;MFAP5;TMEM63B;RP11-510H23.1;RP11-328N19.1;RP11-305L7.1;HSPA1A;S100P
random_set_5806	6.70961e-19	6.72205e-10	1.60918e-17	3.71421e-09	5.97683e-26	SNX9;TP53I3;SERPINH1;HEPN1;TSG101;RP11-387M24.5;ARRDC5;LINC00937;RP11-6L6.2;DNM2;SLC44A4;RP11-128A17.1;TIGD7;DEPDC5;STAG3L3;CHRNE;GRAMD1A
random_set_4919	2.86287e-15	2.12262e-13	2.87466e-14	2.09973e-12	6.03601e-26	LINC00184;STX1A;RP11-421L21.2;AL022476.2;CEP164;TPM2;RALGAPB;EIF2AK4;RASGRF1;KHDRBS1;KHK;TMEM8B;CTA-14H9.5;POLR3A;ANXA4;ARAP2;IDI1
random_set_2900	1.60949e-16	3.54374e-12	2.13199e-15	2.86508e-11	6.10832e-26	CCR2;TJP1;PYY2;RP5-1142A6.2;SPIN1;LINC00493;SH3GL2;RP11-469N6.1;CHKB-CPT1B;RP11-624M8.1;RP13-1032I1.7;RNF38;SCRN2;AC003090.1;HERC2P9;DDX21;TSPAN13
random_set_1630	2.15271e-18	2.29668e-10	4.47593e-17	1.36477e-09	6.10861e-26	KDELR3;FBXO2;MTF2;DYRK3;SNW1;RIOK3;EPB41L4B;BRIX1;KRTCAP2;CTD-3234P18.2;RP11-589P10.5;AP000688.29;MYCBP;PEX1;SH3BP2;TNK2-AS1;RPF2
random_set_4574	3.36063e-15	1.85741e-13	3.32112e-14	1.85675e-12	6.16647e-26	CHI3L2;RP11-728K20.2;LINC00552;SNAP29;AHDC1;CTA-293F17.1;SNN;TTC39A;PPP2R5D;AFAP1L1;CCDC80;ENTPD1;CYP51P2;ZNF22;TMEM173;C19orf10;NADK2
random_set_3088	1.5105e-18	3.45433e-10	3.32012e-17	1.98089e-09	6.57681e-26	RABL6;NRSN1;PDCD4-AS1;CTD-2396E7.10;KDM3A;ZKSCAN8;MAP3K8;DIAPH1;C1QL4;USP19;SNHG8;PTCD3;CTD-2269F5.1;FAM32A;NFASC;DDX54;EED
random_set_8417	3.22642e-10	2.11844e-18	1.38487e-09	5.12992e-17	7.10425e-26	STXBP1;AP000662.4;UPP1;MIA3;RP11-54D18.4;RP11-465L10.10;XRCC6;MTND5P28;ELF3;ENC1;CA12;NFAM1;CDKN2C;SOCS7;GRWD1;FBXO22;PCNXL4
random_set_5411	1.0486e-17	5.91482e-11	1.83021e-16	3.88916e-10	7.11797e-26	RNF181;PINK1;SLC35F5;ROR2;RP11-403P17.5;ZNF652;ZNF717;RP11-1109F11.5;MYO18B;WHAMMP2;C11orf84;ZBTB48;EXT2;DCTN1-AS1;SNORD3D;RP11-77K12.4;BLOC1S3
random_set_6797	5.34557e-20	8.90258e-09	1.794e-18	4.02144e-08	7.21445e-26	SLC22A6;ADD2;PRKDC;LINC00925;MC4R;ZNF467;RP11-122G18.7;OSCAR;PTPRD;ITGAE;ZNF283;XPO6;TICAM1;FAM57A;RP11-15E18.1;LCT;HABP2
random_set_1404	2.99849e-15	2.60916e-13	3.00179e-14	2.54082e-12	7.627e-26	PPM1G;RP11-517A5.4;FOXN3;RP11-266L9.1;TRAF3IP3;TAS1R1;LENG8-AS1;RP11-2H8.2;PARPBP;LA16c-361A3.3;CHRNA10;F13A1;RP11-760H22.2;APEH;AC068533.7;LGALS3;KRTAP5-9
random_set_4032	5.67763e-15	1.40997e-13	5.38728e-14	1.44184e-12	7.76758e-26	GFOD1;RP11-1002K11.1;CLPX;COPS6;GABPB1-AS1;RP11-61L19.2;FHDC1;PSMD6;NPIPB6;KLHDC7B;FRAS1;MFF;C1orf64;KBTBD8;NFU1;RASL10B;JAK1
random_set_8799	3.08681e-14	2.67907e-14	2.56193e-13	3.0975e-13	7.93558e-26	TRIM44;RP11-100M12.3;CNKSR1;GPR150;RPL10AP6;RP11-260M2.1;C4orf33;KCNQ2;TIMM9;POLR3C;SLC16A9;AC093724.2;TSPAN2;FAM171A1;ZNF627;TCEAL4;PFDN1
random_set_8411	1.88247e-14	4.63609e-14	1.63425e-13	5.1403e-13	8.40052e-26	BIN1;ODF3L2;RP11-449H11.1;RASGEF1A;RP11-43F13.1;CYP11A1;CKLF;RP11-705C15.2;ANO9;LINC00883;RP11-566E18.3;COL19A1;CHGB;TBP;FAM193A;IPO4;SREBF2
random_set_1913	4.53319e-13	2.001e-15	3.03863e-12	2.81462e-14	8.5526e-26	CDK8;CKS2;POM121C;TSPAN5;FAM117B;CHPT1;PSENEN;HOXD10;RBM14;RAC2;LAMB4;PARP8;MESP1;PTN;RP11-153M7.3;KCND3;FBXO44
random_set_3023	2.30788e-15	3.80449e-13	2.37186e-14	3.60849e-12	8.55885e-26	LINC00303;RBX1;RAD50;RP11-30K9.6;AP000580.1;CDR1;NSUN5P1;CD1E;LINC00844;CTD-2171N6.1;CD101;GPR19;GRAMD2;RNF39;RP11-592B15.3;RPL9P8;NTN3
random_set_9130	1.57116e-18	4.55192e-10	3.41528e-17	2.56906e-09	8.77406e-26	MZT2A;DACH1;SNRPA1;KIF3C;ECH1;ADRBK2;METTL7A;ITIH5;UBAP1;PIGX;RP13-188A5.1;DCAF7;PRKDC;NT5M;PARN;DENND6B;HPGD
random_set_9409	1.36224e-14	6.82857e-14	1.211e-13	7.33539e-13	8.88316e-26	HLA-DQA2;RASAL2;FOXN3-AS1;OSBPL1A;MAPK13;ASF1B;ZDHHC18;MTG2;HRH3;ZBTB7C;TBC1D14;PAK4;PPP1R16A;EHD4;DBNDD1;SLC4A11;LTF
random_set_7469	3.50274e-12	3.12159e-16	2.02491e-11	5.01108e-15	1.0147e-25	USP33;RP11-1006G14.1;RP11-597D13.7;HOPX;LINC00900;SNHG11;LIMD1;GOLGA2B;ERVK13-1;TNFSF14;CHEK1;STAT1;GOLGA8S;CTB-133G6.1;CTD-2526A2.2;RP11-91I20.3;PGC
random_set_3226	2.81065e-15	3.86943e-13	2.83074e-14	3.66426e-12	1.03726e-25	NTNG1;RP11-458F8.4;RP1-155D22.2;RFPL4B;INADL;GIMAP4;CARD10;EMD;SOCS5;RP11-20B24.4;CARD6;EIF6;AC009506.1;IGFBP5;LINC01018;NKX2-8;CTB-114C7.3
random_set_7786	2.20419e-07	4.24161e-21	6.27858e-07	1.67669e-19	1.05272e-25	ADH1B;CDC42EP2;GOLGB1;REPS1;KRBOX4;RP11-415F23.2;FBLN5;TSR1;DPY19L2P1;RP11-588H23.3;ABT1;RABL3;RP1-27O5.3;MAD2L2;TRPM3;MTHFD1;ZNF17
random_set_556	7.31071e-13	1.6884e-15	4.72011e-12	2.4088e-14	1.13698e-25	LINC01001;C12orf23;CLEC1A;OCLN;IFT74;ATP6V1G2;MESP1;ZFPL1;RP1-30M3.6;RET;RP11-676J15.1;C1orf141;HSCB;PAN3-AS1;AC131571.2;LPL;TTYH1
random_set_1642	6.34171e-21	1.09763e-07	2.86984e-19	4.21237e-07	1.20888e-25	LMO2;KRTAP5-1;FAM133A;RP11-1084J3.4;KCNA4;RP3-475N16.1;PTCD2;RP1-117O3.2;EXD2;USP27X-AS1;KIAA1644;SPTBN1;RPL34;ZNF510;PRMT6;RP11-410L14.2;SOX13
random_set_9454	5.01555e-10	2.58209e-18	2.09494e-09	6.14845e-17	1.28806e-25	NDUFB3;CADM2-AS1;GPD2;AC069513.4;TNRC18P1;MMD2;NOC2L;PPP1R9A;JMJD1C-AS1;MRPS6;CTD-2201E18.5;GLT1D1;RP11-849F2.9;MSH2;DPY19L2P4;EPB41L4A;AC010226.4
random_set_7830	1.50871e-18	7.06063e-10	3.32012e-17	3.8884e-09	1.291e-25	LINC00404;BAI2;NOD1;BRIP1;RP11-16E12.2;ROR2;MARCO;TMBIM6;CISH;RPL22;SCARNA2;GLUL;EZR;DIDO1;POM121L10P;CAPG;LINC00906
random_set_3465	2.16934e-11	6.43992e-17	1.11431e-10	1.18175e-15	1.31684e-25	GDF7;DFFA;HAMP;CYTH3;ARRDC1;WNT5A;MARK2P9;FLOT1;RWDD4;PPP1R1C;TFAP2C;CCDC37;CNOT6L;NACA;RP11-1124B17.1;ST6GALNAC5;AKAP10
random_set_2603	8.17461e-22	8.39525e-07	4.83753e-20	2.83364e-06	1.37078e-25	CRHR2;ACSL4;PPP3CA;NDRG4;GUCY1B2;STK31;ASPSCR1;ALLC;LINC00959;MESDC2;PIKFYVE;ESCO1;RAD18;SLC9B1;LINC00966;STXBP5;PDIA3P
random_set_3202	7.54727e-17	1.77959e-11	1.07935e-15	1.2749e-10	1.37607e-25	CTC-523E23.5;RN7SL3;VRK3;AC016629.3;AES;RPL5P34;RP11-277B15.3;PDE3A;HNRNPK;HOXD10;WDR47;RP11-705C15.2;AC018470.4;ZNF652;FYCO1;NPM1P25;ARNT
random_set_335	1.55329e-08	8.29641e-20	5.19722e-08	2.65937e-18	1.38213e-25	AC006116.22;TNFRSF17;ACTN3;AKAP8;MCAM;PHKG1;RP11-56M3.1;MAPK8IP1;KRI1;KIRREL2;PTK6;AC024257.1;HSPB7;SYS1;ZSWIM2;ZNF585A;GPX4
random_set_5125	2.97151e-16	5.01977e-12	3.73812e-15	3.96233e-11	1.48117e-25	ZNF787;ARNTL2;NDUFA6-AS1;ADAM21;RRAS;RP11-74E22.3;CXorf40B;SPARCL1;RP11-588G21.2;PLXND1;CRYBA2;METTL7B;LUC7L3;AGER;RP11-325I22.2;PROZ;KLHDC1
random_set_7162	9.5845e-13	1.72908e-15	6.07444e-12	2.45981e-14	1.4942e-25	ST6GALNAC5;RP11-359J14.2;NUP88;CLIC6;ULK4P3;AC009093.1;FBXO41;UBE3D;C6orf136;LGALSL;MFAP1P1;GCDH;LINC00954;AC068831.3;HSD17B6;PHF13;THAP7
random_set_8923	4.63984e-16	3.36894e-12	5.53735e-15	2.73037e-11	1.5119e-25	BOC;ZNF12;RP11-104H15.10;CTD-2206N4.4;TTF2;ARL11;BMS1P20;POC1A;HSP90B2P;CDK17;IL21R;MAGOH;SMARCE1;CACNG3;RNASE10;SLC35F2;LILRA2
random_set_8217	7.68101e-19	1.6926e-09	1.79481e-17	8.62778e-09	1.54852e-25	RP11-152F13.3;E4F1;AC000032.2;RP11-867G23.3;DGCR11;NUAK2;MYL9;KB-431C1.5;TEX21P;DTX3;SIPA1;MIR17HG;ALDOB;ZNF295-AS1;CTD-2369P2.4;WBP1LP2;FCGR2A
random_set_6357	3.21488e-12	5.36448e-16	1.86822e-11	8.29215e-15	1.54915e-25	HLA-B;ALOXE3;SULT4A1;RBM41;EPC1;NPAS4;RP5-1142A6.9;ADARB2-AS1;CYP1A1;MEIG1;SUZ12;DNMT3B;B3GNT4;HAPLN2;CA10;RP11-452F19.3;CD2
random_set_2807	1.12622e-12	1.54858e-15	7.05724e-12	2.2284e-14	1.57263e-25	C2orf82;LOH12CR1;RP11-933H2.4;AK4;COPA;CHST2;FAM65A;ZNF687;EVA1A;FAM228B;PITX1;ADAMTS6;RP11-150O12.1;ADAMTS15;SDAD1P1;ALOX5AP;FCGR3B
random_set_301	2.14527e-18	6.35411e-10	4.46976e-17	3.5265e-09	1.57626e-25	LINC00265;SLC37A4;CNFN;ALG12;NEK1;COMMD10;RP11-977G19.5;SYNGR3;DYNC2H1;C9orf78;HMGCR;SYNM;HEATR1;NOVA2;SEZ6;NPM2;PARS2
random_set_2914	6.96928e-12	2.5204e-16	3.84869e-11	4.13221e-15	1.59036e-25	SEMA3B-AS1;MPZ;FANCF;LHCGR;NCMAP;GPR56;UNC5A;SNX18P4;RP11-77H9.2;GALNT9;FGFR3;YME1L1;RNASEH2B-AS1;C12orf52;RP11-357K9.2;AC096677.1;SPINK2
random_set_1854	2.05427e-11	8.40017e-17	1.06065e-10	1.50556e-15	1.59687e-25	TMEM86A;HSPB2;ASB9;PIK3C2B;RALBP1;CCT3;CKLF;CASC14;PXDC1;C2orf47;KCND3;GRIN2B;RP11-348P10.2;PAX3;TDGF1;ZNF280B;MYBL2
random_set_844	2.61453e-11	6.64556e-17	1.32462e-10	1.21061e-15	1.60359e-25	A2M-AS1;BUB1;NONO;FEM1C;POLR3F;RPS9;C1orf216;TPR;LENG1;KCNJ6;DCAF12L2;CREBBP;DMXL2;NUDT16;ATP5A1P3;ARHGEF40;ADAMTS15
random_set_1730	1.99903e-14	9.2303e-14	1.72051e-13	9.76849e-13	1.68068e-25	NUAK1;ALAS2;RAB11B-AS1;C17orf51;PSMB10;TCP10L;RP11-353N4.1;CTSF;DDX20;MARCH3;ZMPSTE24;NOTCH3;HSPA4;PTPRO;CDKN2C;BUD31;PCNXL2
random_set_9055	1.45168e-09	1.17411e-18	5.69119e-09	2.95774e-17	1.68331e-25	ECSIT;JAG2;RP11-326C3.12;PKD1L2;TLL2;MSX2;NUP214;CTC-471F3.4;RP11-436D23.1;UBE2E2;CH25H;RBM14;RP1-118J21.25;ZFYVE20;LINC01006;DND1P1;TNFRSF10B
random_set_5531	1.17544e-10	1.54043e-17	5.38505e-10	3.18962e-16	1.71763e-25	RP11-54O7.3;RP11-408P14.1;RP11-368I23.2;SPRTN;H3F3B;CORO7-PAM16;HCRTR1;CD59;PRSS54;CD1D;ENDOU;DYNC2H1;RP5-858B6.3;GGNBP2;TRIM17;RAD9B;RP11-340F14.5
random_set_4616	6.90838e-16	2.77687e-12	7.8691e-15	2.28572e-11	1.79865e-25	LIG3;CEP85L;RP11-1149M10.2;FKSG61;HSBP1;SHC4;SMIM13;MAP3K7;CSPG4P9;FOXD4;ADRA1D;NRXN2;CAMSAP1;OTUD5;SVOP;RP11-313J2.1;DOK4
random_set_5477	1.18366e-16	1.55602e-11	1.6084e-15	1.12685e-10	1.81242e-25	Z83851.3;CYP2S1;HSP90AB1;CA11;AFAP1-AS1;HES6;RP11-18I14.10;AC007405.8;TBKBP1;IGF1R;RP11-1277A3.2;GNPNAT1;RP11-350J20.5;LPPR5;POU5F2;IGFBP7;LINC00242
random_set_6819	2.24379e-15	8.81375e-13	2.31581e-14	7.8422e-12	1.8161e-25	ADAM1B;C19orf43;RP1-29C18.9;KRT17P1;TPGS1;ZIC3;RP3-325F22.5;TRIM23;CORO6;FN1;PLEKHA3;SLC25A33;TMPRSS2;UBE2L6;PKD1L1;GABBR2;FOXL1
random_set_3879	4.61107e-16	4.29726e-12	5.51099e-15	3.42446e-11	1.88721e-25	OTUD5;PHACTR2;SOX9;RP11-496H1.1;RP11-367G6.3;RP11-51J9.5;AC068134.10;CENPE;RP11-254F7.2;ZFR2;DZIP1L;TPT1;RP13-638C3.2;ELMO1;SEMA6B;HRH3;LSM11
random_set_3298	2.24639e-17	8.2283e-11	3.61193e-16	5.27846e-10	1.90654e-25	CYP21A2;CCNA1;RP11-138A9.1;ZNF654;THPO;TFG;ELL2;TIFA;TRMT1L;RP11-255C15.4;RALGAPB;ADD3;ZFR2;STXBP5L;AC093609.1;DSCAML1;OR7E154P
random_set_8383	1.04713e-19	1.36247e-08	3.24222e-18	6.00265e-08	1.94619e-25	PLAC8L1;EYA4;AC093157.1;RBM18;NDUFA6;ERH;DLX4;MAGOH;AVL9;ARL5B;SLC12A1;SNAP29;CNN1;OCLM;CTD-2296D1.2;HAMP;AC004069.2
random_set_7871	5.24119e-19	3.06463e-09	1.30716e-17	1.50389e-08	1.96583e-25	C1orf147;JOSD2;SULF1;RP1-43E13.2;NALCN-AS1;PACS1;NECAP2;AL121761.2;SSNA1;RSU1;GPR114;ZFHX2;SRF;CARHSP1;TRIM14;MAP4K5;ADAMTS17
random_set_1770	5.02557e-24	0.0001439	6.61326e-22	0.000338303	2.23729e-25	RP11-21L23.3;KIAA2018;PIK3CB;WDR11;ANKRD32;AC005592.1;HIRA;FAM110D;OSGEPL1;PLEKHA5;EPS15;SIAH2;CTB-131B5.5;SMYD5;TESC;AC006449.1;WASF3
random_set_965	1.29657e-18	1.51269e-09	2.90739e-17	7.80216e-09	2.26839e-25	ATP8A1;KLHL15;MCUR1;NDFIP2;FHDC1;DCAF10;MIAT;ARHGEF16;CTC-425O23.2;AFMID;RP11-981G7.2;LCN12;RP11-264B17.3;HIST4H4;FLRT2;USF2;IL11
random_set_5394	8.46867e-16	2.94165e-12	9.42104e-15	2.40945e-11	2.26996e-25	MIPEP;TMEM51;CTGF;FGF20;ZNF865;C1orf115;RP1-170B16.1;FAF1;CD274;RP11-15N24.4;C21orf90;PLEKHG4B;CTD-3049M7.1;RP11-536O18.1;NRBF2P5;RP11-215H22.1;LAMC2
random_set_1567	1.30217e-13	2.02647e-14	9.59694e-13	2.40127e-13	2.30449e-25	CD300LG;ASB18;RP11-90L20.2;METAP1;PARN;GDI1;KCTD10;PTPN12;NUP54;C1orf147;RP11-399O19.9;CYFIP1;AC012358.7;PPP2R1B;RP11-273G15.2;GTF2IRD2;TAGLN2
random_set_9806	1.68165e-14	1.56558e-13	1.46659e-13	1.58797e-12	2.3289e-25	RP11-706O15.1;GDF1;RP1-137D17.1;ATG5;MROH8;NOL8;GPBP1;NUDT19;RP11-61I13.3;NUDT4;CTD-2619J13.17;FGF13;FUS;BRE;ANKRD7;ONECUT3;RP11-83A24.2
random_set_7463	3.07003e-15	8.85337e-13	3.06116e-14	7.87044e-12	2.40927e-25	STK32A;SDS;RP11-723O4.9;HNRNPU-AS1;RP11-206F17.2;OVCA2;ZDHHC11B;RP3-395M20.12;RP11-161M6.2;FAM199X;TMC5;CCDC138;CEP164P1;FAM219B;AP000580.1;RP11-441O15.3;CDR2L
random_set_7908	6.98121e-08	3.26333e-20	2.12669e-07	1.14918e-18	2.44394e-25	SMOC1;EEF1D;UIMC1;AC069368.3;RP11-343C2.12;AC079354.1;SURF2;MARS;KIF25;ADRBK2;C8orf44-SGK3;BOLA3-AS1;AC004538.3;HDDC3;CEL;ABHD16A;USF2
random_set_7701	1.01553e-22	1.03709e-05	8.25715e-21	2.96255e-05	2.44622e-25	IL34;ZXDA;NIPA1;RP11-540B6.6;ZNF596;MBD5;AC138430.4;TCTN1;STK11;CTD-2196E14.4;AC012314.8;RP5-1172N10.2;COQ5;PNMA3;KRT5;HOPX;POC1B
random_set_6820	1.4922e-11	1.86294e-16	7.82561e-11	3.13658e-15	2.45456e-25	RNLS;BRD7;ZNF157;SLC25A11;RPL15;FAM156B;CPOX;FLCN;GPNMB;CST6;LRRC48;C6orf163;HSPE1;HIST1H1E;MOCOS;PIP5KL1;FOXR1
random_set_242	1.09291e-12	2.64767e-15	6.8528e-12	3.60263e-14	2.46881e-25	USP32P3;RP11-46C24.7;UBALD1;RP5-981O7.2;TMCO6;AC004878.3;ZNF135;CRYAB;AL450992.2;URM1;B3GNT5;TRAM1;CD2;BDKRB1;BTN2A3P;RP11-571M6.17;PIH1D2
random_set_2941	8.4845e-18	2.7725e-10	1.52614e-16	1.6215e-09	2.47464e-25	COMMD7;TTLL2;RAB26;C9orf40;KDELC2;UPP1;RP1-228P16.1;UBA52;PLAT;KCNH8;SCPEP1;ZNF584;SPAG16;PQLC2;KCNMB1;GNA13;DNAJC27-AS1
random_set_299	5.34569e-19	3.93139e-09	1.32991e-17	1.89483e-08	2.51995e-25	LINC00942;RP3-475N16.1;ZNF823;TGFB1;DEK;LINC00609;HIST1H4I;MIER1;GPS1;RNASE1;POLDIP2;CFD;LITAF;AC019294.1;CMYA5;KLHDC7A;GGTA2P
random_set_76	8.07516e-15	3.59732e-13	7.45703e-14	3.42153e-12	2.55144e-25	RP11-73M18.8;RP11-45M22.4;LGALS2;ZNF2;TCL6;FAM216A;NME9;MTBP;MARK4;NEU4;SUMF2;SSBP3-AS1;SPG11;ECH1;GTF2I;AC005841.1;SYT9
random_set_7313	3.11282e-11	9.40823e-17	1.55424e-10	1.66829e-15	2.59292e-25	ZDHHC22;EEF1A1P34;POPDC3;PDK2;GPD1;CD5L;CLCN5;SHC3;MNDA;FAM132A;RP4-622L5.7;RP11-567G24.1;TP53TG3C;ST3GAL5;AGAP9;SAYSD1;SPNS2
random_set_1775	7.10503e-19	3.30489e-09	1.68382e-17	1.61388e-08	2.71749e-25	KB-1836B5.4;KIF4A;BVES-AS1;RP11-85K15.2;RP4-742J24.2;DBF4;MAST4;RP11-92A5.2;C21orf2;PLEKHO2;RPS6KA6;C1orf86;RP11-271K21.11;ERO1L;ZNF697;RP11-266L9.3;AEN
random_set_2536	5.71827e-19	4.06807e-09	1.39825e-17	1.95224e-08	2.72972e-25	H2AFJ;ANXA2;CORO2B;MCFD2;TMCC1-AS1;OSBP;RP11-131L23.1;LY6G6C;GGT5;LRRC8D;MFAP4;NOL10;HELZ;SNX11;NUP43;TEX40;FAM86EP
random_set_7730	7.32042e-18	3.61991e-10	1.3436e-16	2.06984e-09	2.78104e-25	RP11-351I21.6;UQCRB;RP11-114I8.4;RP5-1148A21.3;WDR27;MIR137HG;XIAP;CTD-2267D19.3;C10orf128;KIAA1644;ZRANB2;TUBG2;MANBAL;CBX4;SMAD7;SHE;PPFIA2
random_set_1166	1.27125e-18	1.9896e-09	2.85703e-17	1.00343e-08	2.86683e-25	RTCB;RP11-21C4.1;HSPB2;GCFC2;RP11-635N19.1;ISG20;RP11-255H23.2;NCOA1;CREB3L2;ORAI2;CWC25;ECSCR;MT-CO3;CTC-444N24.13;FREM1;FAM225A;ALS2CR12
random_set_7142	1.71075e-11	1.95908e-16	8.92964e-11	3.27638e-15	2.92569e-25	ZNF503;RASEF;RP5-864K19.4;CTB-25B13.9;C1orf112;MEST;VANGL1;TIMP1;KB-1440D3.13;RNASEH1;B3GAT1;CTD-2366F13.2;NUDT16;IGSF21;RP11-874J12.4;OTUD7B;ABCA5
random_set_394	5.55341e-19	4.82741e-09	1.36461e-17	2.2881e-08	3.12237e-25	QRSL1;RP11-247A12.2;CMTR1;WI2-85898F10.1;COL17A1;PODXL2;BUB3;PTPRG;CTB-32O4.2;AK3P3;ZFY;CENPQ;PCDHA10;C1orf173;STYK1;HMBOX1;VDAC2
random_set_3107	2.07483e-20	1.0276e-07	7.91999e-19	3.94966e-07	3.12813e-25	GPR97;TRHDE-AS1;GTF3C3;VTI1B;RPS6KA5;MAP3K5;RP11-362J17.1;KLHL35;TRUB2;CHST10;RP13-395E19.2;CAPN13;ARRDC3;SLC2A1;SF3B3;ATP6AP1;THSD7A
random_set_3285	5.80109e-14	6.29992e-14	4.61549e-13	6.83971e-13	3.15686e-25	AC137934.1;AC053503.11;RP11-389C8.3;LILRA5;PNPT1P1;TEX22;PTGES3P2;VWA7;CDR2L;TNFRSF10B;MAL;RP11-589F5.4;ZNF653;NOP9;CBR4;AC005220.3;SAE1
random_set_92	4.87381e-19	5.66919e-09	1.22778e-17	2.65687e-08	3.26206e-25	REEP5;C11orf54;TFP1;ZNF365;RP11-435F17.3;RCAN2;CKMT1B;PNPLA3;PTPN4;RP11-1069G10.1;PLXNB1;ZNF239;ZNF563;COX11;CDA;MAPK10;COL9A1
random_set_3772	4.74214e-14	8.02546e-14	3.81546e-13	8.56591e-13	3.26829e-25	TIRAP;DNAJA4;SOX17;CASP1;EIF5B;PRUNE;SELT;MANBA;DCTN2;PVRL3;AC007879.7;PRC1;NTRK1;CTD-2515A14.1;HADHAP1;C6orf211;HSPD1P6
random_set_977	3.82334e-11	1.01163e-16	1.88732e-10	1.77809e-15	3.35582e-25	SLC7A14;SERPINA3;CECR5-AS1;RGMB;RP3-466P17.1;CNGB1;RP11-18I14.10;GJB1;GDF6;FRMD4A;RP11-108F13.2;PLCH2;SLC16A10;CTD-3222D19.7;CCDC9;CRYBB2;KIAA0226
random_set_9288	4.5132e-14	8.67455e-14	3.64592e-13	9.239e-13	3.36847e-25	HPSE;POP1;TRIM3;AC010504.2;RP11-413M3.4;BCAT1;IL18RAP;AGK;RP11-373N22.3;RP11-1070N10.3;RP11-168E14.1;SYTL1;GCNT1;LINC00539;RP11-59H7.3;SLC25A2;RAP1GDS1
random_set_4593	2.30997e-15	1.67396e-12	2.37186e-14	1.42722e-11	3.38518e-25	BX088651.1;RP11-366L20.2;FCGR3B;RP11-218E20.3;RP11-809C18.4;FAM168A;SNCAIP;RP11-286H14.6;TLN1;RP11-48B3.3;CTD-2267D19.3;HCST;CTC-360G5.9;KLF17;REPIN1;CXADR;KIF15
random_set_5058	3.98715e-13	1.03942e-14	2.68703e-12	1.29455e-13	3.4785e-25	TULP1;TRIM56;DCTPP1;S100P;CWC25;DUSP14;MIR3180-2;CCR6;VANGL1;COPRS;LEPREL1;CCL21;FBXO31;TMEM31;HUWE1;LINC00115;RP3-355L5.5
random_set_7289	8.49351e-14	4.85814e-14	6.49913e-13	5.38053e-13	3.49688e-25	MIR4453;FBXW4;PI16;LRRC47;ATHL1;DUSP26;RP11-890B15.2;RAD23B;MAN2B2;BPI;LINC00883;ABCB9;ZNF677;POLH;CCDC124;NT5C2;SERBP1P1
random_set_1116	3.0615e-17	1.19311e-10	4.76917e-16	7.47172e-10	3.56339e-25	C6orf223;CLEC3B;NNT-AS1;TANC1;XRN1;DHRS2;CMIP;CTD-2619J13.13;MYB;EXT1;EHMT1;CHD5;TMEM108;NPIPA3;ERMN;RP11-430G17.3;DNMBP-AS1
random_set_2433	9.27248e-13	4.76204e-15	5.89162e-12	6.21739e-14	3.66305e-25	ST13P4;SLC13A5;KDELC2;SH3BGR;LRRC61;ADAP2;FJX1;POLR3GL;RP5-884C9.2;RP11-552F3.12;MLIP;HNRNPK;CSRP1;CNEP1R1;MNT;RP4-758J18.13;PROS1
random_set_5917	1.14298e-10	3.68675e-17	5.24114e-10	7.06344e-16	3.70205e-25	SERF2;INTS4L1;SPATA7;RP5-1136G13.2;CIRH1A;CTIF;APOL3;NUDT10;SYT5;KRTCAP3;RPL30;INSR;FLJ00104;CIRBP-AS1;ZNF526;TRAPPC3;LINC00599
random_set_6084	7.26813e-14	6.02763e-14	5.6479e-13	6.5667e-13	3.70881e-25	LAYN;USP49;PTCD2;LIN54;TRIM45;IST1;RP11-479O17.10;CCDC81;RP13-228J13.1;RP11-297N6.4;RP11-3B7.1;MAVS;SLFN11;RP11-497H16.6;TNFRSF12A;CCDC176;PPP2R1A
random_set_2687	2.80593e-14	1.55401e-13	2.34829e-13	1.57943e-12	3.70897e-25	RP11-414J4.2;AP4S1;CCDC97;RP11-338N10.3;LOH12CR1;INPP5B;PSMD5;PFKFB3;RP11-22B23.1;ZNF536;RPS18;UBE2MP1;CHSY3;RP11-252A24.3;ITGB1BP1;TGIF1;SRRM5
random_set_8713	2.47015e-24	0.000459188	3.80062e-22	0.000985692	3.74624e-25	ZNF467;UBALD2;CHRM1;PGP;FOXP1-IT1;HMGB3;CASP1;LRRC37A3;DKFZP667F0711;AGAP10;ARPC5;PLEKHG2;NADK;MRPS34;STAP1;HAUS1;TRAC
random_set_7785	1.10609e-11	4.08558e-16	5.92183e-11	6.43462e-15	3.81048e-25	TPT1-AS1;BLNK;AP000356.1;ST3GAL2;TNPO2;OR52K3P;RAD52;CHAD;RP11-783K16.14;RP11-592N21.1;COA5;PIK3C2B;LINC01088;RORB;C19orf59;PSMD7;MYO16
random_set_7941	3.69728e-14	1.21125e-13	3.03833e-13	1.25792e-12	3.82198e-25	CDC7;SP140L;RP11-415J8.3;OLFML2B;ROBO4;ZNF302;C17orf61-PLSCR3;BTNL9;RP11-706J10.2;CTD-3138B18.5;TEX19;RAB27A;CSRNP3;HCG15;PPM1G;NUDT7;RGS10
random_set_4154	7.67074e-17	5.4158e-11	1.09281e-15	3.58461e-10	3.91728e-25	STARD9;ELOF1;FAS;ANO10;ZNF599;CTC-273B12.6;LINC00908;MAP3K7;ST14;USF2;CTC-563A5.2;LMNB1;PCDHB9;USP4;RP11-417F21.1;GNAI1;AC093627.9
random_set_7098	5.08651e-22	4.1205e-06	3.28195e-20	1.2499e-05	4.10209e-25	RP11-686O6.2;VPS53;PLCE1-AS1;C17orf70;NOC4L;CHRNA10;MUC1;TMEM60;RFC3;LONP2;GYPE;IGLC1;LAMC3;CICP16;MAF;USP53;CXorf40B
random_set_9168	7.52297e-16	6.40574e-12	8.5303e-15	4.93939e-11	4.21344e-25	RP11-792D21.2;PLCL2;RP11-428J1.4;SFR1;TP53INP1;GZMM;TM4SF1;RP11-755B10.4;ENPP7P2;RP11-799B12.4;ZNRF1;GAS1;HEATR2;LINC00324;BNIP3L;LILRB4;LINC00636
random_set_2345	1.87874e-18	2.14434e-09	3.98924e-17	1.07497e-08	4.28829e-25	LRRC3;IFFO1;UTS2;CD79B;RP11-18H21.1;SAP30L-AS1;HOXB-AS1;RP11-13J10.1;DFNB31;HIST1H3D;RP11-411B10.2;LRRCC1;RBM48;PPIG;AC174470.1;ZNF622;RP11-143K11.5
random_set_4029	9.52121e-18	4.66198e-10	1.68534e-16	2.62821e-09	4.42943e-25	IGSF9B;TNC;ANO3;FAM209B;NSG2;MYO1F;RP1-269M15.3;CTD-3184A7.4;NDUFA2;MPP6;LINC00933;RPL27A;RRAGA;GPHN;GLIPR1L2;CENPB;UBE2D1
random_set_6886	4.04159e-18	1.05363e-09	7.90997e-17	5.60197e-09	4.43114e-25	MYPN;AGAP9;HEATR4;ISLR2;ZMIZ1;UBR2;ZNF304;TCF7L1;WIPF2;ALKBH4;FHL1;TMEM215;FUT9;KCNA5;TMEM45B;CFL1P5;RP4-610C12.4
random_set_2011	7.0777e-10	7.17317e-18	2.89387e-09	1.55279e-16	4.49357e-25	NEK11;AMPD3;HTR5A-AS1;RAD23A;CENPI;MAPK6;TPRG1L;RP11-588G21.2;AC010525.6;TIGD7;BMP1;CTD-2547E10.2;MAP3K7CL;FAM81B;ADCY10;LHB;PPCDC
random_set_1037	1.16343e-10	4.58234e-17	5.33247e-10	8.59813e-16	4.58493e-25	AC003665.1;DOCK11;AC004562.1;GDNF-AS1;DOHH;FAM24B;ZSWIM5;CARNS1;FCHSD2;FMN1;LBP;RP11-36B6.1;SEC24B;HIST1H2AK;LINC00310;FETUB;TNFRSF13C
random_set_731	7.97492e-13	7.12743e-15	5.11264e-12	9.00018e-14	4.60147e-25	HSPB2-C11orf52;ZNF155;IGFLR1;RP11-782C8.1;EPC2;AC079145.4;NAPSB;RP11-192H23.7;POP7;RP11-68I3.4;MIR133A1;RP3-388M5.9;VCAN;PAPOLG;PDGFB;KDM6A;ZIC4
random_set_7061	1.50387e-15	3.60266e-12	1.59493e-14	2.91036e-11	4.64181e-25	F8A3;CCDC36;LIN9;RAB40B;RP11-218C14.8;MGAT1;YBX3;ZNF35;BRAP;AC093627.9;CYP21A1P;HSPA1B;CLRN3;MEIS3;RP11-400N9.1;ITGA1;UXS1
random_set_2215	2.11821e-11	2.6128e-16	1.09085e-10	4.26971e-15	4.65761e-25	USP32P2;RP3-469D22.1;AC004988.1;MOB1A;AASDH;PPM1N;REV3L;EMC6;RP11-118K6.3;LINC00599;FGFR4;KIAA1919;AC013275.2;SENP5;STAM;CCL22;SLC25A1
random_set_2037	7.55468e-17	6.86829e-11	1.07935e-15	4.46327e-10	4.81742e-25	PPIP5K1;MMP25;AP003068.18;PDLIM1;NEK8;DDX19B;RP11-197N18.2;AC010761.8;RP11-434H6.7;SDHC;TRMU;TSSK6;S1PR3;ADCK4;PPP2R4;LINC00640;SNX18
random_set_5543	5.04337e-13	1.18077e-14	3.34474e-12	1.45609e-13	4.87023e-25	ITSN2;CCDC14;BAP1;CTA-445C9.14;RP11-152N13.5;PVRL1;ZRANB3;PITPNM3;DCAF10;SIL1;ATF4P1;SLC9A2;RASGRF1;RSPO2;FZD4;SLX1A;SVOPL
random_set_8301	2.19476e-13	2.71828e-14	1.55452e-12	3.1392e-13	4.87995e-25	ARSB;RP13-131K19.1;MRPS36;AP4B1-AS1;GLG1;COPG1;MTUS2;ZNF500;TTC19;RP11-65L3.2;STMN1;NCALD;TBC1D8;SMOC1;KLHDC7B;DGCR14;RAG1
random_set_1864	4.11072e-16	1.35801e-11	4.97114e-15	9.95705e-11	4.94978e-25	STAG3L5P-PVRIG2P-PILRB;C9orf163;DMC1;FIS1;C1RL;EMB;CORIN;GAL3ST2;FAM220A;YDJC;AC018892.9;RP11-195F19.9;CTD-2541M15.4;AC092811.1;CECR5;WNT5A;ASS1P12
random_set_9575	5.01687e-10	1.12657e-17	2.09494e-09	2.38199e-16	4.99011e-25	AC010524.2;KRT8P15;PVRL1;MYOT;C11orf30;DAW1;ICAM3;FAM65A;ABCG4;KDM6B;OCEL1;RP11-54D18.2;PHB2;RP11-110G21.1;TOR1AIP1;XRCC3;RP6-74O6.3
random_set_3305	8.20671e-13	7.56535e-15	5.24778e-12	9.5291e-14	5.00066e-25	FBXO18;C3orf14;CTB-179K24.3;RP11-10N23.2;PEX14;DNAJC7;ASB7;ATXN7L3B;ASH1L-AS1;RP11-550I24.2;TREX1;CTD-2587H19.1;ZNF134;CTSB;UNC79;HES4;RP11-359E3.4
random_set_4938	4.71665e-16	1.25202e-11	5.62232e-15	9.22054e-11	5.18408e-25	TNIP1;ANGEL1;ALG11;ARHGEF37;STON1-GTF2A1L;RGPD8;RP11-71H17.7;RP11-529E10.6;H2AFY2;RP11-313P13.4;RP11-6N17.4;ASCL4;SPOCK2;AC004449.6;AC009245.3;ASAH1;RP11-554F20.1
random_set_5222	2.6632e-12	2.48513e-15	1.56952e-11	3.39997e-14	5.3363e-25	NARF;POLR2L;PDZK1;MEG9;AL022393.7;FOLH1B;SERPINA5;CCND3;FCGR3A;RP11-420L9.5;TTLL9;MRE11A;PCDHGA2;AC083843.2;ZSCAN25;FAM218A;PRDX3P1
random_set_57	9.16885e-15	7.54528e-13	8.40492e-14	6.82282e-12	5.73452e-25	APOL6;CDPF1;LOX;SMC5;PUM1;RPL15;IGHG1;ZBTB22;HSFX1;PRKD1;RANBP6;LINC00441;PDCD6;TALDO1;TBC1D2;SLX4IP;FAM71F2
random_set_8952	4.00441e-16	1.64526e-11	4.85431e-15	1.18632e-10	5.75875e-25	RP11-696L21.2;CCDC73;PI4KAP2;RP11-11N7.4;CTD-2179L22.1;HNRNPA3P9;RIMBP3B;FOXD4L1;ACN9;STK39;ERP29;P2RX7;AP006222.2;CMKLR1;CCDC71L;CPLX2;CCDC6
random_set_8792	7.54436e-18	7.9703e-10	1.37936e-16	4.34392e-09	5.99184e-25	ERP29;USO1;KPNA6;TSTD2;CCZ1B;NLRC3;UXS1;EIF4HP2;MALL;ARMC1;RP11-707M3.3;RASSF3;PRKRIRP3;RNF182;ACSL4;IQGAP2;XRCC5
random_set_1125	1.18112e-12	6.38128e-15	7.38737e-12	8.1402e-14	6.01347e-25	CLYBL;STARD3;KIRREL;CA2;TBC1D17;PRR5L;CS;FUT5;NINL;U2AF1;AL132709.1;BNIP3L;ANKRD61;AC016995.3;COX6A1P2;CKLF-CMTM1;EEF2K
random_set_1409	4.3038e-13	1.922e-14	2.89263e-12	2.28654e-13	6.61413e-25	GRASP;ASTN1;RP11-496I2.5;UPF1;CTD-2124B8.2;EMX1;FAM69C;IKBKAP;RPS19BP1;GON4L;CCDC85A;KANK3;SEC24B-AS1;AC109826.1;ZNF560;NF1;RP11-986E7.7
random_set_8421	2.65858e-14	3.17194e-13	2.23997e-13	3.05025e-12	6.83247e-25	CILP;MEI1;RP11-1124B17.1;AC074391.1;CABP4;MASTL;RP11-1021N1.1;RNF165;BCL11A;APOL2;AL118506.1;NAA50;ANKRD20A3;SKA2;EHD2;RP11-457M11.2;DUSP5
random_set_2212	4.79382e-15	1.77158e-12	4.60105e-14	1.50404e-11	6.92014e-25	EMC10;LINC00494;PPP1R35;ECHDC2;TCEB3CL;RP11-667K14.3;DOCK7;ARHGEF40;SPRED1;WAC;WBP1LP2;ZNF415;YPEL1;LZTS1;TUBB8;RP11-496D24.2;HIST1H4E
random_set_6736	7.32191e-18	9.94399e-10	1.3436e-16	5.30682e-09	7.13027e-25	INO80;PTCH1;DNAJC1;RP11-379F4.8;AP1S2;AC002398.9;MAD2L2;RP1-155D22.2;RP11-383C5.7;POM121;SERPINF1;RP11-161H23.5;DIP2A;MUM1;SLC30A6;TOX3;RP11-111F5.3
random_set_2656	4.47216e-12	2.00779e-15	2.54414e-11	2.818e-14	7.1694e-25	ZCCHC6;NDUFA1;RAB8A;SMIM2-AS1;GRPEL2;SHMT1;FUBP3;CTC-344H19.4;PCDHB8;SCFD2;LINC00618;PGM2;SLC35F1;SOCS5P4;RABIF;NDUFA3;RP11-153M7.3
random_set_8345	5.1744e-10	1.72132e-17	2.15712e-09	3.50608e-16	7.56303e-25	C11orf86;LCA5L;CXCL5;LINC00907;RP1-30M3.5;EME1;SRGAP2C;TPTE2P2;EIF4HP1;OR5K2;OSER1;C19orf69;TTC8;CEP135;TNFAIP8L2;TMEM187;MTBP
random_set_2585	2.19074e-12	4.40926e-15	1.30725e-11	5.82523e-14	7.61506e-25	LEF1;STEAP2;CLRN1-AS1;CTD-2245F17.3;VARS2;RAB41;RP11-620J15.3;CXCL6;KRT8P39;C10orf118;CCNT1;GBE1;NYNRIN;RAD23A;EDNRA;CD163;BZW2
random_set_5239	3.46913e-25	0.00614514	7.54234e-23	0.0106512	8.03351e-25	LINC00315;EFNB2;PBX2P1;LTB;AFTPH;ATG2B;STK38;RP1-40E16.9;TUG1;AC007292.6;PCGF1;LHB;LILRA1;TMEM27;BMP5;STXBP2;AC006116.15
random_set_7152	1.81817e-10	5.43203e-17	8.12853e-10	1.0079e-15	8.19274e-25	EIF4G3;SLA2;UBL4A;LPCAT4;SRRM1;KIAA1551;FRMD3;ATP7B;CLYBL;CDCA7;FAM225A;NARG2;RP11-324L17.1;MED22;ESRRA;ATG5;ZNF532
random_set_4466	1.67499e-16	5.67256e-11	2.20706e-15	3.74217e-10	8.25917e-25	HNRNPA3P9;LCP1;TUSC5;AC006942.4;PLA2G2A;AC005932.1;AC131025.8;CACTIN;HMOX1;SIGLEC8;CFH;KIF17;RP11-29G8.3;PLEKHG3;CHPF2;HSPD1;ZNF574
random_set_2445	1.30776e-25	0.0147282	3.53485e-23	0.0236279	8.35212e-25	NCKIPSD;CUX1;FBXO8;SLC24A3;AC005618.1;RP5-994D16.9;VAPA;C12orf76;MRVI1;DLST;CCAR1;WDR27;LINC00941;DAAM1;AHSA2;COQ3;RP11-329A14.1
random_set_5910	9.85462e-18	9.2957e-10	1.73209e-16	5.00626e-09	8.67131e-25	ERLEC1;LIMD1-AS1;FAM24B;RIOK3;KLHDC7A;COLCA1;RP1-43E13.2;ZNF880;JAM3;MAPKAPK3;GIT2;HYAL3;CDC42EP3;CD19;CLCC1;SCAMP2;TMEM229B
random_set_2012	5.43479e-09	1.82228e-18	1.95445e-08	4.47781e-17	8.75167e-25	AC007743.1;RASGRP3;GBA2;CCDC158;POGK;RP11-359B12.2;CARD10;BDNF;AC109828.1;TIMP2;AGAP7;SHD;LRRC70;IGFN1;CCDC64B;ARHGAP15;CTD-2587H19.1
random_set_5652	2.16173e-07	4.27522e-20	6.16643e-07	1.43961e-18	8.87726e-25	AC136289.1;BIRC6;TACR1;MDGA1;RP11-438N16.1;CYP2J2;IK;ST8SIA1;EXOSC8;RPLP0P6;RP11-1124B17.1;HTR2A;CST7;RP11-98D18.15;VWCE;LRRC10;FOXR1
random_set_1734	2.74081e-22	1.67988e-05	1.93034e-20	4.64229e-05	8.9612e-25	SPC24;OR7E128P;TCTN3;FABP5;ADPRM;SEPT12;QRICH1;RP11-488C13.6;BCL2A1;RP11-473M20.14;AC006129.4;ADAM29;AC011530.4;PPIL2;AMMECR1L;RP11-10C24.2;ZNF749
random_set_1786	1.22559e-15	1.00673e-11	1.31673e-14	7.51283e-11	9.8924e-25	PC;RP11-355I22.7;CABP4;LY96;TOX;CIDECP;CDK12;HECTD1;MAP1A;RP11-441F2.5;OTOF;KCNIP4;ZNF503-AS2;CTC-498M16.4;ARMC12;HYLS1;CTD-2010I16.1
random_set_9545	1.37432e-13	9.45312e-14	1.00693e-12	9.96213e-13	1.00312e-24	KCNQ1DN;PPM1L;NCAPH2;GBP7;RP5-1024G6.8;NPRL3;ZNF513;VN1R20P;RP11-23F23.2;RP11-458D21.5;ADAMTS19;RNASE13;MRPS28;IL17RE;NID1;TP53INP2;VWA3A
random_set_3540	6.56237e-14	1.9815e-13	5.15151e-13	1.96597e-12	1.01277e-24	BRF1;MCUR1;GLIS1;KATNAL2;RP11-293M10.5;CDC27;SAMD14;RP4-583P15.10;SLC28A1;CTD-2240E14.4;IMPA2;ZKSCAN8;SLC25A44;RP6-206I17.4;ARHGAP31;MAGEE2;FAM57B
random_set_9652	1.23073e-15	1.03881e-11	1.32065e-14	7.73004e-11	1.02087e-24	MTHFD1;ZNF414;GS1-124K5.12;CTD-2313J17.5;SAP30;HS6ST1;RP11-250B2.5;ACTN4;BLNK;ZNF443;LINC00698;ZDHHC20;SLC23A1;MAP3K4;CXCR4;ZNF474;EXOSC5
random_set_2631	1.14989e-15	1.15198e-11	1.24701e-14	8.5277e-11	1.06341e-24	ORMDL1;VGLL2;INVS;RAD54L2;AC022400.2;CPEB2;SPIN4;CYP27A1;RP11-231G3.1;RUNX3;WDR81;FAM188B;NPIPA1;SH3PXD2B;RP11-602N24.3;WNT3;RP11-416A17.6
random_set_2931	2.11094e-13	6.59208e-14	1.50474e-12	7.10424e-13	1.069e-24	CTC-338M12.6;HTR1E;CALCOCO1;OCLM;AC018647.3;WASH7P;TYROBP;SLC16A14;RPS18P9;TMEM110-MUSTN1;MRPL14;FBLN2;HLF;CYP4V2;PRSS8;WWP1;AC008174.3
random_set_3095	2.73693e-13	5.2713e-14	1.89952e-12	5.81238e-13	1.10407e-24	ABCC4;SEPT2;DUS1L;PRDM1;PAWR;GPR157;GPATCH1;GINS2;WDR18;PLEKHD1;SLC25A17;BBS2;LURAP1L;MARCO;HNRNPUL2-BSCL2;RIT1;LINC00476
random_set_3319	1.52702e-14	9.4544e-13	1.34316e-13	8.35278e-12	1.12191e-24	PRRC2C;RPL23AP7;TNRC6A;CAPS;STRADB;LINC00202-1;AC004899.1;PTRHD1;NOMO2;VIT;COL28A1;ZFP82;FAM91A1;RPL10AP6;AC009005.2;IGF2BP3;CYP4F22
random_set_596	2.91809e-11	4.98533e-16	1.46285e-10	7.76608e-15	1.13606e-24	WDR86-AS1;HNRNPH1P1;ZNF530;LMBR1L;MYH10;CTD-2369P2.12;YWHAZP4;CEP44;NFE2;ELP2;AC005220.3;RARS;KRT18P48;DOCK3;CHGA;B3GNT9;MRPL13
random_set_3289	7.78328e-16	1.86096e-11	8.77571e-15	1.32749e-10	1.16497e-24	DENND2C;SCAMP4;USP32;C20orf26;FMN2;RP11-159H22.2;MBTPS1;SLC2A3P2;CAMK2B;RP4-682C21.2;ILDR1;HRK;FBXL15;KB-1980E6.3;RP11-503E24.2;RXRG;CTD-2337J16.1
random_set_367	3.84761e-09	3.69486e-18	1.41418e-08	8.28526e-17	1.17169e-24	CXCR2;ACSS2;ZNF385B;TOX;RP11-228B15.4;ENPP7P11;PARK7;LRRC20;CSF2RA;CALB2;MBD2;RP1-161N10.1;USP42;C19orf71;RP11-462G22.2;TMEM57;SUPT4H1
random_set_921	1.31006e-14	1.16267e-12	1.1719e-13	1.01024e-11	1.1839e-24	WNK3;FAM124A;DPYSL4;SPA17;RP11-348N5.7;GARNL3;RPL21P28;RP11-212I21.4;ELOVL5;ENO2;RDH14;CACNG6;KCNQ2;RP11-197N18.2;GPR123;COQ7;RP11-968A15.2
random_set_8479	3.06092e-11	5.25217e-16	1.53062e-10	8.14371e-15	1.24649e-24	TWISTNB;RILPL1;ETV4;RGS3;TMEM196;MED8;RP11-345P4.7;VKORC1L1;CPD;RP11-383C5.7;TMEM194B;SMARCA4;RP11-216L13.17;PSMC6;ACSM5;CTC-250I14.6;STK10
random_set_3718	2.77821e-14	5.95714e-13	2.33095e-13	5.49934e-12	1.28187e-24	ETFA;HIPK3;RP11-32B5.7;ACSM3;CLMN;NME9;ARIH1;HEBP2;PVT1;CUL4A;RP11-142A22.4;RP11-157P1.4;PNLDC1;EGLN2;CDK9;ANXA2R;RBP1
random_set_481	3.89263e-12	4.32894e-15	2.23866e-11	5.73427e-14	1.28371e-24	DUT;HLA-DOA;TAC3;RP11-454F8.2;MATN1;DNAJC18;VSIG4;CD226;SDF4;PHF10;TEX14;FER1L6;SNX24;SHKBP1;HIST1H2AK;SMCR8;LAMB2
random_set_8832	3.79061e-14	4.56954e-13	3.10482e-13	4.29108e-12	1.3323e-24	ARFIP1;C17orf97;CTBP1-AS2;PMS2P10;RP11-774O3.3;RP11-320H14.1;FAM211B;FKBP3;RP11-545I5.3;SEC14L2;FOXA1;CTD-3094K11.1;WAC;RP11-54A9.1;LRCH4;POMK;GTF3C5
random_set_1290	4.28155e-17	3.63119e-10	6.43906e-16	2.07399e-09	1.33545e-24	GPD2;JAM2;BCL7A;TXNDC16;PABPC1L2A;IKBKB;CTD-2342J14.6;CNDP2;CCDC88B;ARFGAP3;IFT27;CEP70;RASA4DP;NUGGC;SLC25A28;KRT81;PEX26
random_set_4085	7.02182e-13	2.67563e-14	4.54532e-12	3.0971e-13	1.40773e-24	RP11-562A8.4;C21orf49;QPCT;INCENP;PRRT1;EMR4P;MIR143HG;AC007461.2;NAPSB;MRPS35;RAB3GAP1;RP11-121C2.2;IFT80;DERL2;C9orf96;PIGQ;RBM47
random_set_279	2.23898e-11	8.55073e-16	1.14831e-10	1.28595e-14	1.47667e-24	VPS29;FAM91A1;NCAPH;RP11-493K23.1;PDS5B;CCDC144CP;PTGES3L-AARSD1;RP11-206L10.2;UBE2Q2P3;RP11-130F10.1;MTHFS;RP11-192H23.7;OR2A20P;CTD-2517M14.5;RP11-359N11.2;ESRP2;GPC4
random_set_3980	4.5687e-16	4.00596e-11	5.47861e-15	2.72171e-10	1.49112e-24	CCDC71L;RP4-593C16.3;PMPCB;FAM19A1;ZNF91;PCDHGC4;PPP1R26-AS1;RP11-164P12.3;SPPL2A;KIF25;TPM1;AC002116.8;MTMR10;PYHIN1;NDOR1;NTPCR;AP000708.1
random_set_8585	7.83698e-16	2.4126e-11	8.82631e-15	1.6968e-10	1.49764e-24	DNAJC22;HSFY2;SDAD1;ECSIT;ATRIP;C18orf32;EIF4A3;VIT;SLC6A6;IFT20;ZNF2;SNRK-AS1;MRPS15;TARDBP;RP11-403B2.7;SEC14L1P1;BICD2
random_set_3442	6.37502e-14	3.1792e-13	5.0202e-13	3.05341e-12	1.53287e-24	RP11-10A14.4;EFHB;FDXACB1;GS1-304P7.1;ZIC4;CCL3;AC091878.1;CTNND2;RP11-8L8.2;CTD-2162K18.3;MAST3;ZNF25;SMIM7;TRMT10A;SEC1P;AC074091.13;AC109333.10
random_set_4009	4.33966e-18	3.86776e-09	8.46023e-17	1.86777e-08	1.58018e-24	KRT17P2;C11orf49;MGMT;PI4K2B;TMEM9;DPYSL2;CD177;FKBP2;GDF6;ACSL1;DACH1;IGHA1;KLRF1;SLFNL1;RP11-815J4.6;LAP3;HIST2H2AA3
random_set_7218	3.4314e-13	6.3259e-14	2.34089e-12	6.85431e-13	1.60452e-24	BMS1P4;RP11-693J15.5;GPR98;LAX1;RP11-840I19.5;RP11-182J23.1;CTD-3203P2.1;KCNK10;PRKCSH;ADCY5;SMIM4;ACTR2;STK38L;APP;BDH1;RARB;RP11-122K13.14
random_set_1713	2.26624e-11	9.41105e-16	1.16051e-10	1.40268e-14	1.62782e-24	MAPK15;FSBP;STK24;RP11-216P16.2;CUL7;FANCM;DAPK1;GRB14;RP4-668G5.1;HIST2H3A;RNF146;SEC23A;C14orf142;DNAH17;HELZ2;MIR4458HG;AC005943.4
random_set_9350	1.18766e-15	1.83679e-11	1.2822e-14	1.31306e-10	1.68361e-24	BDH2;ALKBH8;DYX1C1;UBXN8;SENP1;CEP76;DGKE;TMEM39B;ZNF826P;KEL;MYEOV2;NMRAL1;HEXB;EFNB1;NUDT15;RP11-332H14.2;RTF1
random_set_4496	6.88829e-12	3.28299e-15	3.80817e-11	4.43092e-14	1.68737e-24	PIGK;CCDC147-AS1;CD40LG;EIF4A1;DKC1;RP11-308D16.4;RP11-424M24.5;CTD-2541J13.1;RP4-539M6.21;TRPM7;ZFP69;PEX19;RP11-571M6.18;PADI1;GPALPP1;KRT7;NUP62CL
random_set_3659	3.12666e-15	7.09413e-12	3.11452e-14	5.43249e-11	1.69196e-24	RP11-153M7.3;IPO9;ANKRD18EP;RFWD2;CTC-559E9.6;IRAK1;FPR3;RP5-894A10.2;IRS2;EPS15;RP11-73M18.10;SCEL;AC137723.5;CTC-241N9.1;YBX3;ENPP3;SLC26A10
random_set_3048	1.25321e-22	7.00108e-05	9.86876e-21	0.000173569	1.71291e-24	RPL36A-HNRNPH2;ZNF580;TOMM40;RP11-20O24.4;PPP3CC;RP11-802E16.3;ADCK4;GNG12;POLG;TNIP2;CSRNP3;TLX2;PTCH2;RP11-111M22.3;C10orf10;CDYL;NOXA1
random_set_5490	1.29516e-10	1.79706e-16	5.90107e-10	3.03077e-15	1.78848e-24	HENMT1;RP5-1119A7.17;ABCA5;RP11-53O19.3;RP1-178F15.4;TPTEP1;ATP5J;MADCAM1;CNTN3;EPHA1-AS1;PROM2;RP13-766D20.2;DPAGT1;EXOC5;AC137932.6;ZNF277;PRKRIR
random_set_1216	1.24417e-09	1.83832e-17	4.9162e-09	3.72166e-16	1.82964e-24	CISD2;YBX1P10;PHYHD1;TP53I13;KB-1507C5.2;ANO2;UBXN2B;MGRN1;SLC16A10;RP11-174J11.1;TTC32;AC005523.3;SYT9;NACC1;ZC3H13;RP11-88L24.4;SAMD1
random_set_9512	8.01004e-11	3.15794e-16	3.76626e-10	5.06131e-15	1.90622e-24	TIMP3;WDR16;ARFRP1;HORMAD1;MORF4L2;CTD-2589H19.6;SLC38A10;CTD-2587H19.2;GRIN1;COL18A1;ADM2;KLRC2;FAT1;SPINT2;UPRT;TEX10;SIK1
random_set_753	2.27613e-18	9.09297e-09	4.68387e-17	4.10559e-08	1.923e-24	ARID4A;AC022154.7;HMGA1;CTC-281F24.1;RP11-481J13.1;DSCR9;DNAJC25-GNG10;C2orf48;RP11-134P9.1;AP000580.1;ZNF362;PNPLA7;ANKRD28;MLIP;PSEN2;GALNT4;FAM111A
random_set_3032	3.14206e-21	4.2819e-06	1.53287e-19	1.29561e-05	1.986e-24	RP11-38M8.1;IARS;GPR176;GCDH;ICAM5;COMMD10;FAM160B1;LINC00115;AC009228.1;LINC00641;STRC;RP11-288H12.4;NDFIP2;STARD6;RP11-219D15.3;RNF141;ANKRD20A4
random_set_8878	1.41594e-13	1.93379e-13	1.03363e-12	1.92245e-12	1.98711e-24	LEAP2;GNB5;FKTN;CD22;GZMM;OTOS;ADRA2C;MORN4;CTC-425O23.2;DNASE1L2;KIF3C;HNRNPCP2;RP11-317N8.3;GRID2IP;RP11-449H11.1;RP11-340I6.8;CTA-292E10.8
random_set_5236	1.62186e-06	1.33814e-20	4.11472e-06	4.86644e-19	2.0024e-24	MYLK3;RPS21;RP11-245J24.1;RP11-30P6.6;FITM2;CLCF1;RP11-705C15.3;FTCD;RP11-797D24.3;RP11-603J24.7;AC012307.3;CTA-299D3.8;TMEM257;CTA-445C9.14;FN3K;CC2D2B;TGFBR2
random_set_6951	8.23926e-16	3.36888e-11	9.21709e-15	2.31085e-10	2.12993e-24	HS3ST1;AC003986.6;SYNPO2L;RP11-6I2.3;CDC42P6;ERN1;AC144652.1;RHCE;EHD2;RAD51AP1;BUD31;STAG1;CCDC18;HHEX;LINC00664;PABPC5;MRM1
random_set_7623	4.74254e-13	6.47137e-14	3.16412e-12	6.99677e-13	2.21386e-24	AL133458.1;PLP2;ZNF324B;RP3-426I6.6;HAUS1;OIP5-AS1;SRP14-AS1;IL17C;RP11-62J1.3;RP11-429B14.4;CHST14;C16orf47;SP100;CAPSL;MRAP;RP11-529E10.6;PRKCH
random_set_436	1.86505e-11	1.60412e-15	9.67947e-11	2.29917e-14	2.22547e-24	RP5-1029K10.2;PEX11G;RP11-286N22.8;DES;ACCS;SLC27A3;BTN2A3P;C16orf47;LINC00319;SPATA20;TUBB2A;SPHK2;ZFP14;HTR6;MXRA8;GPX1;BATF
random_set_6376	1.25436e-14	2.4592e-12	1.12814e-13	2.04613e-11	2.30832e-24	CYBB;PNP;ZSWIM8-AS1;NTMT1;KIAA0895;CHKB-CPT1B;WWC2;AL022344.7;ATP5J2-PTCD1;RFPL3S;DCP2;THBD;BLOC1S2;LRRC52;CLSTN1;MRPL13;SPATA1
random_set_3973	3.14622e-16	9.6658e-11	3.91848e-15	6.13373e-10	2.40349e-24	NDUFS5;NGLY1;ADCY5;LMO4;RP4-539M6.20;ANKRD50;UBE3C;EMC1;RP4-792G4.2;MTF1;CISD3;CSPG5;DAP3;MT-ND4;STAC3;C20orf202;SSR4
random_set_3689	2.33456e-16	1.29665e-10	2.9895e-15	8.07462e-10	2.4139e-24	RAB9A;NVL;CHODL;TNFRSF10C;SWAP70;AC093391.2;AFP;STARD3NL;MAP7D2;RRP1B;PPP1R15B;ZNF638;PSMA5;CHRNB1;PHF6;SPDL1;PDE4C
random_set_4236	1.0679e-13	3.2003e-13	7.9881e-13	3.06866e-12	2.45128e-24	ZNF770;TMEM132E;IGF2BP2;ZNF354B;PSMC3;MYH3;NKX2-8;ANKRD7;MOV10;SLC9A7P1;TTC12;LIG4;FAM225A;POSTN;THBS2;RAB7L1;B3GNTL1
random_set_4814	9.23511e-14	3.80658e-13	7.01826e-13	3.60849e-12	2.53253e-24	LIMK1;CXCL1;IDI1;POC5;ORC1;C12orf50;DNM1;HHEX;KIAA0825;TACR2;GPATCH2L;SFN;PPP1R3B;ZNF75A;CLDN4;CTC-360J11.4;CTC-479C5.10
random_set_2763	1.46802e-13	2.57174e-13	1.06776e-12	2.50682e-12	2.67668e-24	TBC1D2;UBN2;ATP2A2;HIPK1;SSBP3;AC068134.10;EFNB2;CHL1;RNF14;CHD1;AC105760.2;RP11-307C12.11;KPNA4;TRH;PFN1P2;ART5;TPRKB
random_set_4984	1.26087e-15	2.93652e-11	1.34721e-14	2.0324e-10	2.73808e-24	RP5-1021I20.2;LINC00639;STAMBPL1;RAB2A;YIPF6;CSF1;RP11-196E1.3;CTD-2201E18.5;KLHL14;RP11-727A23.10;RP1-151F17.1;NCR3LG1;ENPP3;AC016735.2;ZDHHC14;MFSD6L;SLC29A2
random_set_8757	3.35073e-10	1.0949e-16	1.43576e-09	1.91436e-15	2.74856e-24	C2CD4A;TATDN2P2;RP11-700J17.2;METTL22;BCL2L11;C9orf43;CFL1P1;AP000569.9;CTD-2342N23.3;ZNF555;ENDOD1;GOLGB1;KCNQ3;MCHR2;RP11-421E14.2;MKL1;SYTL4
random_set_5863	4.33188e-13	9.25038e-14	2.90954e-12	9.77939e-13	2.84536e-24	UBOX5;IFT46;RP11-388M20.1;EHBP1L1;CTD-2008L17.1;CCDC81;PHIP;PDE5A;OR7E28P;DTD1;NGEF;ZBED5;C22orf39;RP11-408A13.4;ASNSD1;DGAT1;SLAIN1
random_set_7316	7.87218e-14	5.4891e-13	6.06473e-13	5.1019e-12	3.09416e-24	TNNC2;GABRA3;DUSP11;TP53AIP1;SLC16A7;DENND3;RP11-411B10.3;C2orf50;PCDHGA3;TOR1AIP2;EIF3J;MRPL9P1;CD6;NAPEPLD;ABHD4;TRMU;HHIPL1
random_set_2270	9.70967e-14	4.6715e-13	7.32878e-13	4.3786e-12	3.20898e-24	RP11-186N15.3;RPL32P3;AC020907.2;RP11-503E24.2;MDH1B;RP11-560J1.2;CTBS;ATAD2B;UTP14A;BUB1B;RP11-927P21.1;BAG5;RP11-27K13.3;RP11-722E23.2;NDUFAF4P3;AKR7L;RP5-1052I5.1
random_set_6713	3.60545e-11	1.29541e-15	1.78594e-10	1.88853e-14	3.37281e-24	BCKDHB;PHLDB1;LINC00452;CYHR1;HES2;AC068831.10;TEX12;RP11-505K9.1;C1orf198;KB-1125A3.11;ESRP2;RP11-96C23.5;AP001816.1;AP000696.2;GABRA5;CNFN;GSKIP
random_set_5019	1.14613e-11	4.57865e-15	6.1133e-11	6.00933e-14	3.67368e-24	LAIR1;GNL3LP1;WDR27;RP5-912I13.1;GTF2H3;ABCA6;ARL1;ASS1P2;UBE2L3;CCDC127;MILR1;ENC1;PSMG3;PRSS16;TECTB;RP11-307E17.8;GS1-257G1.1
random_set_9507	5.42378e-18	7.9493e-09	1.02928e-16	3.62522e-08	3.73137e-24	CTC-398G3.1;ZNF14;VPREB3;RAB15;RP11-79N23.1;PTPRF;CYP21A2;GPR155;MSL3;MNX1-AS1;LPIN1;TMPPE;RP11-656D10.3;TMLHE-AS1;CAMSAP2;ATL1;ASIC4
random_set_6580	8.21911e-16	6.31203e-11	9.20485e-15	4.12862e-10	3.80033e-24	GLTPD1;LINC00961;TLR8;EMP3;HCN3;RP11-250B2.3;TTL;RP11-464F9.22;SMCR8;SMC1A;ZBTB49;SNHG8;COMTD1;RP3-461P17.10;RP11-34P13.14;SEMA6D;CMTM8
random_set_6997	4.81634e-16	1.05399e-10	5.7139e-15	6.65462e-10	3.80239e-24	DNAH7;GEMIN7;MGAT4C;TUT1;ACVR2B;HKR1;CTC-490E21.10;RP4-714D9.5;MAB21L2;FNTA;PTTG1;NCF1C;CBX3;PPP1R17;IL4R;PCM1;C8orf76
random_set_8234	1.82708e-08	2.67381e-18	6.06058e-08	6.32169e-17	3.83131e-24	DPF3;VMP1;ZNF675;C1QC;TRPV5;EN1;PPIH;CTD-2192J16.22;SPIN3;SOX17;C2orf69;C1QTNF9;PNN;RASL10B;CTGLF11P;PFDN2;ZNF426
random_set_3456	2.42747e-12	2.3069e-14	1.43737e-11	2.6921e-13	3.86953e-24	AEBP1;METTL12;CTD-3203P2.1;CTD-2555O16.2;SLC26A9;RP11-214K3.19;C12orf45;PBXIP1;C20orf26;AC132872.2;ZDHHC21;CASC4;LINC00890;DMWD;TOP2A;AC011524.1;SMIM2-AS1
random_set_3208	1.41727e-17	3.33263e-09	2.39834e-16	1.62584e-08	3.8993e-24	RP11-122C5.3;RPL37A;RP11-295D4.1;ACTR1B;AL031663.2;ASPG;AC012065.7;C21orf37;CNOT2;NR2F1;MPHOSPH6;ZSWIM5;AC092299.8;RP11-79N23.1;PCDH17;DTX2P1-UPK3BP1-PMS2P11;GRIN3A
random_set_5332	3.70338e-16	1.41458e-10	4.52228e-15	8.74043e-10	3.95267e-24	FAM161B;GPR17;STRAP;CASP16;UTY;NRBF2P5;SNF8;MT1G;RP11-222A11.1;CASP3;PLD5;AEN;PTPRN2;RP11-435B5.4;ZNF34;EHMT2;LINC00906
random_set_3861	8.78348e-21	3.47603e-06	3.72218e-19	1.07031e-05	3.9839e-24	DLX3;TEX21P;AC004893.10;TXK;LANCL3;PLCB3;TMCO1;RNF181;FKBP2;OBSL1;LINC00683;MN1;NAALAD2;GABRG3;KIAA1107;RP11-1212A22.1;ZNF318
random_set_1188	3.07279e-10	1.87799e-16	1.3229e-09	3.15659e-15	4.17585e-24	SH2D1B;FAN1;CAAP1;ARHGAP25;RP11-108M9.5;CLIP3;TRAF3IP1;RP11-861A13.4;RP11-352E8.2;CTD-2666L21.2;MTRNR2L4;DIS3;SMIM18;NPNT;MMP9;RP11-122G18.5;RTP4
random_set_7560	2.95778e-13	2.07853e-13	2.03865e-12	2.0602e-12	4.20002e-24	RP11-879F14.2;ACCS;AC046143.3;RP11-421L21.3;CTD-2291D10.4;SPIB;GRB7;RECQL;TMEM138;MAGEC3;RNF224;MTR;FKBP8;LINC00476;RP11-286E11.1;HOXB4;PLD5
random_set_6164	1.56977e-09	3.61966e-17	6.12534e-09	6.94821e-16	4.25602e-24	GRIP1;GRIN3A;RAB11B-AS1;ALG8;EIF4EBP2;SMIM1;ZNF593;NOM1;UHRF2;RRP1B;RP3-509I19.1;BEST3;RP11-536O18.1;ANKRD10-IT1;SMPD3;SLC39A12;C1orf229
random_set_8184	1.80841e-11	3.36927e-15	9.40505e-11	4.52904e-14	4.25959e-24	CTD-2035E11.4;ADAMTSL4;PTPN2;CACNB1;PLD3;MALT1;POLR1C;PDGFB;GPX8;NR2C2AP;SLC38A2;NEURL2;ZFR2;AF129408.17;RP11-384L8.1;TRAF5;RP11-215H22.1
random_set_960	7.65797e-20	4.98119e-07	2.4866e-18	1.74185e-06	4.33129e-24	VKORC1;RPS7P11;NUMA1;DOK1;TRIM58;HMGN5;UBR2;INCA1;TOX;PCGF5;RPL41;SCN1A;CALCR;ARHGEF9;MMGT1;RP11-215G15.5;USP7
random_set_8786	4.76836e-16	1.22507e-10	5.67719e-15	7.65743e-10	4.34726e-24	ZBTB8OS;ST3GAL6;RP11-325N19.3;PANK1;STARD4;GFOD1;ZNF624;TRIM46;TMPO-AS1;PRKG2;CBY1;HIST1H2AL;NT5M;USH1C;CEP76;ITFG2;IFT140
random_set_2814	2.19445e-12	2.9081e-14	1.30869e-11	3.32266e-13	4.34832e-24	SOX12;RP11-177G23.2;PIGX;RP11-326G21.1;ASH2L;SDHC;RGR;SMNDC1;POFUT2;ITPRIP;ATL1;GTPBP6;RPL17-C18orf32;ANKRD28;HPSE;AC062021.1;CTD-2231E14.8
random_set_901	2.84709e-13	2.2951e-13	1.96778e-12	2.25918e-12	4.44557e-24	FABP3;PLAGL2;WDR43;GUCY1B2;SHBG;NUS1P1;HSDL1;OSBPL10;IKBKG;FAM115C;NFATC2;CABP4;AQP9;EXOSC7;C7orf50;USP7;RP11-127I20.5
random_set_4287	1.5844e-17	3.71013e-09	2.63215e-16	1.79773e-08	4.73189e-24	LINC00472;PAN3-AS1;LINC00324;DDX26B;SYT7;RP11-439E19.1;ODF3;INSIG1;OCIAD1;TRIL;RP11-54D18.3;ST6GAL1;PBLD;DIP2A;BEST3;CCDC173;RP11-498C9.15
random_set_5645	4.6612e-07	1.23607e-19	1.26676e-06	3.76887e-18	4.77424e-24	ZNF700;VN1R81P;NUAK2;CTC-239J10.1;SCOC;LTBR;SLC25A25;RP13-467H17.1;CTD-2260A17.1;AC025627.9;MKRN2;SH3RF3-AS1;HECTD4;NDEL1;USP36;NACAD;ITGB8
random_set_6055	1.16598e-07	5.23263e-19	3.44591e-07	1.42593e-17	4.91362e-24	RP11-572P18.1;LARP4B;SHQ1;AP006216.10;SLC45A4;CRYM;CLEC9A;MAATS1;IPO9;FAM184B;NKAPP1;REM2;GOLT1B;PMS2P10;RP11-56M3.1;TSR3;TRPM6
random_set_6658	2.43732e-14	2.90101e-12	2.07806e-13	2.38007e-11	4.94592e-24	APOL3;NTN1;C6orf163;ELAVL4;SMPD3;AQP11;GRIA1;NKX2-2-AS1;RNLS;MARVELD3;DYNLL1-AS1;SETD9;RP11-351D16.3;COTL1;GARS;RP11-121L10.3;AZGP1
random_set_6567	5.27648e-11	1.3417e-15	2.55174e-10	1.94751e-14	4.96955e-24	JUNB;CYCS;ARFGAP3;SPON1;EN1;SV2C;DNAH9;CD72;SCML4;PADI1;NHLRC2;MAPK13;VPS45;RP11-527D7.1;LINC00920;RANBP17;ATF4P2
random_set_6568	2.36548e-13	3.20355e-13	1.66366e-12	3.06884e-12	5.1055e-24	LAX1;LEMD1;TMIE;RP5-1052I5.1;FLT1;ITGA5;ARFIP1;RP11-16K12.1;CTC-479C5.12;NPPC;RP1-102H19.8;AD000090.2;LINC00511;RP11-304L19.5;SMG1P1;MTFR2;AHR
random_set_4354	1.38799e-15	5.24886e-11	1.47516e-14	3.48334e-10	5.13849e-24	RP11-297N6.4;TAAR3;PRELID1;SLC22A23;RP5-1073O3.7;RP11-106M3.2;FBLN5;GK5;DAB2;RP11-231P20.2;AC092143.1;RP4-758J18.13;PIK3CA;ZNF101;C6orf62;GAB3;EN1
random_set_9936	1.72209e-15	4.35187e-11	1.80909e-14	2.93282e-10	5.30575e-24	KLHL38;DRD1;UBD;PSMB6;CA2;TOMM6;BDH2;EIF3D;AL356356.1;NUP54;TAL1;RP13-685P2.7;Z95704.5;CTB-40H15.4;AP3B1;LMNB1;DIMT1
random_set_5867	6.79292e-19	8.34561e-08	1.62138e-17	3.27568e-07	5.31114e-24	CTA-445C9.15;ITIH3;TMEM72;RP11-422N16.3;RP11-458N5.1;MYCBP2-AS1;SLC26A11;OR2A9P;DBH-AS1;DNAJC1;RP11-138A9.2;AL356356.1;CTD-2260A17.1;RFTN1;MRPS23;PHTF1;AC006547.14
random_set_1901	2.56281e-13	3.14582e-13	1.7911e-12	3.03069e-12	5.42828e-24	CALML6;TMEM139;MAPRE1;GP6;MFSD6;GRM1;PMF1;CC2D2B;APOL2;FSTL3;SCAND1;WWC2;VWA5B2;AC129929.5;LYRM9;ESPNL;CPA2
random_set_603	1.44946e-16	5.28553e-10	1.93797e-15	2.95806e-09	5.73263e-24	FBXO18;CBR1;RUNDC3A;RP11-791G15.2;PPP1R10;PEX2;RP11-1079K10.3;AC109333.10;GIGYF1;RP11-388P9.2;GRIN3A;RP11-273G15.2;PCDHGA4;RHEBP1;PJA2;CDCP1;TCEA1P2
random_set_3098	1.79389e-14	4.73033e-12	1.56141e-13	3.74866e-11	5.85321e-24	HNF1B;DNMT3B;MDM1;EPC2;RP5-940J5.3;TTC27;TSSK4;TRH;GLCE;CPOX;AC005540.3;RP11-166N17.1;AC013460.1;MANSC1;FOXD1;FBXL8;NEDD9
random_set_6812	3.98714e-12	2.22382e-14	2.28906e-11	2.60427e-13	5.96132e-24	AC007318.5;LINC00702;CHAF1A;PPP1R35;SCN4B;AC006160.5;XRCC4;EIF2AK4;RHOU;DAW1;CD101;NUTM2A;TMEM245;CPSF2;ZNF28;TRAF5;RP11-1186N24.5
random_set_3353	4.62847e-14	1.91499e-12	3.73e-13	1.61858e-11	6.0373e-24	DFFB;WDR45;RP11-411B10.3;WDFY4;CPT1B;SCN5A;FAM57A;WASF3;CACHD1;PCDHGA12;RP5-1139B12.2;KB-226F1.2;RP1-155D22.2;SYN1;GPATCH1;METTL14;TMEM9B
random_set_553	1.06884e-17	7.21327e-09	1.86228e-16	3.31373e-08	6.1711e-24	KLHL14;RP11-509E16.1;KDM4A-AS1;CCDC87;SCD;NTS;CCDC94;ACTA2-AS1;MRPS34;ANKRD23;MMD;KANK1;MORC3;CTD-2517M22.14;APOD;PPP1R13B;ZNF324
random_set_2769	2.05535e-08	4.22415e-18	6.76391e-08	9.3922e-17	6.3528e-24	PTX3;PDIA3P;LRP10;NAP1L4;HEATR1;ZDHHC14;LINC00167;CD151;GPR89B;CEBPZ;RP11-420K14.6;FGF14-AS2;MARS;RP11-713P17.4;AC004899.1;MT-ND4L;CRYBA4
random_set_3815	7.35367e-19	9.48289e-08	1.73453e-17	3.67164e-07	6.36856e-24	THBS3;PPP1R3B;MRPL3;SKP1;IQCC;INE1;HLA-DRB1;GOLPH3L;GTF3C6;CCM2;CREB3;EPHX4;NCKAP1L;RP11-216P16.2;RECK;ZNF526;CEACAM1
random_set_5835	4.63955e-10	1.95673e-16	1.94985e-09	3.27638e-15	6.38845e-24	DCLRE1A;NOS2P3;PCDHAC2;PNPT1P1;CELSR1;G0S2;PRDM16;ABCC10;RSU1;IGLV1-51;TRIM68;TMEM88;NDUFA6-AS1;CTC-260F20.3;BCORL1;BARX1;RP11-618K13.2
random_set_8384	9.44766e-07	8.15847e-20	2.47152e-06	2.62356e-18	6.48418e-24	CTD-2616J11.4;RP11-273B20.1;KRTAP5-7;DSCAML1;RP4-813D12.3;PARP2;RP11-212P7.2;CORO1A;RP11-317J10.2;ODF2;RNF222;RBPMS-AS1;CAMSAP2;CMTR2;SLC1A7;LINC00909;CTGLF10P
random_set_9491	7.66751e-12	1.28242e-14	4.19719e-11	1.56982e-13	6.58884e-24	PLEKHA1;CCDC62;C17orf72;CDK5R2;LRCH4;AGPAT4;ST3GAL2;FAM163A;RP11-388M20.1;LIX1;RP11-1149O23.3;ADIRF-AS1;RP11-353N14.4;SETBP1;RP11-343B5.1;CFDP1;COPG1
random_set_26	3.1976e-20	1.80599e-06	1.14621e-18	5.82637e-06	6.67824e-24	MTMR7;TRPC2;CAPN5;PAPPA-AS1;LHCGR;FUT8;IPCEF1;GRIA2;ALKBH3-AS1;DEGS1;CTAGE3P;ARHGAP21;HMGCLL1;LAG3;CLCNKB;TIGD2;NAP1L3
random_set_7944	1.1081e-14	8.93128e-12	1.00019e-13	6.73618e-11	6.73746e-24	DUT;KIAA1257;ETS1;CCDC176;SLCO2A1;ATP10D;APOL2;NEUROD2;RP11-70L8.4;RRM2;PRPF4;TARS2;LDHA;PNPLA6;LINC00514;LINC00607;RP11-167N5.5
random_set_6139	8.31062e-11	1.18521e-15	3.89295e-10	1.7457e-14	6.79594e-24	SLC32A1;TWISTNB;CUL2;ZNF66;TREM1;MAGOHB;RMND1;SAMD12;MMAA;FUCA2;HGSNAT;ABHD1;RP11-290F20.3;DTL;MLXIP;PPA1;CTD-2353F22.1
random_set_7047	6.33245e-15	1.59355e-11	5.95775e-14	1.1523e-10	6.86513e-24	HIBCH;CSNK1E;CACNG3;LHCGR;SCYL3;SMKR1;LPAR2;RP11-379F4.8;EXOC3;HIST2H3A;BX255923.1;RP11-86H7.7;RP11-54D18.2;ZXDA;BCAS1;SLC4A1AP;LARS
random_set_5527	2.46922e-13	4.29258e-13	1.73053e-12	4.0462e-12	7.00207e-24	TEX29;KIAA1549;SLC1A7;CTD-2132N18.2;KIAA1045;MPND;HSD17B1P1;RP11-195E2.4;C15orf38-AP3S2;B3GNT7;FBXL18;SNHG17;DNAAF2;PPP1R13L;ISPD;XXbac-B461K10.4;SLC17A7
random_set_6953	2.70659e-12	4.01501e-14	1.59321e-11	4.48057e-13	7.13848e-24	PARP14;MYCBP2;PAXIP1;KATNB1;RP11-168E14.1;MVD;AL627309.1;ATP4A;RP11-572O6.1;ZNF488;NME1;CTC-479C5.12;RP4-669L17.1;LMX1B;POLB;PAQR3;SDS
random_set_4700	1.07103e-07	9.11389e-19	3.18222e-07	2.34918e-17	7.4756e-24	GS1-124K5.3;NRROS;RP11-326C3.15;TH;RTN4RL2;RP11-229P13.20;SNX32;AC096677.1;RP11-556N21.1;CHCHD4;TMEM116;MLANA;N4BP2L2;DCTN2;ASB9;PLXDC2;CGN
random_set_1700	4.57462e-10	2.39587e-16	1.92554e-09	3.94746e-15	7.60097e-24	CYP4A22-AS1;OPTN;SPINK2;LLGL2;ACTC1;GNAO1;CALB2;RALGPS2;SUSD4;CTD-2523D13.2;C17orf51;C19orf60;PAFAH1B2;RP11-473I1.9;RPS26;KLF13;LIPT2
random_set_16	7.4548e-13	1.56382e-13	4.80383e-12	1.5878e-12	7.62751e-24	CTD-3018O17.3;HLA-DQA2;ADORA1;MELK;FRMPD2P1;TOP3B;EFEMP2;STARD13;HRAS;RPS20P22;RP11-110I1.14;PCOLCE2;RP11-550I24.2;TRIM16L;ETV1;WDR60;AC068282.3
random_set_9762	4.7487e-13	2.51502e-13	3.16428e-12	2.45392e-12	7.7649e-24	EYA2;AP001429.1;CDKL2;IRF9;DUSP9;CASKIN1;PRDM10;RP11-264F23.3;PRR22;NDUFA13;ABC7-42389800N19.1;AACS;IMPG2;ARHGAP36;AP003026.1;TCEB1;NOTCH4
random_set_5296	3.6824e-12	3.28858e-14	2.12386e-11	3.71209e-13	7.88394e-24	POLR3K;ZNF48;NGB;TUBA3FP;PAXBP1-AS1;CYTH1;CTD-3105H18.13;DDX49;TMPRSS5;RP11-309I15.1;AQP7P3;ALS2CL;KCNK12;BGLAP;RPL18;PTGS2;RP11-864J10.4
random_set_7803	2.50848e-14	4.729e-12	2.12965e-13	3.74866e-11	7.98334e-24	KIF4A;RP11-3P17.3;PRR11;TPST2;CCDC96;RNF11;CRTC1;SSUH2;RP11-620J15.3;RP11-746M1.1;CCND2;SWT1;ASTE1;SMC1A;RNF126;HEBP1;CHP2
random_set_7769	1.54659e-18	6.10333e-08	3.36982e-17	2.43865e-07	8.21782e-24	PFN1;AC138783.12;ARID2;AP3B2;AC002480.3;ERCC5;PCYT2;SLC9A6;KALRN;RBM14;AC016735.2;RP11-769O8.3;TIMP4;C1QB;LARP4;FAM57A;NEDD8
random_set_4677	8.85949e-15	1.40686e-11	8.13625e-14	1.02776e-10	8.36211e-24	ID4;H1FX-AS1;ZNF818P;RP11-115L11.1;CPNE9;XIAP;SMARCA5-AS1;TBC1D8B;SKP1P1;ZNF691;WDR18;GDAP1;HERC2P5;POLR3G;NDUFAF6;HTR2A;CDH22
random_set_9949	2.91447e-16	4.02029e-10	3.67561e-15	2.28969e-09	8.41601e-24	ANKRD46;SECISBP2L;N4BP2L2;STX4;GNAS;LRRC26;CEP152;CRHR2;ADCY9;RP11-350F4.2;HGS;LPIN1;RP11-96C23.5;YPEL1;RP11-266L9.6;HTR3A;FAM53B
random_set_6421	5.81922e-08	1.99883e-18	1.78906e-07	4.86383e-17	8.70167e-24	FABP6;CTAGE7P;OPLAH;RP11-468E2.4;EDEM2;RP11-638L3.1;RP11-1212A22.1;ZMYND19;BOD1L1;EFCAB14;NR2C2AP;OSTM1-AS1;DPH5;IL13RA1;TBC1D24;PPP3R1;HVCN1
random_set_790	2.29663e-13	6.07225e-13	1.61979e-12	5.58167e-12	9.04114e-24	AC006538.1;HOXD1;RP11-511H9.3;SLC35E4;SRFBP1;C20orf203;AL163953.3;CXorf64;PREPL;AVPR2;DCC;KIAA1549L;PAIP1;SOHLH1;STAU2-AS1;RP11-259G18.1;ARSB
random_set_6776	2.73619e-11	5.28634e-15	1.3758e-10	6.83058e-14	9.39752e-24	CTD-2010I16.1;SERPINC1;TUBA1A;PAK4;EHF;BACE2;SFTPB;GRAPL;RP11-498E2.7;ID4;ANKRD13C;RP5-1119D9.4;NXF5;CCDC51;CCDC88C;RP5-933K21.2;SCGN
random_set_4316	9.20759e-15	1.58792e-11	8.41729e-14	1.14911e-10	9.67242e-24	DUS4L;AC009948.7;PEX3;MRPL35;RP3-467K16.4;NME7;TMEM45A;METTL1;DOK3;ASPH;AC009061.1;RP11-823P9.3;ROGDI;RP11-438J1.1;PGPEP1L;SSRP1;RP11-313P13.3
random_set_5217	2.13642e-17	5.99757e-09	3.46856e-16	2.79374e-08	9.69025e-24	ZNF736;PAH;SLC35F1;VWA7;MAPK12;MYO1B;LINC00892;NBPF1;GARS;RP1-40E16.12;USP12;MKRN5P;RHBDL3;C9orf142;FRY;RPS3AP26;MAPK8IP1
random_set_8567	7.90452e-16	1.92101e-10	8.89185e-15	1.15735e-09	1.0291e-23	LAGE3;TIMM10;FAM181A-AS1;RIPK4;ENOX2;MUSK;EVC2;MTERF;RP6-24A23.3;MRPL16;EFTUD2;RP11-1020A11.1;MTND5P11;RP11-108M9.4;ZNF598;TNK1;AC092171.2
random_set_7894	6.16668e-17	2.28856e-09	9.00336e-16	1.14382e-08	1.02982e-23	SLC6A9;PRND;VPS9D1-AS1;ASB1;BOLA3-AS1;XX-CR54.3;IBTK;RP11-798G7.5;VWA5A;ACTC1;FAM180A;MYT1L;YWHAH;SMARCB1;AC091878.1;RP11-712B9.4;KLHL12
random_set_2902	6.26121e-18	2.32554e-08	1.17263e-16	9.8843e-08	1.15906e-23	CDC27;AC144521.1;SNAP91;GLIS3;MGAT5;KIF3C;TLX1NB;TNFRSF25;CDK5RAP3;PIK3IP1;LINC00514;RRAGD;PRPF4;SLC35E3;HEPH;RP11-473O4.5;GPR116
random_set_648	1.11712e-10	1.60466e-15	5.12728e-10	2.29917e-14	1.17885e-23	RP11-181C21.4;PKD1P5;RP1-302G2.5;HSBP1L1;PSMB3;SEMA7A;SLC15A5;KCTD3;CYP3A43;KIAA0355;ELAC1;C22orf15;LINC00167;AFAP1-AS1;MTND4P12;EN1;WBP2NL
random_set_9158	9.56233e-11	1.91104e-15	4.44391e-10	2.69567e-14	1.19793e-23	RP11-298I3.4;ELMO3;EFR3B;RP11-708J19.1;CLIC3;RP11-357K9.2;HTR1E;CTD-2532N20.1;SPOPL;TSPAN11;CDCP2;HAS3;HTR2C;RP11-98D18.9;CEP97;RAB4B-EGLN2;PCSK2
random_set_2802	2.96036e-18	5.27579e-08	5.96907e-17	2.13185e-07	1.27251e-23	TMEM189;GSTT2;CEACAM1;ASPN;RP11-308D13.3;CHFR;IGHG3;RP11-830F9.6;EMP3;MYCNOS;ZNF565;U52111.14;PDZD9;WI2-81516E3.1;MAP3K6;GFRA3;MIMT1
random_set_6473	1.0208e-13	2.23187e-12	7.66444e-13	1.86942e-11	1.43281e-23	PKDCC;RP11-658F2.8;RP11-105C19.1;PALM3;LRRC47;HYOU1;MRPS11;NMT1;GPIHBP1;RP11-452L6.1;RP11-640N11.2;GABRA2;LRRC14;RP11-391M1.4;AC020907.1;RP11-521O16.1;RP5-981O7.2
random_set_4713	4.12907e-15	5.4143e-11	3.99756e-14	3.58461e-10	1.43297e-23	PHYHIPL;RP11-474I16.8;RP11-560I19.1;SHISA6;RP11-115H18.1;C1QL2;RP11-267M23.4;RP3-469D22.1;RP11-97O12.6;DNAJB6;PODN;HLA-C;TEX38;AC016773.1;PFKFB1;MR1;RP11-110I1.11
random_set_1111	6.68966e-18	2.76243e-08	1.24125e-16	1.15983e-07	1.43963e-23	CTC-507E2.1;PSMD10P1;FTO-IT1;CBWD1;MSC;RCC2P6;AC068580.6;BRIX1;CTD-3076O17.1;RP11-528I4.2;RP11-613M10.6;AC010642.2;ARHGAP21;AKAP17A;EHBP1L1;RP11-211G3.2;USP40
random_set_7207	3.09162e-12	8.10937e-14	1.80709e-11	8.64625e-13	1.56246e-23	TNFRSF11A;C1orf132;KB-1507C5.2;PPFIBP2;KATNAL1;SNTG1;AL590822.1;GRIN2A;CAMTA1;C21orf59;RAC3;EIF3C;SSBP2;RP11-191L17.1;MAFB;DCTN3;JAKMIP1
random_set_1423	3.17474e-15	7.76364e-11	3.14674e-14	4.99962e-10	1.57325e-23	NDUFS1;RP11-410E4.1;SLC18A1;ZNF182;STK3;ASIC3;ALS2CR11;RLTPR;CPE;AC092171.2;RP11-528I4.2;RP11-111M22.2;C8G;ECT2L;RELL2;PFKM;TTC33
random_set_3150	7.27249e-12	3.51915e-14	4.00507e-11	3.9545e-13	1.58381e-23	RIPPLY2;WDR33;CHST7;ZNF781;CARF;RP11-960L18.1;ADRB2;KDELC1;UPF3A;CSGALNACT1;PCID2;RBX1;ARIH2;RAVER2;RP11-557H15.4;RP11-378I6.1;TSPYL6
random_set_6157	8.29547e-20	1.85822e-06	2.65907e-18	5.97751e-06	1.58946e-23	GRID2;AC025171.1;COX6A1;CFI;NPAS2;PCDH11X;TWF2;PPP1R3G;ZNF460;AC005498.4;FUT10;ORC2;MALT1;MESDC1;HIST2H2AA4;MED23;LCN9
random_set_7931	5.09614e-14	5.13877e-12	4.08713e-13	4.03769e-11	1.65026e-23	SGK494;CTB-83J4.2;RP11-600F24.7;C22orf29;AC093802.1;POU4F3;SFXN1;RP11-531A24.5;TESC;RPS6KL1;PROK1;ANKRD39;CLVS1;HSP90AA5P;CMTM8;RP4-669L17.8;TIFA
random_set_1204	4.43803e-20	3.65139e-06	1.52003e-18	1.12189e-05	1.70531e-23	EXO1;MTERFD3;RP5-977B1.11;PCDHB11;SFRP5;POLR2D;MRE11A;TNFAIP8L2;TBRG1;TMEM110;ABI3;RP11-210H10__A.1;YY2;SYK;RP11-539G18.2;LINC00327;DDX56
random_set_1974	1.25507e-24	0.052457	2.28217e-22	0.0753443	1.71949e-23	CYB5R1;ECT2L;ORC6;AC009120.6;TRAF3IP3;RP5-1142A6.9;MIIP;ARMC7;NME6;NUDT19;PXT1;SMARCA1;MMP1;LRRC26;EPN3;NPM3;ZNF813
random_set_2971	3.97994e-13	7.07367e-13	2.68398e-12	6.4371e-12	1.7277e-23	FANCD2;RP11-449G16.1;RP11-815J4.6;ZNF549;RP5-968P14.2;TUBG1;ACTG1P4;RP11-83A24.2;EPOR;TROAP;ZMYND10;MYLK3;CTA-228A9.3;RPL32;CNEP1R1;PGRMC1;AC005944.2
random_set_2952	1.46818e-16	1.77894e-09	1.95777e-15	9.03593e-09	1.76903e-23	PFN1P2;ADAMTS7;AC040173.1;PLEKHG2;AL078585.1;CTD-2575K13.6;ARL9;CTC-523E23.1;BCL7C;ZNF420;ZSCAN16;GALNTL6;TMEM155;PLEK2;SOWAHC;ORAOV1;GALNT5
random_set_8963	6.32573e-15	4.4339e-11	5.95703e-14	2.98207e-10	1.77643e-23	RAB24;SCARNA2;PDXP;OTUD1;MND1;AGMO;TSPAN12;CTC-344H19.4;TLDC1;AIM1;ANXA3;WDR17;RP11-54C4.1;SMG6;ARTN;CPT1A;NTSR2
random_set_3819	6.39147e-17	3.9753e-09	9.29086e-16	1.91369e-08	1.77798e-23	CA13;CD99L2;ABHD17B;PPP2R3B;KCNV2;RP11-112J1.1;GRIK5;CBL;ISCU;ISM1;ACTN2;MRPL21;LINC00471;MCF2;RMND5A;DHCR24;ANGPTL6
random_set_3848	3.73489e-18	6.0459e-08	7.36739e-17	2.41667e-07	1.78045e-23	C1QL3;RNF112;ZNF35;PGS1;DTX1;SLC8A1;ABLIM3;CCDC41;RP11-344P13.6;GPR135;RP11-56M3.1;DXO;MYLK3;ZNF283;DMXL2;FAAH2;RNF26
random_set_7982	9.56658e-19	2.22187e-07	2.18611e-17	8.15447e-07	1.78266e-23	STK35;MATK;SDHA;PTPRA;SYT1;ATP6V1G2;CDIP1;LPAR5;RELL1;ANO4;RP11-13J10.1;SIRT3;ARHGEF10L;CLEC14A;MSL1;AGGF1P1;SLC20A2
random_set_8864	4.18237e-13	7.20634e-13	2.8129e-12	6.53406e-12	1.83797e-23	SLC39A6;KLF11;PNMAL2;SDHDP6;FER;AGBL3;LINC00994;C8orf46;CHRM1;MRGBP;RP11-445H22.4;C10orf67;RP11-429A20.4;TAPBP;PELP1;HTRA4;SPEG
random_set_645	2.07002e-09	1.36813e-16	7.9228e-09	2.35908e-15	1.86906e-23	C3orf36;MBNL1;PHBP9;SRRM1;SPRY2;LIN52;CTD-2541M15.3;MAP1LC3C;CDH3;PRICKLE3;AGPAT2;PARVB;MYOT;CYP2W1;LHFPL1;PARVG;PIGQ
random_set_3184	2.01061e-11	1.57557e-14	1.03971e-10	1.90076e-13	1.97625e-23	RP5-1050D4.4;SMCO4;RP11-572M11.3;RAB3GAP2;MMAA;PITPNA;SLC22A3;CCDC107;DYX1C1;ZNF548;KRR1;ZNF276;RP11-121G22.3;NRM;RP11-96D1.10;SATB2;GPSM2
random_set_3726	4.23754e-20	4.60196e-06	1.46137e-18	1.38627e-05	2.02585e-23	ADAMTS7;RP4-647J21.1;COQ2;PDCL3;IL32;MTRR;RP11-277P12.20;AC083799.1;AC114730.11;NUDT4;RBFA;RP11-589M4.1;UPF1;EARS2;NANP;CD300C;RP11-138E2.1
random_set_526	7.11859e-17	4.147e-09	1.02436e-15	1.98726e-08	2.03567e-23	C9orf116;KIF2A;PTGR2;RP1-37N7.3;RP11-715F3.2;KLF3;TPO;SLC25A46;LY6K;RFPL3S;MYO10;GGA3;C12orf60;SGPL1;LL22NC03-32F9.1;NUDT2;RB1CC1
random_set_7837	6.34318e-17	4.67795e-09	9.23409e-16	2.22147e-08	2.05132e-23	CTA-134P22.2;DQX1;XPO4;ISOC1;BZW1;UBAP1L;FFAR2;AC010441.1;AC004166.6;RP11-339B21.14;DHX30;ATF5;DMPK;RP11-533E19.5;COA4;PRSS21;OXER1
random_set_3787	1.08898e-08	2.84038e-17	3.72337e-08	5.51585e-16	2.05375e-23	ARAP3;SOX2-OT;TMEM92;CDCA7L;DNAJA1;MX1;CASS4;RP11-228B15.4;CCDC96;RANP4;PRRX1;NDUFAF5;SLC4A9;PPP2R2A;HIAT1;AC010525.6;SCN8A
random_set_5362	3.71334e-14	8.96353e-12	3.04902e-13	6.74777e-11	2.05741e-23	HMGB3P24;RASGRP4;RP11-479G22.8;E2F8;CSNK1A1L;RP4-593H12.1;DBT;RP11-613D13.8;VPS25;ANKS1A;VPS18;CTD-2517O10.6;TRPC5;C11orf68;CTBS;SEC23B;PSMD6-AS2
random_set_187	1.4609e-12	2.3444e-13	8.9966e-12	2.29685e-12	2.06639e-23	G3BP2;ZNF816;PLS3;KEL;TP53;RP11-15B17.1;LINC00601;GIT1;CTA-407F11.6;RPL35P5;F10;CTB-63M22.1;MTX3;MROH7-TTC4;GJC1;TXN2;PSMD2
random_set_6266	2.52357e-12	1.34606e-13	1.49162e-11	1.3864e-12	2.06799e-23	SLC35A3;ERF;SLC16A12;FOXP3;LSM6;BRCA1;A1BG-AS1;COMMD1;ULK2;KLHL29;C1orf162;PET112;SCNN1A;FAM218A;MSI2;DOCK4;FHL1
random_set_8167	5.3244e-13	6.5048e-13	3.50324e-12	5.96283e-12	2.08892e-23	SGTA;SCAF11;CALM2;ACVR1C;SMIM1;HOXB13;REEP6;GDF6;DIP2B;PRDX2;GPD2;CCDC79;LINC00870;SH3RF3;TOR1A;DNAJC5G;RP11-876N24.1
random_set_1546	4.88892e-14	6.9428e-12	3.92409e-13	5.33704e-11	2.0943e-23	FMNL1;ZNF276;PROSC;UBE2Q2P1;ADCK1;TFAP4;PRDX5;PDHX;FAM69C;RPL10P15;TARSL2;RP11-156K13.1;ACYP1;MPZ;CCDC15;ENPP4;RP11-96C23.11
random_set_4397	2.42132e-15	1.44448e-10	2.46344e-14	8.90319e-10	2.19325e-23	RP11-84C10.4;AK4P3;PRKACB;FANCF;LYPD1;MORN1;RP11-706O15.1;GRK6P1;SLC9A6;PWWP2A;SLC20A2;TMEM184C;WIPI1;RP11-1275H24.2;EFNA2;KLF2;SMYD5
random_set_9714	9.31816e-11	3.96808e-15	4.3385e-10	5.2913e-14	2.29563e-23	NTN4;VPS33B;APPBP2;TRPM4;RP11-318L16.6;SOAT1;CTD-2231E14.8;RN7SL737P;PABPC5;FCHSD2;ZNF248;PPP3CA;EEF1DP2;CASP5;RP11-588H23.3;KCNK3;PSMG2
random_set_4209	2.70532e-23	0.00480182	2.7608e-21	0.00850567	2.34825e-23	AC024940.1;CRLF3;FAM218A;C19orf25;MARC1;ZFYVE20;LHFPL1;TRAPPC2L;ZNF594;MON2;GRIN2D;CDK14;ATRNL1;AC093415.2;AC138969.4;RP11-70L8.4;CCT5
random_set_9233	6.24973e-10	5.97358e-16	2.57534e-09	9.21941e-15	2.37431e-23	PPP1R26;AC011530.4;RP11-401F2.3;CLMN;MNDA;THRSP;HSPA8;SLCO1A2;TNF;TMBIM6;CTA-293F17.1;NR1D2;MAPK7;RNF126;RP11-783K16.14;SGIP1;GLUD1P3
random_set_3693	6.60033e-18	4.74162e-08	1.22924e-16	1.93239e-07	2.37537e-23	NUTM2F;GPR68;ZNRD1;MASTL;RP13-104F24.1;SMG1;DUS4L;GANAB;RNASEH2A;C12orf73;OTUB1;PTCRA;GPR84;ESRP2;RP11-302B13.5;RP13-137A17.4;ZP3
random_set_5552	2.37417e-10	1.60991e-15	1.0405e-09	2.30339e-14	2.39666e-23	CDK5RAP2;RPL19;ALDOA;RP5-1159O4.1;ADAD2;TNFAIP6;IL1B;HOXD11;SLC18B1;RP11-485G7.6;CBL;RWDD2A;MXRA8;RP11-490K7.4;AC100830.4;RAD21-AS1;AC096559.1
random_set_7235	3.3403e-12	1.22286e-13	1.93772e-11	1.26866e-12	2.45831e-23	NTN3;CD22;LRRC28;ZNF697;LINC00863;PLEKHN1;RP11-423G4.7;HSPA2;YBX1P1;KCNN1;TOR1AIP2;C1orf158;RP11-364B14.3;AC007375.1;C22orf23;TRPM2;RP11-339B21.13
random_set_9886	1.25794e-14	3.18662e-11	1.13034e-13	2.19184e-10	2.47752e-23	C21orf67;CHRAC1;FAM21B;RP11-839D17.3;LYSMD1;AC005775.2;IGIP;LRRC43;RP11-347C12.2;DNAJC28;BRPF3;CILP;ELOVL3;WDR24;MCUR1;MRFAP1;RAF1
random_set_5641	2.90417e-21	7.38331e-05	1.43077e-19	0.000182502	2.61119e-23	IZUMO1;RNF168;PKP1;RP11-1275H24.2;MYLK-AS1;SACS-AS1;SLC38A9;AMT;PAM16;ARAF;ENO2;RAC2;C16orf11;NCF1;CA13;IFT52;KIF15
random_set_5829	1.01718e-13	4.29255e-12	7.64298e-13	3.42343e-11	2.61652e-23	DNMT3B;PRKCG;RP11-47I22.1;SCXA;RP3-467L1.4;CYP21A1P;HMGB1P14;TMEM59;FGGY;PGAM1P4;CBX6;IBA57;AL078585.1;EMG1;OFD1;SRCIN1;RP11-425D10.10
random_set_6977	7.03648e-09	5.76478e-17	2.48225e-08	1.06766e-15	2.6502e-23	HAGH;TMUB1;SLC37A4;MAPK8IP3;NEK9;ENO4;CXCL2;CELSR1;PLA1A;MED17;ZNF771;TPH1;SP100;COA6;AC010504.2;PITPNC1;KATNAL1
random_set_1024	2.4614e-15	1.87257e-10	2.49913e-14	1.13158e-09	2.82796e-23	HOXD11;CPNE2;BST1;PCYT1B;FAM225B;RP4-545K15.3;AC003002.6;TIMD4;RP11-298I3.4;PRR13;OMD;RP11-326C3.13;ITGAX;ADCK3;CENPM;AF011889.2;FMNL3
random_set_9377	2.17621e-13	2.3656e-12	1.54537e-12	1.97647e-11	3.05437e-23	ABCG5;RP11-284N8.3;GS1-72M22.1;RP11-227D13.1;AC068831.10;BNIP2;DDX28;FAM126A;MYC;RP11-861A13.4;SH3BP5-AS1;ABTB2;FBXO27;RP11-451M19.3;SLC4A1;LRRC8A;MADCAM1
random_set_7177	6.78725e-13	8.57053e-13	4.40203e-12	7.6462e-12	3.36588e-23	TMEM88;CTD-2020K17.4;TRIM9;RASGRP2;HABP2;ITGB6;GOLGA8T;EBF1;SLC22A5;TNIK;RP11-10A14.4;RP11-412D9.4;RP11-181G12.2;KLRG1;RP11-15A1.3;LRRN2;UBTD1
random_set_4825	6.1495e-19	6.60085e-07	1.48913e-17	2.27012e-06	3.38051e-23	MPP4;NOD2;MRPS36;HNRNPCP1;CTD-2537I9.12;RP11-219B4.7;MCU;HHIP;DKK3;ZNF800;GPR78;PFDN2;RP13-766D20.2;ANXA2R;POLR3C;CACHD1;GRIK1-AS1
random_set_9607	3.31562e-10	1.67704e-15	1.42193e-09	2.39602e-14	3.40698e-23	DRG1;RP11-326F20.5;MTRF1L;DLG2;GPR137B;RP11-18J9.3;AP3B1;AC087491.2;AC087393.1;BAK1P1;HMGB3P22;ZXDC;KCTD6;ZNF596;DIEXF;RP1-223E5.4;KIF1C
random_set_6442	3.59214e-12	1.64097e-13	2.073e-11	1.65603e-12	3.43295e-23	MASTL;KHDRBS1;ERBB2IP;OGFR-AS1;PIGA;DTL;OTUD3;SRPK1;BASP1;SNX10;NUFIP2;HS3ST3A1;KIAA1984-AS1;HSF2;STEAP1B;RPS24;AC104653.1
random_set_8644	4.18587e-20	8.34443e-06	1.44854e-18	2.42243e-05	3.50899e-23	HLA-DRA;AC007952.6;VSX1;RP11-644K8.1;RP3-509I19.1;PGRMC1;AC003002.6;PRTG;ARRDC5;EBF4;ASB11;IVD;RNPEP;RASL10B;SYNPO2L;SHISA9;U82695.10
random_set_2169	5.30815e-11	1.12025e-14	2.56458e-10	1.38831e-13	3.56042e-23	KLHL7;RP11-757G1.6;CALM1;JAM2;PTPN18;PCDHA10;COL5A1;CNKSR3;ANKDD1A;RP11-214N9.1;SNAPC3;AC159540.1;RGPD5;TLR5;RP4-592A1.2;LRRC52;EGFL6
random_set_8026	1.24446e-16	4.51006e-09	1.68188e-15	2.14991e-08	3.61588e-23	FABP3;SLC25A43;RP11-686D22.3;RP11-6N17.6;RP1-95L4.4;RP11-554J4.1;CYP19A1;CPEB2;SEC61A2;CTD-2342J14.6;NAE1;CTD-2165H16.4;ZKSCAN4;TMEM184A;SMAD5;STK17A;PDGFD
random_set_9107	5.0339e-13	1.25844e-12	3.3429e-12	1.09023e-11	3.64454e-23	AATF;OGN;LINC01085;CA11;MRPL46;ZFP30;RP11-697N18.3;RP11-260M2.1;RP11-320H14.1;TMEM47;TIAM1;RP11-104H15.10;CAPRIN2;CTTN;NMBR;TPI1P2;CTB-176F20.3
random_set_388	4.31638e-08	1.30198e-17	1.35408e-07	2.74129e-16	3.71193e-23	SSH2;CAMK1G;BRK1;PCAT6;SMIM14;FGFR4;SLC46A1;RGL4;REPS2;DYNC1I2P1;RP11-638I2.6;CLUL1;LGALS9C;FAM134C;AC003005.2;CTD-2020K17.4;NREP
random_set_1989	3.38527e-06	1.5099e-19	8.2435e-06	4.5211e-18	3.72697e-23	HSPB7;CTC-344H19.4;UTS2R;LINC00493;HAGHL;HCG4P5;DNAH6;CTD-2587M2.1;MSH4;ATM;PSMC2;IDH1;CITF22-1A6.3;GLMN;WI2-3658N16.1;AC135050.5;C20orf195
random_set_6265	5.81375e-16	1.05485e-09	6.753e-15	5.60552e-09	3.78541e-23	PPP1R26P1;STX1B;TSPAN1;ZNF426;CASP8AP2;SREBF1;SYT4;SKOR2;BHLHE40-AS1;AC007238.1;PAPD7;CDC26;GLIPR1L2;RP11-381O7.3;ORC2;FBF1;TAF11
random_set_1084	5.08302e-18	1.01894e-07	9.73855e-17	3.92089e-07	3.81838e-23	RAVER1;MYT1L;SURF1;DNAJC27-AS1;AC062028.1;RASSF9;POLD4;UBE2V2;PAPOLA;TBC1D14;OXR1;MAGI1;MICU1;SCGB1D2;ANO2;AGAP6;CCDC90B
random_set_2597	3.13868e-09	1.95257e-16	1.16961e-08	3.27638e-15	3.83209e-23	CTD-2587H19.1;CIDEA;PPIA;ADAMTSL4;SSUH2;RBBP5;NRG4;AC011737.2;LYSMD3;EME1;WDFY3;TTC23;LPP;TMCO6;USP27X-AS1;RNF10;MFAP1
random_set_3961	1.72503e-09	3.62158e-16	6.68165e-09	5.75825e-15	3.84746e-23	CTD-2622I13.3;SVOPL;ACCS;CAPN12;MAP2K2;PGM5;GARS;RP11-326A19.5;CKAP5;RP1-20C7.6;NKX2-2;CENPI;RP11-317P15.4;GLIPR2;ALDH6A1;TRDC;RP11-307C12.11
random_set_452	8.5035e-12	7.91033e-14	4.62193e-11	8.4611e-13	3.91066e-23	ANKRD32;UHRF2;AC010761.8;RAB10;AL627309.1;AQP7;RP1-28H20.3;AC022153.1;ARL17A;TNFAIP8L3;HSPA1B;FANCL;ERGIC2;CDC42EP4;WIZ;CTD-2201E18.3;TAF7L
random_set_1705	3.28792e-08	1.84457e-17	1.05224e-07	3.72677e-16	3.92146e-23	RP1-302G2.5;AC115618.1;MPRIP;GALK1;AC007163.3;TDH;NOP56;ZFYVE16;SHMT2;ZNF280D;TRIP6;ADRA1A;ZFHX3;SRCIN1;CYTL1;REEP6;KLRK1
random_set_9508	7.11983e-14	9.91689e-12	5.55424e-13	7.41247e-11	4.11706e-23	HTATIP2;ANKRD36C;RP11-806K15.1;BLMH;RP11-273G15.2;KCTD19;AP000473.8;RNF216;UPF3AP1;PDCD2;MEF2C-AS1;SYCE1;PCDH15;MKRN7P;PALMD;AC003005.2;HSD17B6
random_set_8199	2.50991e-17	2.44792e-08	3.97177e-16	1.03692e-07	4.1184e-23	CTC-281F24.1;CCDC101;ALDH1B1;AC005356.1;CASC15;GLTP;TCEAL8;DMD;CX3CL1;AL356356.1;SLITRK4;CLDN10;DIO2;CAB39L;C12orf66;LINC00106;RGS5
random_set_2145	2.31717e-20	1.70299e-05	8.77803e-19	4.70357e-05	4.1288e-23	CRTAM;CDC5L;RP5-1119D9.4;AC064875.2;FOXO3;ZNF284;YWHAH;CLEC7A;RP11-458N5.1;DYRK4;TM2D1;RP11-443B7.1;CCDC33;ARMCX6;LSM14B;SGCA;RP11-498P14.3
random_set_5077	6.97144e-19	7.34902e-07	1.65609e-17	2.50845e-06	4.15422e-23	PMS2P1;SLC1A3;RP11-409C19.2;TAPT1;LRP6;PARP10;ADCY5;CACNA1H;SDHAP3;SEZ6L;ACTR3C;ATXN1;TERF2IP;COA3;AP001816.1;ZNF334;RPL23AP79
random_set_8304	7.80689e-14	9.60228e-12	6.03375e-13	7.19344e-11	4.34034e-23	RP4-753M9.1;CXCL5;ZNF345;NOS1;RGS16;MAPRE1;FOPNL;LMX1B;LAMA4;NABP1;CDK5R1;BCL2L11;UTP6;RP11-455J20.3;RP11-305L7.3;ZNF835;CICP14
random_set_8675	3.27485e-12	2.34485e-13	1.90196e-11	2.29685e-12	4.36853e-23	ACTG1P4;RP11-73M18.9;ARPC4-TTLL3;CCNG2;MAD1L1;MKRN5P;SDAD1;VWA8;ATP6V0D1;MSL2;HS2ST1;ANKK1;AP001053.11;GALNT10;DRD1;TAB2;ABRACL
random_set_2393	1.50177e-09	5.15724e-16	5.87605e-09	8.02139e-15	4.71341e-23	KLHL11;HDAC6;TSG101;MEAF6;RP11-57H14.2;RAC3;SETMAR;TGFBR2;RP4-769N13.6;RP11-676M6.1;EIF4A1P2;PNPLA5;RP11-568J23.5;PAAF1;LINC01088;EHMT1;RP11-622K12.1
random_set_6610	3.00219e-13	2.94156e-12	2.06499e-12	2.40945e-11	4.97549e-23	ZNF444;ASB7;PRIMA1;AC068057.2;TRIP6;SAPCD1-AS1;AP001626.2;MLLT6;GPAA1;KIAA1731;RP11-693N9.2;LRRC37A6P;RP11-750H9.5;RNF2;TEAD3;APOBEC3G;ZNF815P
random_set_376	4.80177e-15	1.78295e-10	4.60427e-14	1.08134e-09	4.97879e-23	MAP4K4;NEUROD6;RP11-638I2.6;RP11-352G9.1;AC018730.1;SC5D;RAB40B;NLRP12;AC004771.1;RP11-286H14.8;HIC2;MYEF2;VNN3;MORN4;PRRT2;PCDHGC3;TMEM184A
random_set_6064	3.15481e-07	2.41087e-18	8.78377e-07	5.76821e-17	5.06666e-23	CTNND2;ZNF814;PYCR2;RNF8;ZNF182;LINC00639;SH3TC2;CRNDE;FAF2;GLMN;FOXL1;CNIH2;STK32C;RP11-367J11.2;KIAA0232;ACTN4;NEDD9
random_set_8114	1.11231e-13	8.20238e-12	8.2831e-13	6.2287e-11	5.1593e-23	CTC-479C5.10;ZNF609;DVL2;PAQR3;NECAB2;SYT5;RP4-539M6.20;XXbac-B476C20.9;ARRB2;C2orf50;CTA-254O6.1;CTD-2083E4.5;MRPL49;CTD-2017C7.2;PTPN3;RP11-13K12.5;ABCA8
random_set_3400	6.94414e-17	1.16077e-08	1.00214e-15	5.16866e-08	5.17973e-23	OSGIN1;RP4-647C14.3;KB-1572G7.2;TCEB1;PMS2P2;ELL3;SRL;NRBP1;RP5-1074L1.4;PTPN6;C11orf70;EPS8;ZNF765;DPP10;POLR3G;ZNF587B;PAXIP1-AS2
random_set_8771	1.21915e-12	7.60046e-13	7.60146e-12	6.86651e-12	5.21955e-23	TNC;MDM1;IVD;AC068057.1;RP11-158H5.7;C16orf80;C1orf173;PIM1;NRIP1;DEDD;GPER1;C1QTNF6;RP11-258F22.1;RP3-355L5.4;FUT10;RP11-57A19.2;RP4-781K5.2
random_set_2976	8.49199e-21	5.87245e-05	3.61398e-19	0.000147638	5.3356e-23	SEC22C;PON3;CDHR4;THAP2;AC005932.1;NFU1;MRPS21;ZMYM3;HOOK1;AC053503.11;RHOG;GRIA3;ADH5;FBXO16;PALLD;CPNE4;GRM5-AS1
random_set_6258	5.7663e-13	1.67935e-12	3.76629e-12	1.42938e-11	5.38346e-23	AC006132.1;AC095067.1;ZBTB9;NCLP1;NUPL1;RP3-467K16.4;GIMAP4;CCDC138;QTRTD1;MRPL45;TCTN2;RP3-439F8.1;EFHD1;NDUFB7;TCF3;GATA5;CCDC57
random_set_3840	3.17354e-15	2.99328e-10	3.14674e-14	1.73843e-09	5.47039e-23	PIP5K1A;VPS29;C1orf61;NSUN2;GOT2;PSMC3;IL12RB2;DNPEP;AAAS;RP4-673M15.1;VPS26A;ATP5H;CYBB;AC018720.10;TPI1P1;RP11-424M24.5;RSPH10B
random_set_4960	5.35568e-16	1.80333e-09	6.27192e-15	9.15023e-09	5.73895e-23	PSRC1;ERO1L;NXF3;ARGLU1;CASKIN1;ATE1;RP11-473M20.7;DVL1;GOLGA8H;CPLX2;SCARF1;CTC-429P9.3;DLGAP1-AS4;RRAGB;LDLRAP1;RP11-839D17.3;CMPK1
random_set_1946	4.55867e-09	2.18941e-16	1.66209e-08	3.63726e-15	6.04547e-23	MEPCE;JHDM1D-AS1;ZNF416;CERS2;TCTEX1D1;SHH;AUTS2;RP13-39P12.3;RP11-3B12.4;POLR3G;CTD-2554C21.1;RP1-86C11.7;ACTR3;TMEM147;AHNAK;AQP4-AS1;ULBP2
random_set_8694	5.95326e-16	1.73297e-09	6.89493e-15	8.81556e-09	6.07826e-23	AC006946.16;BAG5;FITM1;CXorf40A;PRR14L;MAP4;RB1CC1;OSBPL11;SLC16A9;DAPK1;SMS;RP11-530A18.1;UBE2V2;BCAS1;NOXO1;RP11-182J1.12;GRIK5
random_set_6926	6.97327e-16	1.5714e-09	7.93398e-15	8.07585e-09	6.40736e-23	FIGN;SUDS3;P2RY6;RP11-830F9.5;RP11-401F2.3;MSANTD4;SUV420H1;AC018755.1;ACOT13;ELFN2;LINC00674;KDM2A;RPRD1B;PTPRN;LILRB5;CTD-2228K2.7;ZNF430
random_set_35	4.73153e-14	2.39193e-11	3.80999e-13	1.68344e-10	6.41389e-23	CTD-2334D19.1;DSN1;FOXJ1;TACR3;NT5C;FAM24B;CATSPER1;NDUFB5;RP11-613M10.6;WDR73;RP11-71H17.9;HAVCR2;NDUFA4;TTC31;KIAA1432;UBE2N;NENF
random_set_3332	3.99738e-11	2.91036e-14	1.96451e-10	3.32266e-13	6.52742e-23	KIAA1683;MON2;EHD1;EPHA10;IMPDH2;MTTP;RNF152;KRT8P30;NDUFS4;SORCS3;NPTX1;PRPSAP2;KRT8;POMGNT1;C16orf91;RGS10;CTC-471F3.4
random_set_940	2.59927e-11	4.53306e-14	1.31755e-10	5.03724e-13	6.63683e-23	EIF4H;GJA4;CASZ1;BLCAP;ARSD;FKBP15;KRT8P15;ABHD17A;MRPL22;ANKK1;TXNRD1;RP1-152L7.5;NUDCD3;RSAD2;RP1-59D14.5;RPL9P29;CTD-3185P2.1
random_set_6705	4.52612e-21	0.000136531	2.07641e-19	0.000322876	6.70423e-23	GGA3;C15orf62;RP11-453F18__B.1;DLD;PRPF4B;RGS12;ASB3;RPS10;MRO;MCM10;C6orf62;SPRYD7;PDCL3P4;KCTD4;PIP4K2C;OR2W3;SEMA4A
random_set_8690	1.52458e-14	7.77286e-11	1.34219e-13	5.00234e-10	6.7141e-23	CELF4;CTB-178M22.2;ENDOU;EIF4BP6;CYBB;CTSO;CASP5;METTL12;TMEM108;KRT75;FXYD3;ASAH2B;GSK3B;SOGA1;C2orf72;RP11-54D18.4;ZNF148
random_set_4673	7.70665e-13	1.58648e-12	4.95017e-12	1.35726e-11	6.71868e-23	RNF8;CDK2AP2;FZR1;ROR1;PGAP3;ACTR3C;CTD-2655K5.1;ITGB2-AS1;LCP1;RP11-1060J15.4;ME2;AC096670.3;PDCD6IP;SEC61B;ECHDC3;TFG;PCSK5
random_set_5342	6.55188e-19	1.33846e-06	1.57892e-17	4.40182e-06	6.95015e-23	AD000671.6;ZBTB37;OR7C1;MIR210HG;ITGB2;C1QTNF7;KIAA0101;CTB-43P18.1;SLC39A12-AS1;KRT18P17;GALR2;RP11-472N13.3;DPY19L2P1;WBP2;PTGER1;NOB1;UNC13B
random_set_2766	4.1029e-13	3.14034e-12	2.76131e-12	2.55337e-11	7.05067e-23	TMEM51-AS1;SLC25A1;FAM72B;KIAA1407;MTERF;PCDH17;GBP1;FAM65A;PIM2;RBMXP4;PARP1;ASS1P12;SNX6;TMEM243;GTF2A1L;RPL5P1;RAP2B
random_set_3695	3.03653e-19	2.82073e-06	8.27476e-18	8.79917e-06	7.2811e-23	PLK3;AKR1B1;RASSF9;WRAP73;LETM2;STX8;TOMM70A;WDR45;NOX1;AL137059.1;MEF2BNB-MEF2B;AC016757.3;BATF;RP11-366L5.1;SELO;UXS1;SEPT6
random_set_1474	1.07215e-16	1.1722e-08	1.48217e-15	5.21262e-08	7.72599e-23	AC004988.1;C5orf28;SMCHD1;P2RY12;RCBTB1;TPRXL;RP11-225B17.2;RP11-141M3.5;BEX5;STEAP1;CHCHD5;SLC6A16;BBOX1;SAR1A;NOG;ERCC1;RP11-98D18.15
random_set_4137	8.564e-12	1.67894e-13	4.6422e-11	1.69265e-12	7.85763e-23	FAM120B;RP11-122G18.8;AC009404.2;AC018730.1;NAGPA;AC099754.1;DKFZP779J2370;LY75;STXBP4;CLDN12;ABCB1;EPB41L3;AL022344.7;C19orf24;KIAA0586;ALDH1L1;ZXDB
random_set_4087	1.58037e-19	5.78248e-06	4.59456e-18	1.72013e-05	7.90322e-23	PLXNA3;MAPK11;SEMA6D;CSDC2;FAM21A;TMEM229B;KMT2A;BACE1;CTD-2013N24.2;SECISBP2L;C6ORF50;KIAA0355;EIF2A;RP1-153P14.3;SLC32A1;HECW1;CTDSP2
random_set_745	2.29611e-16	5.73676e-09	2.95159e-15	2.68476e-08	7.92432e-23	FCGR3B;MADCAM1;C20orf144;NDST1;RP11-313F23.5;RP11-386G11.5;C14orf79;RHPN2;ANKRD46;FLT1;GRIN1;TLK1;RUNX3;BCYRN1;RDH11;ZHX3;AC002429.5
random_set_2949	2.8361e-13	5.19424e-12	1.96154e-12	4.07752e-11	7.99822e-23	RP11-448A19.1;SUZ12;NCF1B;NAMPTL;FHAD1;TMEM50B;TIMMDC1;LIMS1;NUGGC;ARF6;IL33;ZNF131;GTSF1;TRAPPC4;AC012314.8;MYO7B;JAZF1
random_set_4131	6.0633e-19	1.75704e-06	1.47182e-17	5.68127e-06	8.36182e-23	VIL1;CMBL;RP11-687F6.1;ZFYVE16;RP11-65J21.3;SCML1;PLXNA4;RAD52;RP11-392E22.12;USP3-AS1;WDR17;CDH24;GIMAP7;MPC2;ATP1B1;VPS36;NFKBID
random_set_7949	1.56732e-14	9.9054e-11	1.37575e-13	6.27384e-10	8.63123e-23	WDR3;RP11-1391J7.1;CHML;PPIL3;PRMT5-AS1;PCYT1B;SOCS5;ELF5;ASXL1;SYT17;RMND1;KCNIP3;PNMAL2;CTA-299D3.8;RLBP1;MRPS10;SH3D21
random_set_1604	1.78017e-17	7.6519e-08	2.93303e-16	3.01999e-07	8.85773e-23	RUSC2;RP11-1246C19.1;LINC00844;C3orf83;SMARCA1;RP11-173M1.8;EIF2AK1;PMAIP1;ZNF497;COL19A1;TPD52L1;ZKSCAN3;PARP16;GPR114;CSTF1;RP11-503E24.3;RP11-103G8.1
random_set_8803	1.77024e-13	9.57183e-12	1.2792e-12	7.18139e-11	9.18646e-23	ZNF114;USP9Y;TUBGCP4;EXD1;PATZ1;RANBP17;CTC-429P9.3;FUZ;GRIA2;NABP2;FAM98A;TDRG1;CD1E;RP4-713B5.2;RP11-480G7.1;C22orf26;ARHGAP21
random_set_8361	9.81643e-08	1.61582e-17	2.93057e-07	3.31145e-16	9.70443e-23	WNT5A-AS1;LIMD1;BMS1P1;RP11-713D19.1;WIBG;RP11-284M14.1;NKG2-E;IL17RD;MRPL23-AS1;ST8SIA1;RP11-561I11.3;PAN3-AS1;IFI27L2;RP11-18I14.10;NLRP14;PTCHD3P2;TEX19
random_set_8088	4.05087e-16	4.19677e-09	4.90469e-15	2.00727e-08	9.84502e-23	NEBL;CYB561D1;MAP2K4P1;DOHH;CTD-2622I13.3;RPL23;RP11-245J9.5;CFD;RP11-686F15.3;ZNF480;PLXNB3;RP3-323P13.2;SRGAP1;ZNF649;GDPD1;TNR;FABP5
random_set_3643	4.6814e-11	3.86498e-14	2.27752e-10	4.33337e-13	9.86935e-23	FOXE3;APITD1;ZNF165;ANKRD37;IL22RA1;NSMF;NOG;CD63;MTCH2;RP11-432B6.3;ZSCAN10;PTK2B;PSPH;DACT2;MICU1;RP11-794G24.1;HNRNPLP2
random_set_7090	4.63087e-13	4.19248e-12	3.09996e-12	3.35969e-11	1.04149e-22	ERVMER34-1;RPL13P5;EMC2;MMP9;RAD51;AC132217.4;DOK5;ATF7IP2;MRPS23;DHODH;ZNF506;FSCN2;RP11-497H16.9;RPL13;RP11-634H22.1;MEDAG;KLHL11
random_set_8288	2.16307e-15	8.596e-10	2.23712e-14	4.6646e-09	1.04352e-22	RP4-739H11.4;WDHD1;RP11-153M3.1;BLOC1S5;PACS1;ATP5SL;ZNF507;CIRBP;CTD-2256P15.4;GPX1P1;AL627171.2;IMMP2L;SIGLEC15;KAT2B;TSPAN19;OVCH1;PRSS30P
random_set_3066	2.60919e-12	7.49065e-13	1.54041e-11	6.77954e-12	1.04433e-22	FAM214A;RP11-588G21.2;COQ4;APOC4;RP11-651P23.4;LINC00882;RUFY3;RP1-178F15.5;UBA5;RP11-567M16.1;AP000438.2;RP11-932O9.8;RP11-293M10.6;PGK1;POU2F2;ATF4;EMC2
random_set_8599	8.52284e-12	2.33257e-13	4.62741e-11	2.2893e-12	1.05936e-22	RANGRF;MEP1A;ZFC3H1;MBP;SEPT3;CHD7;GDF1;ATP5L;RP11-848G14.2;HRH3;TCF3;FAM129C;EME2;C11orf87;HPGDS;SEMA6C;DHRS12
random_set_3939	4.43521e-14	4.3863e-11	3.59162e-13	2.95403e-10	1.06098e-22	LCN8;RP11-152F13.8;PLCH1;OXCT1;HMHA1;RP11-503E24.3;LRAT;C11orf91;ATP5F1;PRODH;MMD2;STEAP4;TGFBR3;GPX1P1;RP11-757G1.6;PUS7L;INSC
random_set_5197	4.8775e-17	3.64321e-08	7.26973e-16	1.50561e-07	1.09454e-22	NDRG4;HIF3A;NKAPL;MEGF11;TAS1R3;ARHGAP30;SMEK1;KBTBD2;CD5;FRY;CHD4;TMEM9B-AS1;RPP25;NLGN4Y;RP11-862L9.3;SAP18;PHACTR1
random_set_411	7.1621e-11	2.82126e-14	3.39309e-10	3.24315e-13	1.10043e-22	CENPM;GGN;RPIA;CLEC9A;ESPNL;JDP2;EPM2AIP1;CACYBPP2;YDJC;NCAPH;GON4L;LIMK1;PXDNL;C1orf27;MAPK11;CDK15;BBIP1
random_set_6956	1.21639e-15	1.64812e-09	1.30949e-14	8.43329e-09	1.10433e-22	CACTIN-AS1;TSPAN11;RP11-578O24.2;PPM1J;ZP3;NOTCH2;RP11-10C24.2;AC009005.2;C6orf132;RP11-158H5.7;DENND6B;VRK2;F8A3;ITPKC;UNC119B;EEA1;BRCA1
random_set_5305	5.87247e-07	3.27948e-18	1.57539e-06	7.48815e-17	1.17968e-22	ABCG4;OR5K2;LETM1;YWHAZ;MELK;EIF3C;DACT3;HDC;CPNE1;LHX6;PLA2G6;NDEL1;PTH2R;MRPL45P2;FHL3;KLHDC8A;PTCRA
random_set_3909	1.27689e-11	1.75914e-13	6.78906e-11	1.76994e-12	1.20162e-22	TMEM147;TRIM61;CDKN2B;VIT;EPHB1;FAM204A;PNMA6C;RP11-347C12.3;FHDC1;FABP4;VCP;CDK5RAP1;NRGN;RP11-379F4.8;KCNG4;MTRNR2L8;LAMTOR3
random_set_9057	1.42826e-07	1.38691e-17	4.17295e-07	2.89571e-16	1.20837e-22	ALS2CR12;GJB3;FUT4;OAZ2;GTF3A;DPY19L2;CBFA2T2;TMEM258;ABCC3;CLIP1;ST13P5;WNT5B;PHKG2;GTF2A2;ACTL8;CTC-487M23.5;EPT1
random_set_5260	7.20616e-12	3.18133e-13	3.97292e-11	3.05341e-12	1.21309e-22	RP11-1055B8.7;SCNN1A;ALDH4A1;ECD;RTCA;PLXND1;LGALS2;ZNF596;MT1X;NEK6;TRIM27;KCNS2;RP11-360F5.3;RAB1A;AC011897.1;RP11-517B11.4;ATXN2
random_set_1994	3.86778e-13	6.30956e-12	2.61186e-12	4.87025e-11	1.27204e-22	MTCH2;AC005329.7;RP11-215G15.5;LAMP1;LRRC49;SFMBT1;AC004069.2;AHCY;KCTD15;RP11-252A24.7;ATP10A;MYH6;RNASEH2B-AS1;IFT52;SLC2A1;NDST3;FAM216A
random_set_5261	3.59606e-08	6.17379e-17	1.14357e-07	1.13709e-15	1.30035e-22	TIFAB;RP11-73M18.10;WDR74;GPRIN2;FRA10AC1;RP11-564C4.6;CREBZF;LINC00863;FKRP;BGN;COL1A2;UCHL1;ELP4;RP11-54D18.2;RP11-159H10.3;LINC00893;TTC5
random_set_2140	7.86139e-14	3.1108e-11	6.06473e-13	2.14412e-10	1.30035e-22	NFATC4;RNF115;RP11-799M12.2;VSTM2A;RP11-182J1.13;GNL3LP1;LINC00933;MRPL44;BRF1;CLDN16;RPS7P11;RABL6;SH3GL1P1;CXorf22;SLC4A11;HDX;BNC2
random_set_5202	4.65257e-10	5.16882e-15	1.95424e-09	6.69603e-14	1.30856e-22	PROB1;CMPK2;MAP1LC3B;PIM1;SAMD9;CRB3;BACE1;CTB-39G8.3;SDF2;RP11-770J1.5;USH1G;AFG3L2;C10orf10;ZEB2-AS1;RNF141;RPS4XP22;GATAD2A
random_set_7999	2.08343e-09	1.12316e-15	7.97107e-09	1.65919e-14	1.32255e-22	OR5K2;LINC00698;WAC-AS1;SERINC2;IRS2;FMO4;GPC4;RNF182;RP11-863K10.4;SFT2D2;PCDHAC1;PCBD1;RFC2;TPR;RP5-902P8.12;C5orf58;SERTAD4-AS1
random_set_4238	2.95795e-16	7.79125e-09	3.72575e-15	3.55638e-08	1.32502e-22	CCDC80;ZNF311;NME7;RP11-480D4.6;KCNS1;SULF2;RNPEPL1;DGCR8;AC007009.1;DPY19L1;COL4A6;RP11-712B9.5;ERP27;WISP3;HLA-F;AC105053.3;PAK2
random_set_4661	1.42285e-17	1.48688e-07	2.4037e-16	5.59876e-07	1.34577e-22	TMEM254-AS1;RP11-54F2.1;ST7;RP11-617F23.1;GABRE;RP11-1186N24.5;RP11-110I1.13;CPEB4;ZNF425;EEF1DP1;HAPLN1;AC022532.1;NUPR1;LRRC58;RP11-1C8.4;SORBS2;PRR11
random_set_2717	2.36998e-12	1.10985e-12	1.40582e-11	9.66863e-12	1.35924e-22	HIATL1;MAP3K4;CTD-2561B21.11;RP11-268P4.5;SYNCRIP;SMCR8;MOB4;FAM219B;FTOP1;ADAMTS9-AS1;DKFZP779L1853;AC007163.3;BCR;RP11-365H22.2;CTD-2116F7.1;FAM160A2;RP11-231C18.2
random_set_5669	2.88941e-15	8.6758e-10	2.89839e-14	4.70535e-09	1.3638e-22	MAGEA12;RP11-196E1.3;RSF1;SOX2;TEP1;TRO;TLDC1;CENPB;POLR3D;MOB3C;RP1-317E23.3;SRSF5;TAGLN2;ACTG1P10;ENOSF1;CEP57L1;LRFN4
random_set_467	2.05862e-10	1.2338e-14	9.10181e-10	1.51402e-13	1.37803e-22	LDB3;CTD-3105H18.14;RP11-461A8.4;BCL2L11;MTCH2;KLHL32;FAM127C;RP11-33B1.4;C2orf27A;SNRPEP4;ZBTB37;AP001432.14;C2CD4D;RP11-893F2.13;RP11-416A17.6;ROPN1L;RP11-713P17.3
random_set_7301	3.15468e-12	8.62209e-13	1.83695e-11	7.68534e-12	1.41176e-22	RP11-458D21.1;UBR3;FAM53A;CTD-2081C10.7;CA11;TTC7B;CD34;KCTD7;PNMA6A;S100P;LINC00907;RP11-508N22.13;CCDC116;HSP90AA1;AL512652.1;FGF20;NOP2
random_set_8240	2.76955e-13	9.84716e-12	1.91684e-12	7.36896e-11	1.41251e-22	PPP1R14A;ODF3B;HAS2-AS1;FAF2;AC124789.1;ZBTB2;PLGRKT;LRRC46;LBH;ABCB8;SURF6;CNBP;IBTK;SNX1;BATF2;RPL34-AS1;ISY1-RAB43
random_set_3252	6.19975e-17	3.83826e-08	9.03845e-16	1.58034e-07	1.42838e-22	TOMM5;ABCD4;PDK4;TSFM;TTC30B;STX1B;AC003665.1;EDEM3;RP11-887P2.3;C3orf49;CADPS;CCL25;CHCHD10;MTX2;KRT17;GLYCTK;ITPKB
random_set_3146	1.11661e-15	2.36852e-09	1.21515e-14	1.18083e-08	1.43489e-22	HBG1;GRWD1;REXO2;ZNF235;AC110771.1;RP11-244H3.1;PLIN2;RERG;HRC;CTD-3105H18.14;RCHY1;IFFO1;FJX1;MAN1C1;HHIPL1;COMT;RP11-111M22.3
random_set_6375	1.3688e-14	1.9647e-10	1.21467e-13	1.18154e-09	1.43518e-22	ACVR1B;RPSAP58;TEX264;C1orf210;ZDHHC15;KIAA0907;GALR2;TSSK6;CD79B;ZNF282;RELB;EXOC3L4;FCGR3A;RP11-440D17.3;UBC;NOS3;RP1-137D17.2
random_set_5401	3.44324e-16	7.5524e-09	4.25133e-15	3.4584e-08	1.47028e-22	KBTBD11;FER1L4;NCAN;KCNK4;VAC14;NOP58;CGREF1;NRBF2P5;PSTPIP1;TSTD1;PREX2;AQP5;CALM2;MUSK;RP11-499P20.2;RP11-325N19.3;ASCC2
random_set_1672	2.4316e-08	1.07578e-16	7.93165e-08	1.88752e-15	1.49711e-22	LIAS;RP11-861E21.2;GAL3ST2;SNRPD1;LL22NC03-N64E9.1;GAN;RP11-259K5.1;SLC4A5;RP11-176H8.1;RP11-70P17.1;SSPN;TMEM231;THOC5;SLC35E2;ARL6IP1;RP11-309N17.4;ACTG1P3
random_set_6318	2.86084e-15	1.01163e-09	2.87466e-14	5.39016e-09	1.54949e-22	PAQR8;IRX2;TMEM216;AZIN1;RP11-359E3.4;IQCE;RP11-474N24.6;FCAR;TBC1D16;MYO1D;WDR52;PBLD;PRKCA;CNBP;HHATL;TIPARP-AS1;USP22
random_set_6952	9.47048e-20	1.91038e-05	2.97844e-18	5.22015e-05	1.55479e-22	PIN4P1;ZSWIM8-AS1;LAIR1;SGPP1;YIPF5;TRIM32;ATAD1;PRRG3;BRINP1;RNF8;RP11-223I10.1;LGALS17A;PDCD6IP;UBP1;TMEM261;TSTD2;AF131216.5
random_set_9611	2.97814e-13	1.02066e-11	2.04985e-12	7.60063e-11	1.55802e-22	H2AFY2;COPB1;TAL1;LINC00880;ZNF234;C19orf54;TUFT1;MTCP1;ZNF778;AC037459.4;METTL21B;DDB1;ERLIN1;CTTN;CD93;C17orf103;EXT2
random_set_7645	2.71467e-13	1.1409e-11	1.888e-12	8.45197e-11	1.59573e-22	RP4-561L24.3;RP11-208N14.4;APOL2;RP11-53O19.3;RP11-31F15.1;AC026703.1;ARL6IP6;ARL1;CLPTM1;GALR1;RP11-95O2.1;PTP4A3;AC004158.3;OAS2;TMSB4XP4;TNFSF12;ZNF143
random_set_6449	4.81122e-17	5.55622e-08	7.19238e-16	2.23343e-07	1.60637e-22	TXNRD3;RP11-121A8.1;COL6A2;CTD-2611O12.6;CTC-451A6.4;RP11-789C17.1;PRRG3;MTHFD1L;CHTF18;CCR6;XKR8;RP5-864K19.4;MBD4;NOTUM;TTLL13;WNT2B;ZNF711
random_set_6936	2.88657e-11	1.0698e-13	1.44777e-10	1.12032e-12	1.62197e-22	AP3S1;PLCG1;COX6B2;SEC24B-AS1;EBI3;HIST1H2BJ;YAP1;ZNF254;RP11-366L20.2;CALCOCO2;HERPUD1;DDX4;EIF2D;RP11-715F3.2;PLEKHO1;TDRD10;USP15
random_set_6019	3.866e-14	8.20097e-11	3.16398e-13	5.26431e-10	1.66562e-22	TECTA;PRPH2;TDRP;TUBA8;SYNPO2;B9D2;SYDE2;AC068987.1;AC016722.4;PIK3CB;MLLT11;LGMN;PEX11B;LBP;USP47;THOP1;AC005932.1
random_set_6578	5.77778e-13	5.82189e-12	3.76932e-12	4.53111e-11	1.70792e-22	EIF2S2;FBXO44;DGCR5;KBTBD11-OT1;TTBK2;RP11-96K19.2;LA16c-329F2.1;AC034228.7;ZNF45;SCARNA10;NHS;SETX;RP11-88L24.4;B9D2;MXD4;GTF2F1;RP11-1114A5.4
random_set_5644	1.94701e-18	1.33203e-06	4.10803e-17	4.38355e-06	1.80078e-22	AP003774.6;RP11-568K15.1;EPHX1;RP3-467L1.4;FBXO11;CDO1;VAC14-AS1;ST8SIA4;NUDT16P;CLIC3;TIMM17A;HIST1H4J;TEAD4;PSEN2;BCCIP;ZNF516;MKS1
random_set_6187	5.76938e-13	6.18919e-12	3.76629e-12	4.78717e-11	1.80299e-22	ACTC1;STEAP3;XRN1;ADARB2-AS1;MRPL21;PHF20;TBCCD1;BZRAP1;GRID2IP;BRIP1;LINC00514;RB1;RP11-266O8.1;L3MBTL4;CARD10;BUB1B;CTD-2286N8.2
random_set_5392	5.93322e-11	5.82109e-14	2.84323e-10	6.36248e-13	1.809e-22	RP4-613B23.1;ALDOA;RP11-454L1.2;LYRM1;TAS1R3;RP11-503N18.3;COPS3;ZNF611;L3MBTL4;RP11-767N6.7;CCDC17;COL18A1-AS1;TAL2;MARC1;CD38;PLEC;ATF4
random_set_6184	5.05172e-18	5.39402e-07	9.69717e-17	1.87572e-06	1.81891e-22	CD33;AC022596.2;CSGALNACT1;H2AFX;CBX3P4;RP11-863K10.7;PPP1R3F;PCDHGA5;PXDN;RBM22;SMC4;GALE;ZNF724P;HSPA4L;EVI2B;AC026271.5;EFHB
random_set_9701	1.18752e-08	2.80331e-16	4.03274e-08	4.53656e-15	1.82947e-22	BTF3L4;ICOS;RANBP17;TRIM74;AC074138.3;RP11-155O18.6;CNST;C17orf104;GALNT13;ZNF891;MAZ;LAMTOR4;MYBPC3;H1F0;CCR9;ZEB2-AS1;ACADL
random_set_3359	3.39376e-12	1.07326e-12	1.96572e-11	9.37443e-12	1.84275e-22	LTBP1;RP1-199J3.7;CTD-2012K14.6;ZNF841;KLHL38;SRSF12;AC079922.3;CPLX2;SCN1B;C19orf69;ATXN3;HPN-AS1;RP11-393I2.4;ZFP30;KLHL40;GRM8;PAQR9
random_set_4239	1.15087e-15	3.01002e-09	1.24701e-14	1.47782e-08	1.84285e-22	RP11-363G10.2;PRLHR;GRM4;ZNF579;STX16-NPEPL1;RP11-45A16.4;RPAIN;GDPGP1;CD38;ZHX2;PLA2G7;MESDC1;C17orf102;BCL2L13;PGD;RPLP2;NIF3L1
random_set_357	6.35015e-11	5.63005e-14	3.02995e-10	6.16716e-13	1.86862e-22	PBX2P1;DTX4;RP11-382B18.4;NRTN;ZNF233;CENPB;RPGR;LINC00886;C2orf80;ZNF22;TNFSF10;SPTBN2;CAHM;AC016747.3;XXbac-BPG308K3.5;RP11-84E24.3;TMEM251
random_set_8364	2.00476e-18	1.37573e-06	4.19982e-17	4.51844e-06	1.89766e-22	RP11-175P19.2;RP11-166N17.1;SETD5;C16orf13;LYPD6B;LINC00999;WNT5A-AS1;MOV10;SLC2A4RG;RNF187;CTD-2521M24.9;DYNC1LI1;UBXN11;AP000688.14;KCNS3;RP13-228J13.1;RP11-247A12.7
random_set_7853	5.90643e-14	6.26788e-11	4.69184e-13	4.10511e-10	1.92605e-22	COMMD1;CAMK4;CSPG4P8;ZFAND2B;AGPAT2;ALG10B;FABP5P7;ARL5C;AC124789.1;CTD-2308L22.1;LINC00476;TRAM2;ACTG2;KCNJ2-AS1;SEC61B;SRSF1;MAFG
random_set_9966	1.51932e-09	2.34697e-15	5.93777e-09	3.25097e-14	1.93035e-22	HK3;PAM16;RP11-552F3.12;FMO2;PBX2;PHC2;UNC13C;TWISTNB;N4BP3;CRMP1;AC011385.1;SBDS;MEGF8;FBXO4;UBL7-AS1;CRTC3;SEC22B
random_set_8190	1.91311e-10	2.00888e-14	8.51492e-10	2.38325e-13	2.02932e-22	IKZF5;PTDSS2;CERK;SUGT1P3;PLLP;RP11-264F23.4;SFI1;PPP1R17;DGAT2;LYRM1;PCDHA11;AP001429.1;TEC;C5orf60;RP11-642P15.1;NFAT5;AC007690.1
random_set_9842	8.79443e-12	4.59649e-13	4.75679e-11	4.31234e-12	2.05129e-22	RPL7L1;LINC00839;RP3-466P17.1;AP2A2;SLBP;DKFZP667F0711;HHATL;PRODH;UPB1;PWAR6;NEUROG3;CSNK1G1;CTD-2540F13.2;GPR82;HLA-DPB2;MMP24-AS1;RP11-585P4.5
random_set_3321	3.26885e-09	1.17976e-15	1.21305e-08	1.74023e-14	2.11098e-22	RAI1;RP11-736K20.6;ARHGEF18;CRYAA;IL17RD;RP11-686F15.3;FNBP1L;COL22A1;ADRM1;AP000704.5;AC022819.3;RAB20;LINC00092;FAM65A;RNF213;ELP2;PPP1CB
random_set_2423	7.89053e-21	0.000279191	3.38683e-19	0.000623953	2.11322e-22	ABCB1;CBX3;NTN4;DDX50;EFCAB2;PCDHB19P;ANKRD10;SMARCA1;C19orf25;MAP2K4;GVQW1;LONRF2;CSNK1A1L;KBTBD11;MTRF1;AMY2A;RP11-274B21.4
random_set_7484	1.07172e-08	3.69047e-16	3.66814e-08	5.85847e-15	2.14897e-22	AC012314.8;DDX25;AP006222.2;C19orf73;RP11-498P14.3;DCAF17;FOXN3;GBGT1;AC000120.7;BRD1;APMAP;LINC01088;HSPH1;AC002059.10;SRP19;RAD9B;RP11-423P10.2
random_set_4038	1.52718e-08	2.60181e-16	5.11497e-08	4.2587e-15	2.17831e-22	LARS2;RP11-363E6.4;POLR2D;UVRAG;C17orf70;ZNF556;MYBPC3;CAPN7;CALU;PCDHGB8P;PIWIL4;MRPL22;CTA-384D8.33;TAF9B;CTD-2553C6.1;CISD3;URB1
random_set_3358	1.05457e-13	4.1197e-11	7.89431e-13	2.79519e-10	2.20661e-22	RP11-247I13.11;ADRA1D;PLBD1;ARHGEF16;LPA;MEGF10;GORAB;CTD-3195I5.5;CHFR;SPATA1;NXPH2;RHO;HECTD3;ASMTL-AS1;UPRT;FKBP3;RP11-543C4.1
random_set_7146	1.6205e-19	1.70384e-05	4.69756e-18	4.7046e-05	2.21001e-22	ARFGAP3;RPL36A-HNRNPH2;CTD-2008P7.1;LINC00844;RTKN;RP3-462E2.5;FYCO1;SYNE1;GPR146;RP11-514P8.6;TMEM260;KB-1572G7.3;OLAH;AF129075.5;SMARCE1P6;NAV1;RP11-797H7.5
random_set_4181	6.42417e-12	6.84181e-13	3.57207e-11	6.24315e-12	2.2301e-22	ZNF707;CYBRD1;LHX9;NFYC;OTOS;PPM1M;CTD-2085J24.4;STH;FCGR3A;KCNC1;AC021860.1;TAOK3;RP1-34H18.1;LCN10;CACYBP;STIM2;GZMA
random_set_58	2.0779e-08	2.01938e-16	6.83589e-08	3.3716e-15	2.30479e-22	CCDC18;IPO13;AC131571.2;TNFAIP8L1;SAMHD1;DNM1P46;RP11-867G23.10;AC005740.3;OTX1;CDK9;SLC6A11;ASAP3;NUCKS1;RP5-1198O20.4;MSL1;CALCR;ZNF587B
random_set_9828	7.57401e-12	6.03458e-13	4.15511e-11	5.55214e-12	2.30698e-22	XKR7;PLD3;DLGAP5;DIP2A;SRGAP2B;LAMA5;EDC4;RAD52;PROM1;STYXL1;ZNF816;GINS1;ZNF28;CD84;PGAP3;SMARCE1;RP11-362J17.1
random_set_1512	1.22128e-06	3.29321e-18	3.13985e-06	7.49401e-17	2.35301e-22	C3orf70;RP11-248J23.6;RP11-673E1.1;SEPT7P2;C17orf74;UNC45B;GJB2;CBWD5;ARHGAP15;HSPA8;RP5-1180C10.2;RRP36;ROCK1P1;TRIM41;UNC5A;SEMA3G;RP3-399L15.3
random_set_6406	8.73067e-12	5.56866e-13	4.72998e-11	5.16625e-12	2.44362e-22	CTB-31O20.2;CUTC;PRSS12;RP4-758J24.5;MRPS26;TAS2R6;C1orf226;IK;RP11-395B7.7;KRAS;TRPC6;FAM86C1;CHAC1;RP11-206L10.3;MGARP;LDLRAD4-AS1;POMT1
random_set_9283	4.45863e-14	1.07657e-10	3.60475e-13	6.78009e-10	2.44406e-22	LEMD2;ADSS;CYP2C8;CTD-2228K2.5;KIDINS220;AC090587.2;COL6A4P2;ADAMTS6;RPS6KB2;GPX1P1;GRIK1;BCL2L15;HIST2H3PS2;APITD1;NUDT19;SCO1;C20orf166-AS1
random_set_4169	5.23589e-15	9.42024e-10	4.98706e-14	5.06243e-09	2.52467e-22	HSD17B1P1;RPIA;URGCP-MRPS24;MGST1;ZNF600;PIP5K1A;HEATR1;SLC2A9;RP11-1074O12.1;RP11-643M14.1;STX5;UBE2R2;TSG101;EXO1;ZC3H12B;FAM83H-AS1;MRRF
random_set_401	1.41322e-16	3.32002e-08	1.89712e-15	1.37991e-07	2.61786e-22	DFFB;CTD-3076O17.1;MPPED2;RBP3;MRPL37;CXorf48;SRSF5;SPINT1;RP11-575L7.4;CAMSAP2;RP11-466F5.6;PNPLA4;C11orf96;PRSS36;CORO1B;NFE2L3;RP11-643G16.4
random_set_6743	8.60999e-10	5.85561e-15	3.48335e-09	7.51758e-14	2.61864e-22	LINC01003;CD19;RP11-1094M14.11;CLDN9;RP4-756G23.5;AK4P3;CD99;KANSL1L;MNAT1;ADAM29;CTA-293F17.1;PTCHD2;RP11-430B1.2;AC009501.4;WDR1;HLF;RP11-47L3.1
random_set_5444	2.34632e-09	2.16425e-15	8.91889e-09	3.01878e-14	2.69242e-22	RP5-991G20.4;XPNPEP1;RP11-455O6.2;RP4-555D20.4;RPAP2;RP5-882C2.2;ZAR1L;PCSK2;EAPP;CARS;ZYG11A;OPALIN;SRI;RP11-1074O12.1;LINC00937;FAM174B;ROPN1
random_set_8176	2.81872e-05	1.47145e-19	6.08594e-05	4.4459e-18	2.70575e-22	TANC1;RP11-348F1.2;PACS1;TMEM102;ATF6B;TUBA1C;KCNJ13;CICP16;B3GNT2;YTHDF1;JDP2;RP11-255C15.3;PC;DCPS;POLR2K;TMX3;COBL
random_set_9141	5.11772e-11	1.05806e-13	2.47856e-10	1.10919e-12	2.74919e-22	CTC-529P8.1;NRF1;CASP9;PLCB1;MANEA-AS1;RP11-672L10.2;RP11-15N24.4;RP11-469N6.1;ZEB1-AS1;RPS29;LINC00642;ESPNL;NGFRAP1;SPTBN2;CTD-2105E13.13;RP11-73M18.9;SYT16
random_set_4646	2.20041e-17	2.11676e-07	3.55513e-16	7.79445e-07	2.77103e-22	ELF5;ARHGEF17;ACACB;SETP14;MFNG;SPATA17;NTPCR;ST8SIA1;ARHGEF19;GNLY;RP11-288H12.3;TMEM208;EFNA1;B2M;KNOP1;RP11-497H17.1;CTC-559E9.4
random_set_5828	8.17912e-15	7.01208e-10	7.53912e-14	3.86379e-09	2.91296e-22	ST6GALNAC4P1;RP4-575N6.5;RPAIN;LRRC42;RPL7A;SEPT6;USP54;PYGL;RTFDC1;ALKBH6;GNRH1;LRP4;MMADHC;STT3A;GPX2;C16orf74;MNS1
random_set_707	8.12628e-10	7.04162e-15	3.29967e-09	8.90307e-14	2.93772e-22	LGALSL;ZBTB38;C7orf13;GNE;ZNRF2P2;HAMP;AL450307.1;CDK5RAP1;GJA3;C22orf31;TMEM147;RIOK3;STRN3;ACOT11;PIWIL4;STX16;SCAMP4
random_set_4976	1.17282e-12	5.07598e-12	7.34462e-12	4.00038e-11	2.93813e-22	JAK3;NOL6;RP11-993B23.3;RRM2;RP3-340N1.2;DISC1;PRIMA1;NLK;RPL23AP1;ITIH2;VAV1;MYCBP2;CTNNB1;ESYT2;RP11-78O7.2;RP11-152P17.2;FOXL1
random_set_3798	2.93389e-22	0.00859465	2.03763e-20	0.0144754	2.94955e-22	DDX26B;RPL29P11;CTD-3203P2.2;CAMK2B;PIP5K1A;AC004899.1;RP11-192H23.7;CSNK2B;SCN4A;MPP6;ARHGEF11;TRPC1;GALC;AC104809.4;RBM22P2;VWC2;CACUL1
random_set_1295	1.65893e-13	3.60085e-11	1.20051e-12	2.46152e-10	2.95507e-22	RP11-475I24.1;VSTM2B;ATP6V0E1;CEP63;ADAMTS16;HILS1;ZNF517;PRPF19;RNLS;PDHB;NUS1P1;RP11-611D20.2;SCO2;SYPL2;ARL6;RP11-379K22.3;MARCH4
random_set_252	1.56568e-20	0.000219594	6.18906e-19	0.000499922	3.09405e-22	AUNIP;FBXO18;C1orf53;KLHL2;RP11-415F23.3;RGS3;TMEM115;CES5A;GPSM3;CTB-13F3.1;RP11-350N15.4;SVIP;KCNE2;COX4I1;RASGRP4;UBE2L6;KATNA1
random_set_6222	3.56868e-16	1.65988e-08	4.38995e-15	7.19567e-08	3.15887e-22	EPHB2;DKK2;RP11-244H3.1;RBM42;RP11-152F13.3;NFKBIL1;DSEL;CYSTM1;CFLAR;ZNF616;PCDHB8;RP11-109N23.4;FXYD2;ZNF333;GPR61;TNFRSF18;CLIC1
random_set_5071	2.30168e-16	2.56577e-08	2.95495e-15	1.08271e-07	3.19936e-22	KBTBD8;TUFT1;GNAS-AS1;CTD-2270L9.4;EPHA1-AS1;AL590822.1;PMPCB;RP11-357K9.2;ALS2CR12;FGF17;RPL23;CTHRC1;SH2D1B;MLLT11;CTGLF11P;USP32P2;AL034548.1
random_set_5295	2.64947e-14	2.43558e-10	2.23418e-13	1.44473e-09	3.22779e-22	AP3M1;AC034102.1;SHROOM2;SLCO1A2;RRP8;PFDN2;RBM24;ZIK1;OXSR1;DHRS1;ZNF248;FER1L6;CAMLG;CTC-479C5.10;CACNB4;HMGXB4;DOC2A
random_set_4309	1.31675e-11	4.98318e-13	6.97872e-11	4.65329e-12	3.2474e-22	AP003068.6;SYT4;RP4-789D17.5;HECW1;RP3-417G15.1;CC2D2A;ADAM28;TNS1;RP11-344P13.6;EBAG9P1;NTMT1;TBC1D3;RP11-839D17.3;CBLN3;RAP2C;HNRNPLP2;AC011526.1
random_set_5391	1.89119e-12	3.7231e-12	1.14214e-11	3.00522e-11	3.43238e-22	OAZ1;RP11-328M4.2;STRADA;PTPRA;RP11-713C5.1;FAU;VNN1;KLF12;LIMS2;NAIP;ARL3;LUZP1;RP11-696N14.1;NDST4;AP000688.14;PTF1A;ERICH2
random_set_9712	5.5637e-06	1.05898e-18	1.31574e-05	2.69488e-17	3.54576e-22	AC073133.1;FFAR2;CCDC141;RPS26;SSFA2;KIAA1456;FOXP2;SLC18A1;CDH5;MT-ND2;KNCN;TNFRSF14;DPCR1;AC000120.7;EIF2D;ZNF696;BCAT2
random_set_1196	8.35822e-16	8.39187e-09	9.31891e-15	3.80967e-08	3.5502e-22	RP11-791G16.2;GNPDA2;AC135048.1;RP11-91P24.6;ANPEP;ANKRD12;RP11-368P15.3;BTN2A2;C1orf162;MRPL38;CTD-3222D19.7;ADM2;ADIPOR1;HRASLS5;CDHR3;SLC51A;ARHGAP6
random_set_6469	1.58544e-12	4.78304e-12	9.67421e-12	3.78743e-11	3.66404e-22	DGCR9;CSTF2T;CDKN1C;FAM105B;RP11-864J10.2;UCP2;RPL21P75;LRRC58;GRM3;PREB;AC004878.3;ST6GALNAC1;SDR39U1;CTD-2587H24.10;USP46;C7orf13;HLA-A
random_set_2600	9.05239e-16	8.09825e-09	1.00481e-14	3.68978e-08	3.70751e-22	AC011294.3;SHPRH;FXYD6-FXYD2;LRFN2;RHNO1;PRELP;GAS6-AS2;AC006116.15;CLRN1-AS1;RP11-304L19.8;SEMA5A;NDUFA6-AS1;RP11-696N14.1;DRAP1;ZFYVE27;JUN;NKX6-2
random_set_3603	3.8738e-16	1.82663e-08	4.71313e-15	7.8844e-08	3.71602e-22	LGI2;SEPSECS;ENOX2;SLITRK5;ZRANB1;CTSK;GLIS1;MYOT;ZNF568;NOL12;KCNJ6;PARP2;EXOC5;LRPAP1;SLC35E2;AC026271.5;RP11-391M1.4
random_set_2190	5.48289e-16	1.3298e-08	6.39095e-15	5.86906e-08	3.75089e-22	DENND2A;ORC4;SNRK;AP000476.1;FAM89B;PSMD4;ELAC2;RP11-166P13.3;GLYCTK-AS1;ZNF19;RP11-566E18.3;CYSLTR1;ABHD5;EGLN3;SLCO1A2;AC068499.10;UBB
random_set_3866	7.14105e-15	1.07025e-09	6.64351e-14	5.67829e-09	3.77237e-22	RP11-876N24.4;ZFPM2;MYO16;CDKN2C;PSMC1;ZFAND6;AC007966.1;RP11-359J14.2;EEF2;PIDD;KLHL18;LINC00856;ARPC5;POLR2E;FBLN2;CLDND1;ITGB3BP
random_set_4996	2.72419e-13	2.91106e-11	1.8933e-12	2.01757e-10	3.81987e-22	MAOA;MSL3P1;CTD-2350C19.2;PILRA;EMX2OS;RP11-328J6.1;PANK4;DAND5;RP11-177J6.1;HENMT1;C6orf226;RP11-80K21.3;CSPG5;SH3D19;DHRS11;RP11-156L14.1;CTD-2008L17.1
random_set_7517	1.20496e-10	6.55743e-14	5.51021e-10	7.07453e-13	3.89821e-22	KIAA0753;ABCG4;PLK1;AC092594.1;RP1-203P18.1;CTD-2269F5.1;HRH2;SLAIN2;KLHL12;METTL2A;N4BP1;EPO;GNL2;SCNN1D;RP11-134N1.2;AQPEP;CNIH1
random_set_5302	3.92714e-10	2.00765e-14	1.66845e-09	2.38325e-13	3.97634e-22	GTF3C3;ATG14;SLC25A37;AC097500.2;PRPS1;ME3;ZNF473;CD9;SBF1P1;PDIA3;GNG13;HOXD11;LZTS1;XCL2;AC021188.4;IFI27L1;LMCD1-AS1
random_set_855	7.48315e-19	7.79509e-06	1.75678e-17	2.27351e-05	3.99407e-22	TRADD;DAXX;AC025627.9;CITED1;SRP72;CHIC2;NEK11;TCF3;RSPH1;C11orf72;RP11-483P21.2;ETV6;BCRP2;RP11-154D6.1;PTF1A;IRF4;PPP2R2D
random_set_6833	2.98316e-09	2.63209e-15	1.11698e-08	3.58632e-14	4.00586e-22	LINC00612;RP4-742J24.2;SLC17A7;YRDC;RP11-293D9.2;PSPC1;RP11-707M3.3;AURKB;FKBP1C;HSDL2;ST6GALNAC4;ZNF576;CTD-2006C1.12;ARMCX1;IQGAP3;MARCH9;MAOB
random_set_7720	2.28694e-17	3.03454e-07	3.66534e-16	1.09403e-06	4.01e-22	RAI2;GBP3;SMTNL1;COPS5;PLCD3;RPS27P25;ZMPSTE24;GTF2H3;PDCD5;ZBTB5;OSMR;PTGDR;CKS2;RP1-223E5.4;CBY3;EPB41L4B;ZNF883
random_set_5178	1.63792e-10	5.50076e-14	7.36549e-10	6.03876e-13	4.44784e-22	STX17;GOLGA6L2;FOXA3;RDM1;GPR3;CTD-2171N6.1;RP11-21L23.2;LRRIQ1;RP11-1000B6.3;DTWD1;OCIAD2;RPL21P28;CTGF;RIOK3;PKM;RP11-411B10.4;GOLGA8Q
random_set_4165	1.08559e-17	6.88825e-07	1.88818e-16	2.36327e-06	4.46227e-22	TMTC2;DPY19L3;IQCE;LINC00641;RP11-589F5.4;PFKM;TXNRD3;RP1-249H1.4;TRIM61;RP11-848P1.5;CXCL9;BBS9;GPC1;RTBDN;HAPLN1;PAPPA-AS1;ULK4P3
random_set_6808	1.72206e-12	5.55126e-12	1.04441e-11	4.33059e-11	4.52291e-22	PDE6A;HILPDA;RP11-379F4.4;SYT1;FBXO4;ST8SIA3;SCAMP2;CXorf56;RP11-332H18.3;MAGIX;RASSF9;RP11-727F15.9;P4HTM;CLCNKB;INTS2;SPOCK1;RP5-981O7.2
random_set_9647	1.02774e-19	5.74683e-05	3.19205e-18	0.000144844	4.6235e-22	NAALADL2;TMEM37;PET100;RPS6KA3;PACRGL;ABHD17AP2;AGRN;NTAN1;B9D2;PEMT;COLEC10;CCT6A;EBI3;TBXA2R;WISP2;RP11-382D12.2;RP1-234P15.4
random_set_6593	5.82104e-17	1.43056e-07	8.56122e-16	5.40295e-07	4.62558e-22	FOXS1;MGAT5;CSNK2A2;ADAM1A;RP11-6O2.4;TOPORS-AS1;MTBP;AP001046.5;AC105760.2;SLC4A2;GIMAP4;BRICD5;CCDC9;KIF25;SEPT10;EWSR1;LINC00539
random_set_1553	9.49805e-15	1.01078e-09	8.65907e-14	5.3885e-09	4.66594e-22	UBXN7-AS1;MXD1;TSPAN18;TMEM173;SEL1L2;RP11-385J1.2;KIF19;PALMD;RP11-235E17.6;EFNA4;TPP2;CTC-332L22.1;TMEM110;MGARP;RP11-1020A11.1;AC008074.3;HCG4P11
random_set_229	3.92296e-17	2.12404e-07	5.99901e-16	7.81262e-07	4.6868e-22	MBOAT7;CLDN20;RP11-177J6.1;FDXACB1;PRELP;CPQ;SYNC;NRN1L;CACNA1H;AC026740.1;SHKBP1;IL18R1;C17orf61-PLSCR3;SERPINB1;LXN;CD84;NUP62
random_set_8377	4.60284e-10	2.12203e-14	1.9366e-09	2.49416e-13	4.83019e-22	RINT1;C16orf95;AC010524.2;POMC;POLR3A;AGGF1P3;CTD-3193O13.1;KIF5A;AGAP8;GKAP1;DHRS12;SNRPC;ERLEC1;CTD-3064H18.1;WBSCR27;CTA-246H3.11;TFAP2E
random_set_1676	1.67919e-15	5.92566e-09	1.76588e-14	2.76732e-08	4.88676e-22	CHM;CFD;TSEN34;EVA1B;C4orf21;CEACAM21;RAB8B;OTC;RP11-415F23.2;P2RX3;GAD2;GZMH;LINC00674;PTPN6;PKD1P5;FBXL6;GATSL2
random_set_282	9.02082e-11	1.15515e-13	4.20593e-10	1.20341e-12	5.06144e-22	SH3BGRL3;ROBO3;SRL;CTRC;NOD2;C6orf62;RP11-536O18.1;ASB11;TMEM74;CARM1;ATP6V1B2;KDELC2;ZNF330;SRSF2;OXER1;SNAP47;KDM3B
random_set_1632	1.96155e-14	5.37493e-10	1.69356e-13	3.00473e-09	5.08871e-22	FHL2;TMOD4;RP11-2C24.4;CTD-2369P2.2;KMO;PIK3CA;LYZ;LINC00939;RP11-378I6.1;RP11-234K24.3;KIAA1715;YBX1P1;PABPC4;DPM1;TAS2R31;LDLRAD2;RP11-277B15.3
random_set_4263	3.03032e-15	3.48632e-09	3.0276e-14	1.69503e-08	5.13186e-22	OGFOD2;TAF8;RP11-473O4.5;GRIN3B;CYHR1;HOXD8;VEGFA;CTC-467M3.3;KLKB1;AUH;CTC-498J12.3;TRPC3;MLIP;RP1-178F15.5;AL009178.1;VAC14;ZBTB44
random_set_397	1.40426e-11	7.71167e-13	7.39158e-11	6.96069e-12	5.14504e-22	LGR5;GPR153;RP11-252A24.2;PTPRD;PSPN;PCDHA4;DHPS;NELL1;CTD-2537I9.5;PRR19;ANKRD44;CTD-2369P2.12;FAM135B;ZNF432;Z97634.3;MAML2;TXNDC11
random_set_8869	1.2868e-11	8.5004e-13	6.83445e-11	7.5904e-12	5.18762e-22	CNIH1;RPGRIP1;C14orf178;CSGALNACT1;HSD17B4;ABHD12;NSDHL;FOXO3B;FAM222A;RP11-1100L3.8;IBA57-AS1;OAS2;MT1F;LGALS8-AS1;TTC14;HLA-AS1;AC132872.2
random_set_7953	1.74537e-15	6.25452e-09	1.83163e-14	2.90802e-08	5.32642e-22	C7orf50;MAATS1;B4GALT7;NOTCH4;RP3-417G15.1;FMO5;ZNF295-AS1;RP11-46A10.5;RASL10B;ZCCHC12;NKX3-2;PIWIL2;CENPF;ANKRD36;RP11-216P16.2;NOL10;ALOX5AP
random_set_6136	1.50905e-15	7.37635e-09	1.59873e-14	3.38387e-08	5.40989e-22	LA16c-313D11.9;ANO9;CAPN7;IQSEC3;ARMC5;SH2D3A;ZNF555;RP11-244K5.8;CCDC74B;PHC2;ZNF721;RP11-539L10.3;COBL;EPT1;PIP5K1A;RP11-642P15.1;ZNF732
random_set_1602	9.19132e-12	1.2591e-12	4.96609e-11	1.09023e-11	5.4142e-22	MIR22HG;RP11-398C13.6;ABCB10;RIT1;AP4B1-AS1;SLC24A4;TMEM151B;PRAP1;AC016629.8;NHLRC2;RSRC2;ADAMTS9-AS1;AC005606.15;AC079354.1;C3orf20;WDR24;NOSTRIN
random_set_2528	1.81674e-13	6.40434e-11	1.30902e-12	4.17807e-10	5.46918e-22	RP11-66B24.1;DDX60;DIAPH1;LINC00961;RNPS1P1;HCK;BLVRB;RPAIN;RP11-863P13.5;LETM1;CTA-989H11.1;MDP1;NONOP2;RP11-119B16.2;WBP1;FCGR2A;RNF215
random_set_8646	2.35529e-11	4.896e-13	1.20303e-10	4.58044e-12	5.5104e-22	GFM1;CTC-429P9.1;CRISPLD2;GSTCD;RP11-253M7.1;RGS9BP;FAM19A2;ZNF76;COA4;HDAC10;FBXO25;ACTRT3;JSRP1;RP11-254F7.2;ACAD9;SERGEF;TNRC6C-AS1
random_set_3228	9.271e-09	1.21568e-15	3.21495e-08	1.78532e-14	5.73971e-22	RP11-673E1.3;ZNF316;ZNF770;IL13;ANKZF1;RABL5;AGO2;BCAT1;TMCC2;RP11-45A16.4;CEP97;EMD;XXbac-BPG181B23.7;DCT;RP3-483K16.4;PDLIM4;RN7SL669P
random_set_1365	2.285e-13	5.43525e-11	1.61272e-12	3.59272e-10	5.79406e-22	DENND1B;ZNF419;VN1R51P;RP1-239B22.5;CXCL12;TSPYL4;CPB2-AS1;LRIG1;ZNF397;VARS;FOXP2;RP11-696L21.2;POGK;CACNA2D4;ZNF391;PIGU;AC093415.2
random_set_2273	1.97346e-10	6.16163e-14	8.75083e-10	6.70538e-13	5.86776e-22	SNX14;PMS2P1;RP11-252A24.2;XRCC6BP1;HARS;TM4SF20;PGBD1;PRSS16;RP5-1024C24.1;SLC25A16;GPAT2;AP1M1;C11orf42;RP11-61L19.2;PRSS51;ATP1A1;ANKRD66
random_set_4097	1.45862e-20	0.000498487	5.8118e-19	0.00106207	6.17256e-22	COL6A6;CNN3;GRIA4;UCHL3;RP13-516M14.1;STAM;ATG10;GPD1L;NFS1;FAT3;WI2-3658N16.1;ABCG1;KRBA2;RP1-178F10.3;C14orf80;TRIP11;B3GALT5
random_set_2156	4.70678e-15	2.80302e-09	4.5262e-14	1.38165e-08	6.25364e-22	TNNT1;MID2;FAM96B;RP11-111F5.2;SHROOM2;LRP1B;AC016735.2;ANP32E;ME1;NPAS4;ASL;AC093724.2;PHB;RP11-760N9.1;NBL1;MIR137HG;DDX47
random_set_846	5.06097e-16	2.4884e-08	5.96872e-15	1.05273e-07	6.28343e-22	PPM1D;ENOSF1;RP3-369A17.4;SARS2;ADARB2-AS1;ASXL2;AGPAT4;CREB3L2;TRAPPC5;MTO1;NGLY1;RP5-1112D6.7;DEGS1;THAP3;HILPDA;CTC-360J11.4;FAM132A
random_set_1306	5.74532e-13	2.37751e-11	3.75549e-12	1.67565e-10	6.29289e-22	ZNF225;CDK3;GTF2A1;GRID2IP;GADD45A;ATP5J2-PTCD1;SLC25A16;AC099850.1;SEC63;CAPN10-AS1;SGK494;RP4-555D20.4;RCOR1;BRICD5;MRPS18A;PLAUR;LRTOMT
random_set_10	9.83867e-13	1.3971e-11	6.22369e-12	1.02137e-10	6.35671e-22	FOXJ1;CD3EAP;NRL;FZD7;PRSS12;GHRHR;AC007228.11;PTGES;HIST1H2BH;ST6GALNAC4P1;GRWD1;ZBTB49;HSPD1P1;HHIP;RP11-303E16.8;TRPV2;PGK1P2
random_set_7118	3.1289e-11	4.34278e-13	1.56148e-10	4.08581e-12	6.37993e-22	CICP3;RFC3;FCRLA;COPRS;ZNF805;AC010536.1;IFT27;PICK1;UBE3C;DNAJB1;U82695.10;NLGN2;NPIPA2;PRSS12;SPRY1;GTF2E2;RP11-382D12.2
random_set_9595	8.44151e-19	1.15713e-05	1.95878e-17	3.28109e-05	6.42695e-22	SLC7A9;SNX12;LINC00643;FBXO8;RP4-758J18.13;NUDT16L1;RBPMS2;SLC16A5;TSPYL2;ARRDC1;CACNA1I;MAGED1;CPNE3;ANGPTL1;ASPH;EHD3;SYT11
random_set_1686	2.01081e-12	7.12427e-12	1.20709e-11	5.4514e-11	6.58033e-22	BOLA2;ZNF846;CHRND;NIPAL4;CORO2B;CRYM;SEC14L6;RP1-283E3.4;SLC8A2;C21orf37;OR2A7;RP5-1136G13.2;ZNF768;GTF2A1;FBXL3;DBT;ATP6V1A
random_set_9109	1.3468e-12	1.08339e-11	8.35052e-12	8.04381e-11	6.717e-22	CTB-175P5.4;MED14;LINC00264;UNC5CL;ECT2;C1DP1;RP11-12M9.3;FAM204A;RC3H1;DLGAP4;CTD-3222D19.7;RP11-133N21.10;CCDC108;SLC10A3;YME1L1;ACADM;TANGO2
random_set_9488	9.22569e-13	1.61654e-11	5.86935e-12	1.16729e-10	6.85125e-22	AC009469.1;AHRR;GTF2A1;LRRC17;PLAC8L1;ACAD9;RP11-318A15.2;CERS5;TBX15;RP11-68L18.1;CYP4F29P;CHKB;RDH10;ZMYND8;NCL;GZMB;RP11-444D3.1
random_set_6684	9.70459e-16	1.5484e-08	1.06772e-14	6.7593e-08	7.21703e-22	STPG2;KEAP1;SPPL2C;KLRC4;SYNJ2BP;IDUA;YWHAZ;SERINC3;PON1;RP11-739L10.1;AC096677.1;HOXB4;RP11-326C3.11;CUEDC2;KMT2A;CTD-2015H6.3;ANO3
random_set_3154	1.70734e-17	7.53916e-07	2.82233e-16	2.56809e-06	7.24799e-22	C1orf85;RNU12;RP11-385F7.1;DUS4L;ADPRHL2;GDE1;MICAL1;EFCAB11;AP1AR;GNPAT;RP11-42I10.1;SMIM4;KIAA0247;DHX29;SGCD;PQLC2;RP11-24C3.2
random_set_7377	5.58021e-10	2.75831e-14	2.31567e-09	3.18177e-13	7.36793e-22	FAM215B;MNAT1;LYST;OSBP2;EML5;SRD5A3;MGST3;FABP4;HCN1;CCDC22;RP11-632K20.2;GUCY1A2;AC007255.8;TMEM8B;RP5-894A10.2;FAM104B;CTD-2587H19.2
random_set_8277	6.33551e-09	2.40254e-15	2.25245e-08	3.31418e-14	7.46503e-22	RAD9B;ITGAX;ZNF322P1;CHI3L2;IGF1;CXCL5;FAM136A;TFRC;PGK1P2;OPRL1;WWC1;SPDYE6;BCL9;NRP1;PSMC1;UTRN;PIP4K2C
random_set_2571	7.93361e-13	2.17456e-11	5.08942e-12	1.54131e-10	7.84435e-22	CBLN3;KIF7;SERPINI1;ALKBH6;ERV3-1;TRIM46;RP1-170B16.1;PDIK1L;SLC34A3;MYRIP;STAG3L4;LUZP2;DPAGT1;TYRP1;RAD18;BNC2;MISP
random_set_1272	3.07118e-16	5.12328e-08	3.83457e-15	2.07441e-07	7.95446e-22	RP11-712B9.2;COMMD10;CAND1;DRAP1;CHCHD2P6;CACNA1E;MLIP;RP11-231C14.4;RAB9A;RP11-747H7.3;C5orf58;TTK;DARC;MYOZ2;NPEPL1;DR1;EXOSC1
random_set_1187	4.40559e-12	4.08697e-12	2.50913e-11	3.28303e-11	8.23756e-22	ZSWIM1;TMTC2;CHCHD3;UBR2;STK36;C1orf54;TMEM235;RP1-100J12.1;TICAM2;PVRL2;TOLLIP;OR51E2;LINC00313;TBC1D22B;MUTYH;RP11-3P17.4;RP11-243A14.1
random_set_9605	3.94895e-16	4.23846e-08	4.7929e-15	1.73654e-07	8.32304e-22	RHBG;FBXL13;CFDP1;SSB;AMN1;SULT1C4;RP11-12J10.3;DLGAP1;CATSPER1;AP001055.6;COL5A3;MB21D2;PEF1;CTD-2366F13.1;SNHG12;TUBGCP4;RP11-2E17.1
random_set_867	2.12657e-10	8.82047e-14	9.37323e-10	9.38441e-13	8.79623e-22	CEP250;C4orf33;CCSER1;RP11-1055B8.4;RP11-65J3.14;RP11-12D24.10;DCBLD2;SAPCD1-AS1;GS1-304P7.1;RP11-285G1.14;RP11-1055B8.7;ZFAND1;TM2D3;GPR17;AC053503.11;ZNF699;OTC
random_set_5372	5.41133e-10	3.50981e-14	2.24932e-09	3.94844e-13	8.88132e-22	ABTB2;RP11-317J10.2;NIPAL4;SLC1A3;AC007952.5;SYMPK;SLFN13;IFI6;ACOT12;CA9;LUC7L2;HSPA6;SLC45A2;MRPL49;POLRMTP1;PSMD10P1;PSMD4
random_set_3135	1.55593e-12	1.32706e-11	9.5115e-12	9.75159e-11	9.27523e-22	RP11-541N10.3;LINC00634;HNRNPH3;RP11-503P10.1;RP5-1024G6.5;ITIH4;BLOC1S3;TCOF1;PIGCP1;CTD-3195I5.1;BDH1;RP3-428L16.2;SLC22A13;PCBP1;EIF1;TRPC1;HSFX1
random_set_6754	1.2818e-13	1.61316e-10	9.46771e-13	9.87347e-10	9.34792e-22	SKINTL;S100PBP;HERC3;MFSD2B;TSPAN9;EXOC6;RP11-531A24.5;RP11-480D4.6;RP11-632K20.2;GGACT;RRN3P2;RP11-95P2.1;TIPARP-AS1;ZNF346;ACTR2;ACAP2-IT1;RHPN2
random_set_4903	9.89153e-10	2.0309e-14	3.96653e-09	2.40368e-13	9.53426e-22	MON2;RCVRN;ASH2L;YIPF5;NME4;S100A8;SFT2D2;C5orf58;PDCD1LG2;DDX4;RAD51;RP11-137H2.6;IDH1;HEATR5B;PFKM;RP11-963H4.3;AC098820.3
random_set_8187	3.06484e-09	6.68066e-15	1.14499e-08	8.46809e-14	9.6959e-22	NKG2-E;USP30-AS1;RASSF10;NAT2;TMEM200B;SETDB2;PLEKHH3;AC092171.4;TDRD7;TSPYL2;PAX7;RAB3A;CTD-2377O17.1;KRTAP5-7;SLAMF8;RPS6KA2;TMEM184A
random_set_4319	5.47325e-15	4.19101e-09	5.19829e-14	2.00547e-08	1.0425e-21	ACVR1B;PLXNA1;ABI2;DCBLD2;MSC;FOXP2;WDR33;DENND3;PSMC6;MASTL;ZNF829;TMEM72;RBM14-RBM4;TRAPPC6A;GSTA4;F3;NUBP2
random_set_5152	9.57421e-19	1.78913e-05	2.18611e-17	4.91705e-05	1.07492e-21	PTPRS;GPR37;SERPINE2;C4orf47;PRR15L;TMBIM6;RPL27A;CCDC178;C9orf78;CACNG2;SCAF8;CTD-2023N9.3;P4HA2;TNS3;PANX2;CACNG7;RP11-1263C18.1
random_set_1157	2.56089e-10	9.17739e-14	1.115e-09	9.72278e-13	1.08409e-21	ZFX;CCR4;RP11-739L10.1;RP11-408A13.4;CRBN;POSTN;AC104600.1;ANAPC4;PRR19;SQRDL;AP000473.8;RP11-359E7.2;ACOX1;POLR2J3;CTC-428G20.6;KB-1208A12.3;SASH1
random_set_9604	5.56405e-07	3.87158e-17	1.49909e-06	7.33328e-16	1.09932e-21	NUP50;RP11-176H8.1;KIAA1024;AC062021.1;CC2D1A;ATPAF2;GABRQ;RP11-288G11.3;CENPK;YIPF6;RP11-597D13.9;KLK7;RPL23AP53;AC129929.5;RP11-31F19.1;GTF2E1;PRRC1
random_set_9427	7.1712e-08	3.17853e-16	2.17727e-07	5.08615e-15	1.10739e-21	DENND4A;BMS1;CTB-118N6.3;TTC36;RP11-342K6.3;RP11-1109F11.5;LRRC10;WDR83;CTC-510F12.2;Z83851.1;PGRMC2;KIAA1199;MEF2D;CRB3;RP11-54O7.17;FAT1;MYOG
random_set_9068	1.7497e-17	1.17657e-06	2.88758e-16	3.89375e-06	1.12435e-21	GABRD;PAIP1P1;FAM27D1;C6orf163;RP11-345J4.8;LRRC37A;ZNF711;THOC2;SCN2B;RP11-64B16.2;RBM12B;SLC5A4;CD276;PHC1P1;BCL6B;RP11-523G9.3;PMS2P5
random_set_1297	5.16458e-12	5.00598e-12	2.91484e-11	3.95457e-11	1.15269e-21	AC079610.2;ACN9;GGCT;RP11-155O18.6;RP11-84G21.1;TCF7L2;ASH1L;RP11-580I16.2;CTD-2517M22.14;PSMD7;COX19;RP11-876N24.5;FARS2;RP11-274B21.9;RP1-199J3.7;BMPR2;CA10
random_set_1828	3.9059e-12	7.16185e-12	2.245e-11	5.47597e-11	1.22935e-21	MT-ND4;SLC25A15;FAM71E1;NFIA;RP11-71H17.7;SLC45A4;HES5;GPC1;MBD6;ARL4D;REEP1;SPOCK3;MAP1LC3A;ANKRD28;SP7;SLC25A21-AS1;VENTX
random_set_5869	4.78702e-13	5.98745e-11	3.18742e-12	3.93174e-10	1.25321e-21	P2RY14;RAD54L;SNHG9;FKBP3;AKR1A1;FKSG62;RP11-783K16.13;ZNF41;ERCC6L;RP11-158I13.2;ARHGAP42;AC013394.2;KIF15;AKIRIN2;LMX1B;PDE8A;CPA5
random_set_5984	1.18063e-16	2.12133e-07	1.60646e-15	7.80553e-07	1.25393e-21	RP11-380L11.4;PPIH;CD248;YAP1;PPCS;LYL1;ELAVL3;GPSM2;ZNF524;YIPF4;ENPP5;RP11-413E6.1;DIP2A;ZIC5;CNIH3;RP11-388C12.8;CEACAM19
random_set_1427	3.37256e-15	8.29943e-09	3.32962e-14	3.77456e-08	1.25678e-21	PIGM;DANCR;JMJD7-PLA2G4B;PLSCR1;MMAA;AL132709.8;UBQLNL;NUP133;ALDH16A1;C19orf38;GNRHR;DDX18;TBC1D3C;RNF111;HLA-H;ZP3;MED15
random_set_764	2.72504e-08	9.57233e-16	8.83122e-08	1.4246e-14	1.25809e-21	PCDHB15;CMC1;POLR2L;VN1R20P;PDE2A;C2orf70;MARVELD1;H19;AL626787.1;SETBP1;IRF2BP2;ZNF804A;ASXL1;IL24;TMEM167B;CTD-2213F21.2;BGLAP
random_set_7141	1.40391e-13	2.07339e-10	1.02635e-12	1.24093e-09	1.27363e-21	SEC11C;GOLGA8H;CXorf24;RER1;RTBDN;SRM;LDLRAD4;DKFZP434E1119;B3GAT2;RPL21P75;C17orf61-PLSCR3;ENPP7P4;RBM45;RPL4;RP11-690D19.3;CTC-332L22.1;RP11-59H7.3
random_set_576	5.20201e-09	5.25842e-15	1.87749e-08	6.80329e-14	1.27731e-21	RP11-488P3.1;TMCC1;NHP2;MYOM3;TNK1;EPHB6;VPS13D;LGR5;DPH5;MMD;ZNF197-AS1;AC068533.7;CLDN2;CTSA;PELI2;RP11-324H6.5;AC068282.3
random_set_8243	2.1076e-14	1.37192e-09	1.80618e-13	7.1387e-09	1.28938e-21	HCN2;TYW3;TMA16;ATAT1;ZNF330;RP11-182I10.3;RP11-927P21.1;KLHL29;SNAP91;ATXN7;CDIPT-AS1;RDM1;RP11-500G22.2;SREK1;RNF112;GS1-124K5.4;FBXL14
random_set_6806	4.82036e-14	5.98256e-10	3.87216e-13	3.33138e-09	1.28996e-21	TSPYL1;LINC00471;LOH12CR2;IL9R;RP1-104O17.1;TMEM100;CMPK1;KBTBD12;MAPK11;RP11-255J3.2;ABHD2;ZNF625-ZNF20;GMPPA;AIM2;BZRAP1;GINS2;HHIP-AS1
random_set_1008	4.32668e-12	6.81786e-12	2.46841e-11	5.24503e-11	1.29469e-21	RP11-111M22.4;SLC44A1;LMF2;FAM110C;IRF4;ERVK13-1;LINC00638;MYO3A;RP11-579D7.4;AUP1;QPCTL;CUX2;FRA10AC1;RPL10A;RP11-314C16.1;ANAPC4;TENM2
random_set_5816	5.89501e-11	4.93911e-13	2.82762e-10	4.61645e-12	1.30536e-21	LDHAP4;THY1;CSAD;HIVEP1;ANGPTL1;MOB1A;TNPO3;OR6E1P;ADA;RP11-365O16.6;HIST1H1C;RP11-285F7.2;CTA-254O6.1;AFF1;LAMTOR5;SOX21-AS1;BMPER
random_set_9140	7.63793e-09	3.77586e-15	2.68118e-08	5.06198e-14	1.35721e-21	RP11-197K6.1;RPGRIP1L;CCNT1;STK3;LAMB2;FAM181A-AS1;ZDHHC11B;AK3P3;RP4-730K3.3;LSM5;CASD1;DNAJB13;CXorf38;GK;MKLN1-AS2;AC002480.3;RP11-643G16.4
random_set_1821	6.06553e-09	4.95068e-15	2.16416e-08	6.43846e-14	1.39339e-21	TOPORS;C9orf156;DAPP1;CCS;CTC-459F4.1;MCOLN3;LRRC70;SNN;RP11-632C17__A.1;PMS2P10;VAX2;C1orf63;HBA1;RP11-477J21.6;SH3GL2;KLHL29;RP11-24B19.3
random_set_8784	2.45187e-14	1.35463e-09	2.08691e-13	7.05242e-09	1.47178e-21	RP11-429A20.4;RP11-92K15.3;HAUS1;COA6;SDCBP2;RCBTB2;C10orf2;RRS1;PKD1;USP27X-AS1;TUBA8;NHS;RP11-147N17.1;ATF3;RAD18;COL3A1;CLCN1
random_set_2860	1.50795e-06	1.93053e-17	3.84034e-06	3.88475e-16	1.49188e-21	ANKRD35;ZNF768;CA3;RP11-197K6.1;CACNA1B;RP5-867C24.1;IDH1;ASL;SAMD5;UBB;SIK3;RP11-333I13.1;MUM1;SMARCD1;ACTB;CTNND1;REXO1
random_set_6323	9.82826e-10	3.4275e-14	3.9459e-09	3.86453e-13	1.52491e-21	RP3-508I15.9;FDX1;DUOX1;CTD-2383M3.1;SH3GL1;LRRC41;RP11-733O18.1;RP11-417F21.1;KCNB1;CTD-2528L19.3;WDFY2;RP11-583F2.2;CTD-2081K17.2;SEMA4D;TAPBP;C12orf4;L1TD1
random_set_9964	1.74735e-16	1.82104e-07	2.2784e-15	6.77539e-07	1.5437e-21	RP11-21C4.1;ADAMTS4;SLC16A3;ADAMTSL1;RALGAPA2;CD99;AC007192.6;RABAC1;MT-CO1;PDHA1;EFTUD2;SEC24B-AS1;RP11-150O12.6;PSMB3;PIGS;TULP2;RP11-1008C21.1
random_set_4261	2.16318e-10	1.61535e-13	9.53036e-10	1.63348e-12	1.55676e-21	PTK7;CCBL2;DHRS13;FUT10;AC018890.6;RP11-396C23.2;CTB-33O18.3;DMP1;DYNLL1;MYBL1;CTD-2376I4.1;OPRL1;ANKRD23;PHB2;AREL1;ATP6AP1;LIMD1-AS1
random_set_4910	1.42154e-14	2.55786e-09	1.25924e-13	1.26765e-08	1.59627e-21	NDUFB1;KCNC3;TGIF1;GNPDA1;ATP6V1C1;LINC00853;RALB;ARHGDIB;RABL3;PLEKHJ1;PTP4A3;RP13-996F3.5;PRR15;PTPRN2;USP20;SAA1;CRTC2
random_set_1735	1.10712e-13	3.44972e-10	8.25061e-13	1.97938e-09	1.63311e-21	ASMT;SLC35B2;OXER1;C11orf48;C1orf204;MID2;MIPEP;RP11-473O4.5;ACADSB;ADPRM;ADD3;RP11-727A23.10;IGFALS;TGFBRAP1;AC005592.2;AC005197.2;PRRG4
random_set_3511	7.13978e-13	5.34455e-11	4.6157e-12	3.54449e-10	1.63603e-21	CHAD;ZNF764;HSPB7;NXPE3;EPC1;DNAH17-AS1;CCDC151;ZNF676;NEURL;LINC01011;CCDC102A;FBXO41;AC068134.10;LEPROT;RASSF4;C3orf18;AC091878.1
random_set_1120	6.31594e-14	5.94418e-10	4.97759e-13	3.31185e-09	1.64851e-21	TBC1D3;RAP1GAP2;SYNE1-AS1;C6;ZNF837;RP1-191J18.66;HYKK;PRICKLE4;GALNT16;RPS13;INO80C;RP11-169K16.9;RP11-496H1.1;C16orf62;RP11-560I19.1;GNG4;FOXD4L4
random_set_8768	6.53693e-13	6.02315e-11	4.24794e-12	3.95004e-10	1.67795e-21	RP11-436F9.1;SEC24C;SAP30L-AS1;RP13-753N3.1;HOXD8;TXNDC2;ARMCX4;NRAS;PRKD3;CDC42EP1;CTD-2555K7.4;BCDIN3D;ZNF100;NFRKB;PANX1;SMC4;PRND
random_set_3128	1.43891e-11	2.70313e-12	7.56204e-11	2.22869e-11	1.68534e-21	CAMK2D;GLP1R;SLC22A5;OSGIN1;RP11-44D5.1;MRPS5;KCNK7;RP11-12J10.3;SLC46A2;ZC3H7A;RSBN1L-AS1;HCG4;TRMU;SQLE;BRSK1;KCNJ13;CLEC3B
random_set_2161	1.4684e-09	2.5307e-14	5.75449e-09	2.93956e-13	1.69156e-21	RP11-48B3.3;ANKRD34A;TYW5;PCLO;DENND6A;GCN1L1;GEMIN6;DISP2;SNAI3-AS1;SLC25A11;WDFY1;IRAK1BP1;AC087491.2;RP1-20C7.6;ATP6V1H;MRPL35;FAH
random_set_5467	4.03345e-11	9.79938e-13	1.98029e-10	8.62707e-12	1.70841e-21	RP11-797A18.6;RP11-100M12.3;CCZ1B;FOXO3B;KIAA1161;SNPH;MAML3;NDUFB6;AUH;PI16;FGF11;PSMC3;MED4;MOB3A;PIP5KL1;SCAMP4;CD2BP2
random_set_9355	2.11107e-17	1.53477e-06	3.43297e-16	5.00626e-06	1.71864e-21	GLA;EFNA1;PNMA2;RRM2;PORCN;IMPG1;ALG6;ATAD3A;RP11-204L24.2;ARAF;SEPT11;AC005498.3;CA5B;LA16c-60H5.7;NDUFB8P2;SYT13;STAC3
random_set_5831	2.56102e-14	1.64889e-09	2.17057e-13	8.43329e-09	1.8305e-21	GUSB;RP11-792D21.2;ZNF652;ADRA2B;C12orf4;RP11-85F14.5;VWA3A;TSPAN10;BTBD8;CTD-2192J16.20;APOL6;SPSB2;MCL1;ASB9;OSMR;CSPG4P9;GTF2IRD1
random_set_5266	2.7729e-07	1.36258e-16	7.79858e-07	2.35357e-15	1.83545e-21	MAFG-AS1;CDK17;TMEM140;C1orf74;CPB1;IRGQ;EPHA10;SLC1A7;KIF18A;ST6GALNAC4P1;CDHR1;CTB-114C7.3;PTGIR;GOLGA6L4;ZNF542;CPNE9;RP11-320M2.1
random_set_5337	2.50605e-17	1.41045e-06	3.97177e-16	4.62339e-06	1.8363e-21	CBWD5;RP11-498C9.2;PTBP3;RCOR3;SLC3A1;ERP44;C2orf16;B9D2;RNF2;SCRN3;KLHL30;FMNL1;OFD1P17;PYCR2;RP11-108F13.2;CLPB;BCAS3
random_set_1714	2.35139e-20	0.00110687	8.8407e-19	0.00221086	1.95455e-21	CBX5;BRAP;AC004899.1;LRRC34;SLC38A1;RP5-940J5.3;AMD1;CTD-2541M15.1;RNF180;PACRG;UBE2N;LCE1E;LINC00672;PIK3CB;KIAA1598;TCEANC2;HIST2H3DP1
random_set_7088	3.76091e-09	1.15574e-14	1.38384e-08	1.42698e-13	1.97472e-21	ZGPAT;PEX1;TAF1A;SLC47A2;EPB41;PSMD12;REL;NTNG2;IL27RA;ZFYVE19;IFNLR1;AC138655.6;MRFAP1;MIR24-2;MANBA;MSH3;BRMS1L
random_set_2839	3.386e-14	1.43562e-09	2.79862e-13	7.43533e-09	2.08087e-21	CDK13;TMEM232;RBM5;TCEANC2;SFT2D2;ACTA2;RP11-15H20.5;HS3ST3A1;GAR1;FAM157C;TPTE2P3;PTGES3;CR1;GLIPR1L1;ROBO4;NLRP11;PKP2
random_set_4817	1.00131e-14	4.8357e-09	9.1037e-14	2.29094e-08	2.08561e-21	EEF1A1P13;RP11-215G15.5;AP000692.10;AC096574.4;ABHD13;INTS2;ARL5B;ZBTB20-AS4;SLC35F6;AMER3;KIRREL3;NXPE2;WDR18;TERF2IP;TMEM140;H1FX;MICU3
random_set_52	1.32508e-17	3.05499e-06	2.24994e-16	9.47672e-06	2.13221e-21	C1orf52;RP11-109P14.10;CBWD2;RP11-228B15.4;AP001055.1;AC018804.7;TROAP;ERCC6L2;CTD-2002J20.1;SLC26A2;PARP12;RBM46;HARS2;CACNA1C-AS1;C17orf74;PITPNC1;SLC25A2
random_set_6286	1.87987e-09	2.558e-14	7.24214e-09	2.96438e-13	2.14685e-21	SLC26A1;CTDSP1;DSCC1;DNAH17;SLC30A3;CTD-2554C21.1;AC012360.4;RAB3C;LRRC37A15P;USP5;IMMP1L;FAM19A3;OCIAD1;METTL13;RP11-73M18.8;RP11-134K13.4;RP11-216M21.1
random_set_6944	1.6399e-07	2.78645e-16	4.7483e-07	4.53126e-15	2.15158e-21	RAG1;ACRBP;FOLR2;POMT2;RP1-63G5.7;MBIP;RP11-158I9.7;HGSNAT;ZNF295-AS1;TIMM8B;TNNT1;RP11-493K23.4;TAOK1;APCDD1;ALKBH6;HIST1H2AD;SEC13P1
random_set_8299	7.27339e-08	6.4366e-16	2.20628e-07	9.90345e-15	2.18498e-21	ARHGEF6;IGFN1;CDK8;HIST2H2BC;PCK2;FOXO6;PITRM1-AS1;RP11-848P1.5;HDAC6;AC115115.2;NUTM2D;ZNF19;ST13P3;TUBG2;RP11-556K13.1;GOLGA8H;RN7SL669P
random_set_2421	2.00604e-11	2.60044e-12	1.03789e-10	2.15646e-11	2.23817e-21	RP3-402G11.25;PIGO;U82695.9;RP11-399K21.14;LPAR2;ATP6V1B2;SGSM1;ALB;RP11-524C21.2;NR2F1;RP11-188C12.2;ATF4P2;MORF4L2-AS1;RP11-440L14.4;PHLDB2;TCEAL6;RP11-267N12.3
random_set_4146	1.3156e-11	4.02997e-12	6.97632e-11	3.23985e-11	2.26022e-21	RPN1;GPN1;MREG;RP11-53B2.2;CR1;RBBP4;OSR1;SHKBP1;ROPN1B;C2orf80;PCDH1;PHC1P1;RASGEF1B;SMTN;C2CD3;RPL10P15;ACADM
random_set_6569	1.86886e-18	2.11453e-05	3.98005e-17	5.74503e-05	2.28655e-21	HTR2C;RP13-104F24.3;RP11-89N17.4;RP11-326K13.4;FN3KRP;GRIA3;VWA5B1;DACH1;CTD-2035E11.4;PPAT;DNAJC5B;NDST2;LYVE1;CTD-3234P18.2;RPS6KA5;PLCL2;SLC35F3
random_set_7401	1.89122e-14	2.86367e-09	1.64043e-13	1.40943e-08	2.31206e-21	UBR4;TYMP;LRRC7;WDR35;FERP1;TGFBR1;RNF217;RP11-546J1.1;ARHGAP19;HAUS2;NDUFA13;RALB;RP11-414J4.2;AC007551.3;TBC1D13;SRPK3;CPSF4
random_set_9385	2.22443e-13	2.63142e-10	1.57442e-12	1.54623e-09	2.43441e-21	RPGR;HHEX;XPOT;RP6-74O6.3;FMO5;HGS;DDX10;DGAT2;SLC39A12;TOMM40;SASH1;CNTF;MPLKIP;XXbac-BPG299F13.14;CSTA;INTS7;ITGB3BP
random_set_182	2.28416e-12	2.58857e-11	1.35814e-11	1.81037e-10	2.45874e-21	TINAGL1;MARCKS;MYT1L;NDUFB3;TTC14;COL6A6;PALM2;CCS;HOXD1;BRSK1;NGLY1;CYB561D2;CBL;VAMP5;FAM167B;LINC00664;MUM1L1
random_set_8046	4.30979e-16	1.25747e-07	5.20558e-15	4.78721e-07	2.49202e-21	RP5-1063M23.1;AC007276.5;LSMEM2;LA16c-385E7.1;PPIH;IL1RN;TRAPPC2;UBA52P8;TTC9C;LDHAP4;ZSCAN16-AS1;MAST4;EXD1;C7orf55-LUC7L2;CCZ1B;PSMD1;SERPING1
random_set_9846	9.13562e-14	6.5367e-10	6.9602e-13	3.6218e-09	2.52085e-21	EFNB1;FXYD1;STAG3L5P-PVRIG2P-PILRB;AC005592.1;ATP8A1;RP11-258F22.1;CHST1;LTK;CLCN1;SUPT6H;TOLLIP;NLGN1;ATP5O;CCDC167;OFD1P17;PTPLA;RSL1D1
random_set_7204	2.26854e-11	2.67652e-12	1.16109e-10	2.21039e-11	2.56646e-21	PLEKHB2;NTM;PLEKHA1;TMED3;AC005356.1;PAG1;TMEM14A;SMPDL3B;GALNT8;PSMA3;KRT18P5;RP11-503E24.3;C6orf52;L3MBTL4;HSBP1;EP400NL;CTD-2126E3.1
random_set_5640	5.12449e-19	8.29965e-05	1.28446e-17	0.000203743	2.617e-21	CASP4;ABHD14B;CC2D1B;TMEM86A;ANP32A;HRCT1;C12orf57;RRNAD1;LDHA;WDR27;CNOT2;CCDC77;C1orf100;AFMID;KIF9;ACER3;RP11-617F23.1
random_set_6320	1.37798e-13	4.65448e-10	1.00887e-12	2.62547e-09	2.64876e-21	CACNA1I;RP11-279O9.4;C16orf74;CKMT1A;CDYL2;ZBTB8A;SUN2;AC016995.3;CTD-2555K7.2;NEMF;CIRH1A;OR2A9P;CNIH1;CHRDL2;INTS4L1;AC098820.3;ADH1C
random_set_2040	7.50048e-18	6.59937e-06	1.37385e-16	1.94404e-05	2.67083e-21	ZNF792;CSPG4P13;C17orf97;AP2A2;SERF1B;IL20RB;RPS10-NUDT3;RP11-446H18.5;RP11-656D10.3;CARD6;FAM53A;ANKRD20A1;RP11-455J20.3;ANKRD30BL;FAM181A-AS1;CR1;RBMS2
random_set_1918	3.42598e-13	1.89486e-10	2.33879e-12	1.14367e-09	2.67479e-21	LINC00599;PRSS42;CALY;ALOX12B;SENP5;PCBP1;USP1;RP11-535M15.1;GPR137C;C16orf59;CTD-2653D5.1;DLX3;SPIN3;FAM21D;C20orf194;PRCP;ICMT
random_set_315	9.43287e-09	6.50176e-15	3.26317e-08	8.26227e-14	2.69611e-21	SORBS3;AC016995.3;CNKSR2;TICRR;USP2;LBH;AC004538.3;CWC25;PPP1R9B;TGFBR3;CARD11;CXXC11;RP11-2H8.2;CTC-548K16.1;RP11-673E1.3;FAM105A;GNLY
random_set_1273	3.2831e-16	1.77857e-07	4.06869e-15	6.63216e-07	2.69842e-21	RP1-8B1.4;PICALM;SPSB1;STARD10;CYP2S1;IL1RN;ADAM22;DHRS13;TJP2;PNMA6C;AC011385.1;TMEM133;RP11-262D11.2;IDI1;ZNF616;ZNHIT3;L2HGDH
random_set_3680	2.08486e-15	3.00622e-08	2.16069e-14	1.25743e-07	2.71692e-21	ANKRD30B;OSBPL11;RASSF4;MRPS35;HCFC1R1;HNRNPA1P7;ATRX;CNNM1;CBWD2;LINC00910;KLHL12;SPRED2;SLC1A6;PRDM11;RUVBL1;NKIRAS1;TPST1
random_set_300	1.26024e-12	5.21419e-11	7.84298e-12	3.46421e-10	2.71697e-21	MIR3180-2;CATSPER1;THSD1;VBP1;NME2P1;FTCDNL1;UQCC1;ST3GAL5;NLRP14;AFF3;ARGLU1;CTB-60E11.4;RP11-1152H14.1;NDUFAF2;IDI1;GSTO2;DKK3
random_set_5475	1.08682e-12	6.31089e-11	6.82316e-12	4.12862e-10	2.81702e-21	SLC25A12;SMARCE1P6;RP11-18I14.11;MIR296;GPHN;SAP30BP;FAM91A1;GAS2;RP11-631N16.2;AMBRA1;GPS1;MC1R;FRG1B;JUP;DDN;CTC-498J12.1;LPHN1
random_set_8730	3.13554e-15	2.15163e-08	3.12026e-14	9.18806e-08	2.86691e-21	SKOR1;C16orf52;RP11-806H10.4;DAB1;GHRHR;RPL12;FAM66C;RAP2A;ZNF806;CTC-429P9.1;FMN2;WISP2;RP5-935K16.1;U73166.2;MET;GSDMC;NUDT22
random_set_4110	5.02284e-13	1.42805e-10	3.33777e-12	8.81603e-10	2.94259e-21	EPM2A;MUL1;ZGPAT;PES1;AQP7P3;RP5-1070A16.1;ERCC6;PAXIP1-AS1;RP11-67L2.2;TRHDE-AS1;RP11-80A15.1;KDR;CLCNKA;DIRC3;KIAA0101;UPF3AP3;RP11-381K20.2
random_set_7171	1.84711e-12	3.87704e-11	1.11687e-11	2.6395e-10	2.94797e-21	RALB;RP11-180C16.1;RWDD1;POLQ;C8orf86;PLAT;RP11-46H11.3;ZBTB21;RP11-325L7.1;LAPTM4A;CHERP;RIMKLB;DEPDC1;PHYHIPL;RP11-573G6.6;MID2;RP11-188C12.2
random_set_1213	3.06606e-16	2.08694e-07	3.83296e-15	7.69315e-07	2.94876e-21	STIP1;GPR158-AS1;OTOA;RNF4;LINC00963;CPLX1;SLC2A13;KIF25-AS1;RP11-6J24.6;FN3KRP;HCG4P5;EIF1AXP1;AC024592.12;MRFAP1L1;MLLT1;DHCR24;GRAMD2
random_set_6062	8.92926e-07	7.06271e-17	2.34264e-06	1.28426e-15	3.00856e-21	G2E3;ADAMTS3;FBXO11;RP11-110I1.13;C19orf45;STAR;ZRANB3;MRPL37;VIPR2;SETD6;IMPG1;TBC1D29;UBTD1;ZNF75D;NFX1;ZNF487;ASB2
random_set_2627	9.96047e-14	7.74822e-10	7.5011e-13	4.2298e-09	3.17282e-21	ARHGEF5;NEURL1B;TRIOBP;WDR24;RP11-149I23.3;CTD-2369P2.8;ZSCAN31;MARCH3;SIRT1;DDX20;KB-1460A1.5;ZNF331;RP11-408A13.1;RP11-438L19.1;CASKIN1;MIAT;GPT2
random_set_1236	9.71596e-11	7.95023e-13	4.5132e-10	7.15691e-12	3.23006e-21	CEBPG;ZWILCH;ZNF138;ADAMTS14;EZH2;RP5-1157M23.2;TEKT4P2;TMEM126B;TMEM181;RP3-522D1.1;CAAP1;FTH1P11;MLF1IP;RP11-1415C14.4;NPM1P9;PITPNC1;UBL4B
random_set_7294	1.07571e-14	7.26822e-09	9.74469e-14	3.33591e-08	3.25074e-21	SMG1;ENPP7P12;RPL17;CD99P1;RP13-516M14.4;RGS5;RP11-122G18.7;RTN4R;KLF5;CA1;ZNF804B;STX18;RP11-676M6.1;SYN1;CCDC181;GRIN2B;ARHGAP42
random_set_214	3.2962e-11	2.38804e-12	1.63843e-10	1.9919e-11	3.26359e-21	AC068831.6;GAPT;RP11-305L7.7;C9orf9;ZNF260;CTB-113P19.5;RP11-863K10.4;KCNK15;VDAC3;SNX33;SPN;DLC1;RP11-326C3.13;SLC40A1;PMF1;COL22A1;LINC00568
random_set_5632	1.38906e-19	0.000383726	4.07389e-18	0.000835542	3.4039e-21	DNAJB4;AGO4;RP11-142C4.6;NLGN3;FAM229A;CPSF3;PAK4;AC105760.2;TMEM201;RP4-597N16.4;APOM;LRCH4;TMEM213;PTX3;RP11-152P17.2;RPUSD4;RP11-861A13.4
random_set_838	2.49143e-09	3.25891e-14	9.45252e-09	3.68276e-13	3.48113e-21	BIRC2;OTOS;TBC1D1;BCL11B;AC018462.3;ZNF530;ARVCF;PTMAP5;BZW1P2;ALPK1;CRKL;FAM124B;SYT16;LPAR3;CTC-457L16.2;RFPL4B;NEDD4L
random_set_2001	4.07648e-06	1.75455e-17	9.82856e-06	3.55928e-16	3.49826e-21	RP11-545E17.3;ZWILCH;HIST1H4A;FITM2;COMMD8;SLC35G2;TMEM80;RP11-513M16.8;IGFBP2;IL1RL2;SPACA5;RHO;MFI2-AS1;RP11-139H15.1;KDM5C;SYNM;TCEB3C
random_set_5720	1.14162e-13	7.54538e-10	8.48241e-13	4.12582e-09	3.49969e-21	AQP3;RP11-531A24.5;ALDH16A1;RP11-566E18.3;NGDN;ZNF772;STYXL1;AC006946.15;FAM49A;MARCH9;ARPP21;NIT1;ZNF16;NEK4;C7orf60;SPCS1;GPD1
random_set_6450	1.47336e-11	5.87041e-12	7.73493e-11	4.55823e-11	3.52576e-21	CGREF1;RP11-203I2.1;FRG1;GGTA1P;TRAPPC4;RP11-1017G21.5;CCDC86;FOXRED1;RP11-410L14.2;RP13-131K19.1;AC040173.1;TTTY14;PDGFRL;UBE3B;BAIAP2L2;CTD-2127H9.1;ZFP28
random_set_1372	5.18392e-12	1.71605e-11	2.9241e-11	1.23381e-10	3.60777e-21	ST3GAL1;SRGAP1;PIPSL;C12orf43;CHI3L1;NR1H4;GS1-124K5.12;MCTP1;DEPDC1B;ICOSLG;OSGEP;TK2;ZSCAN20;C4orf19;CCDC170;NUP155;ARG2
random_set_3354	7.77947e-19	8.14926e-05	1.81358e-17	0.000200421	3.6348e-21	AP001055.1;KCNIP2;MMADHC;OPRL1;MYCN;AGPAT1;L3MBTL1;ARHGAP40;AC069513.4;WDR45B;ATXN7L3;SLMAP;FAT1;MS4A4E;RP11-255C15.3;GABRR3;RBX1
random_set_2933	4.55839e-06	1.63257e-17	1.09037e-05	3.33892e-16	3.64066e-21	SLC35A5;C12orf49;AC131971.1;NHP2P1;RP11-222K16.2;FAM131A;CHPT1;MCM3AP;CTB-131K11.1;ARHGEF18;FAM159A;RP11-290F24.6;MAP1B;ZNF625;MEOX2;MIR940;LEPREL1
random_set_1920	3.17983e-10	2.76631e-13	1.36604e-09	2.68601e-12	3.6692e-21	MASP2;AC090945.1;N6AMT1;SHARPIN;F2RL1;C6orf195;CRTC1;RP11-91I8.3;C1orf50;VHL;GAPDHP1;RAI2;LRRC4;CTD-2049O4.1;CASC1;AC108488.4;RIT2
random_set_9475	3.13154e-05	2.27322e-18	6.71638e-05	5.46931e-17	3.6734e-21	RP11-1277A3.3;NOS2P3;ARRDC5;EPN3;FHL1;TMTC2;CRY1;NBEAP1;TIMMDC1;ZNF74;SLC4A3;HMGA1;TSPAN18;BNIP3;RP11-18I14.11;KLF8;CCDC146
random_set_5061	6.05669e-15	1.49431e-08	5.72524e-14	6.53744e-08	3.74284e-21	AC024580.1;ANGPT4;TCF20;TPBGL;NDUFB2-AS1;TRAM1L1;ORAOV1;EEF1A1;SHROOM3;C7orf55-LUC7L2;RP13-582O9.7;HIST2H2BE;KPNB1;RP4-668J24.2;FOXRED1;PRDM4;CDCA7L
random_set_1027	2.16439e-11	4.38722e-12	1.11234e-10	3.49336e-11	3.88579e-21	GATA6;TTC29;COX7C;CAV1;AP003068.6;ZMYM6NB;CCNYL1;CTPS2;LRRC8E;CTC-548K16.6;IL20RB;PIAS1;HIST1H2BF;CCBE1;JRKL;CDH1;GPR6
random_set_7489	1.01396e-10	9.4877e-13	4.70127e-10	8.3748e-12	3.93722e-21	ISM1;RP6-24A23.3;KCTD21-AS1;ENKUR;ANGPT1;CHCHD1;PNMA6C;RP11-433P17.2;ABHD17AP2;XXcos-LUCA11.4;RP11-214C8.2;CLUH;MAL2;UNC45B;RP11-1112C15.1;CROT;MRPS33
random_set_5657	7.08421e-08	1.26566e-15	2.15478e-07	1.85327e-14	3.99339e-21	TMEM51;UFSP1;LINC00982;FAM181A;EBLN2;ACTBP7;CTD-2521M24.5;RP6-24A23.3;CCS;SRSF1;MEF2C;CITED2;HOXD-AS1;ZNF611;TMEM72-AS1;MBNL1-AS1;PGC
random_set_2227	4.90379e-15	1.99561e-08	4.69309e-14	8.55838e-08	4.01653e-21	CASP3;NPAT;RP11-1191J2.2;CTD-2561J22.2;TPBG;KIF11;TFB1M;PGGT1B;RP11-409C19.2;HOOK2;COLGALT2;RP11-697E22.1;ZSCAN25;G0S2;SNHG15;RP11-161H23.5;ABHD14A
random_set_724	7.13746e-14	1.41909e-09	5.56365e-13	7.36496e-09	4.09761e-21	FIBP;C3orf52;FAM107A;CNBD2;POC1B;RP11-192H23.6;OSGEPL1;RP1-257I20.14;BLZF1;AC013402.2;XXbac-BPGBPG55C20.1;TLL2;GM2A;SOD2;AHCYL2;RP11-111A22.1;PTCH1
random_set_6128	1.07284e-09	9.13826e-14	4.2798e-09	9.6916e-13	4.14781e-21	MAP3K6;HEXIM1;DGKE;C14orf1;GS1-166A23.2;LA16c-390E6.4;RP11-430C7.5;UPK1A;GDF15;MECR;RP11-23F23.2;CANX;RP11-58E21.3;NCAN;BNC1;KRR1;APOL6
random_set_3550	2.12564e-15	4.6326e-08	2.20068e-14	1.89028e-07	4.15988e-21	SPRYD3;GNA11;PER1;C9orf24;AGAP1-IT1;OR8T1P;RP4-740C4.8;CTC-559E9.6;GPR88;ADD3;LRRC19;UBAC2-AS1;RP4-800G7.2;NUDT15;AC012146.7;KCNG1;CAMK2N2
random_set_1221	4.01152e-13	2.68705e-10	2.70163e-12	1.57614e-09	4.25814e-21	RP11-54C4.1;RP11-793H13.10;FAM227A;SLC6A15;SAMD15;PTGER2;ANKRD6;LHX6;AP001429.1;GNL3L;HLA-DMA;CPB2-AS1;NOC4L;CCDC85A;PIDD;NRIP3;KCNH7
random_set_146	2.00408e-12	5.42656e-11	1.20377e-11	3.58935e-10	4.32077e-21	CDK7;SSFA2;SLC26A4;ZNF226;PCDHB11;TSSC1-IT1;ZNF227;MAML2;LINC00877;POU2F2;RPS28;KRCC1;OAZ1;TPRXL;SLC35C1;CTD-2540L5.6;PICK1
random_set_269	6.11403e-13	1.81417e-10	3.9783e-12	1.09894e-09	4.37192e-21	RP11-74E24.2;CHI3L2;PRKCB;VKORC1;UTS2;SMIM13;LINC01011;CROT;DEPDC1B;RP11-545I5.3;DOCK8;ARID4B;USP19;DDX28;CD59;RP1-80N2.3;NRBF2
random_set_3166	4.30544e-12	2.60898e-11	2.45769e-11	1.82337e-10	4.48127e-21	C17orf72;CTD-2555A7.3;ADAMTSL1;ERLIN2;C4orf36;PPM1M;ZNF431;DCUN1D4;TFAP4;LMNB1;GPR64;IL23A;KRBA1;TMEM52;DLK2;PDCD10;ARHGEF25
random_set_9293	2.72284e-12	4.16554e-11	1.60183e-11	2.82056e-10	4.51805e-21	TPRKB;CDKL1;RRP36;AC005740.3;GIPC3;TNNT1;TEX30;ITGB8;POLR3F;C10orf62;TUBB1;PGA4;RP11-6F2.5;OSBPL11;RP3-426I6.6;RP11-661O13.1;RPL11
random_set_2458	1.59327e-18	5.51346e-05	3.43936e-17	0.000139208	4.78784e-21	CD177;RPS6KC1;NPY2R;PHACTR1;AC007092.1;RP11-126K1.2;CCRN4L;GPR64;CD53;MAPK3;TRAF3IP2-AS1;SGMS1;RP11-91J19.4;WDR33;RMDN1;TPTE2P3;ZNF341
random_set_7841	5.79882e-17	1.76089e-06	8.54109e-16	5.68862e-06	4.8587e-21	SCARNA7;SYNGR1;LINC00844;LRRC47;ECM1;CX3CL1;CELF5;TMEM200C;NADK2-AS1;IL33;RP11-298I3.1;CALM2P2;MYLK;C6ORF50;RP11-351J23.1;HEYL;RP11-109N23.4
random_set_4402	8.73683e-18	1.1008e-05	1.56534e-16	3.13202e-05	4.90268e-21	NTRK2;TTPA;AC009120.3;RP11-56B16.2;AP000438.2;CTD-2303H24.2;RP11-840I19.5;CALB1;ZNF132;UTRN;ACVR2A;AC008746.3;NFIX;ARHGAP36;PADI2;SAP18;LRRC37A
random_set_8205	7.89403e-17	1.34394e-06	1.12302e-15	4.41695e-06	4.96032e-21	RP11-102L12.2;RAD21-AS1;TRIML2;CTC-325H20.7;SLC8A3;LA16c-444G7.2;SLC26A11;C4orf29;ESYT2;CLIP4;CALU;RP11-436K8.1;LINC00313;SRCIN1;FAM211B;TBL1XR1;RGS4
random_set_8179	1.28716e-09	9.38859e-14	5.07606e-09	9.90456e-13	5.02761e-21	RAB31;RP11-285J16.1;RP5-973M2.2;RP11-134G8.6;PPIH;NOB1;AP000322.53;CD99P1;ZNF324B;BECN1;C10orf90;DBX2;PVRL3;MSI1;STMN3;SHCBP1;CAST
random_set_1148	1.18632e-10	1.06246e-12	5.43243e-10	9.28813e-12	5.04571e-21	DCDC1;FAM159A;ISPD;RP11-266K4.9;MLH1;PODN;NID2;CTPS2;GABRQ;SERPING1;ZNF346-IT1;GEM;TMEM176A;AC098823.3;RP4-800J21.3;SLC9A8;SEMA4F
random_set_2217	5.2946e-12	2.41982e-11	2.97981e-11	1.70068e-10	5.06771e-21	HEXB;FSCN1;BCAP29;SLIT1;SDHAF1;ZNF582;AP000476.1;EDAR;CTD-2246P4.1;MTG1;SLC39A2;ASCL1;GOLGA6A;ANKRD18CP;ABCG4;RXFP1;ZNF185
random_set_5106	1.40958e-09	8.84893e-14	5.53483e-09	9.40469e-13	5.20533e-21	CTD-3148I10.15;C5orf45;RP11-573D15.9;AC114730.3;GSN-AS1;MPZL1;SLCO5A1;COL22A1;AC092295.7;GTF3C3;PLIN2;ERLEC1;AC011747.4;RP4-738P15.1;RP11-367N14.3;LCA5L;PPA1
random_set_288	4.07071e-10	3.14858e-13	1.72651e-09	3.03069e-12	5.23252e-21	RAPGEF1;TFE3;DCAF4L1;RP11-424G14.1;FGR;PI4KAP2;CSPP1;LPHN3;CSRNP3;ITPKC;IGFLR1;VPS54;TMEM98;HS3ST3A1;SNX6;FGF10;KIAA0753
random_set_5120	2.59229e-11	5.13946e-12	1.31468e-10	4.03769e-11	5.30827e-21	RPL4P4;UBE2MP1;TBCB;PHKG1;PRELID1;LLGL1;HHATL;RP11-61N20.3;ABCA17P;C8orf46;SUGT1P3;MAP2K6;HNRNPCP2;STK38;CTD-2267D19.2;NDST2;ZNF707
random_set_1647	6.5558e-17	1.73459e-06	9.51589e-16	5.61594e-06	5.34407e-21	HECTD2;RP11-411K7.1;BHLHA15;SNRPD1;IFRD2;RP11-552M11.8;TMED2;PIP5K1C;DAK;AC137932.6;RP11-159D12.5;TRIM38;KIAA0100;DNAJC2;AC073410.1;LEMD2;NES
random_set_1160	4.12685e-10	3.22636e-13	1.74736e-09	3.08478e-12	5.39023e-21	HMBOX1;PSAP;RAB8A;PPIP5K2;VAV3;ALDH3B1;RHEB;BACE2;DZIP3;PPP1R35;OR13E1P;HNRNPCP1;RP11-77K12.4;LINC00607;CRHBP;NAB2;KIT
random_set_5136	5.18067e-15	2.67277e-08	4.93917e-14	1.12407e-07	5.55197e-21	SLC22A15;RP11-560J1.2;OPRK1;SOS1;ZNF704;AC006042.8;ZEB1;ARHGDIG;ZNF664;SMDT1;ZNF383;RP11-131L23.1;MON2;PGA3;HHEX;AC010883.5;PBX4
random_set_4823	1.06927e-10	1.31913e-12	4.9212e-10	1.13828e-11	5.60169e-21	RP11-73E17.2;GABRQ;GDPD1;ANP32E;SOCS3;WNT2B;OGN;MXD4;PAWR;B3GALT6;CYP17A1;ORAI3;RP11-317P15.4;DNAJC16;LMLN;PPEF2;UNC93B1
random_set_1202	3.27432e-16	3.91807e-07	4.06283e-15	1.38952e-06	5.6454e-21	LINC00115;FAXDC2;MCF2;AC000078.5;RP11-272L13.3;CTB-58E17.3;C12orf49;HS3ST3A1;CCDC122;GLI4;MGAT5;RP11-115L11.1;SLC12A6;CRLS1;AC012358.8;MKRN2;CTD-2636A23.2
random_set_8978	7.99252e-12	1.85569e-11	4.3563e-11	1.32468e-10	5.7707e-21	RPSAP41;TMEM98;FYCO1;MAGI2-AS3;APOA1;RP11-21C4.1;MYEOV;ATAD2B;SEMA4B;RP11-345J4.3;WDR70;PIK3R1;STEAP2;NIN;RP11-445H22.3;ZNF48;SLC1A1
random_set_1745	1.38019e-10	1.05557e-12	6.26851e-10	9.24412e-12	5.79469e-21	RP11-102M11.2;FXYD5;CXorf57;MT-ATP6;HIST2H2BD;TRIM56;DXO;RP6-206I17.4;C10orf111;RP11-468H14.2;UNC5A;RP11-362K14.7;CRHBP;CTTNBP2;DNAH5;C17orf58;DLG3
random_set_9778	1.03784e-09	1.36539e-13	4.14848e-09	1.40198e-12	5.81607e-21	CTD-3224K15.2;ANKRD20A5P;DYNC1H1;ZNF3;RP11-124D2.7;SLC39A2;PSMB6;AC011516.2;OSBP2;LRRC42;DENND3;SCP2;KDM4A;LIN52;CCL22;HOXC8;SLC35B4
random_set_3502	1.39568e-14	1.08066e-08	1.23743e-13	4.83564e-08	5.98378e-21	GBP7;RP4-584D14.6;BBS5;LINC00514;AP003774.6;SMARCE1P5;FBXL18;RP11-521B24.3;PLK1;AC110619.2;CTC-325H20.2;RP11-396F22.1;TMEM209;SEC16B;GSG2;EZR;U47924.31
random_set_5994	3.14759e-08	4.60829e-15	1.01056e-07	6.0403e-14	6.1041e-21	MASP2;C1QB;ZC3H7B;MAML2;LL0XNC01-240C2.1;GTF3C4;LEFTY2;LRPAP1;C17orf100;COL19A1;NOS2;G0S2;TRAPPC3L;AP1S3;RP11-644K8.1;LUC7L3;KIF17
random_set_7397	7.04618e-09	2.10141e-14	2.4848e-08	2.47541e-13	6.15088e-21	MRPL4;ADCK2;OSTM1;SLC19A2;ZFP82;PKMYT1;METTL21C;RP3-355L5.5;PSRC1;RP13-131K19.1;TBRG1;RP11-30L15.4;ZBTB8A;RP11-66B24.7;SNAPIN;CSTF3;RFX4
random_set_5845	3.06102e-16	4.58609e-07	3.83296e-15	1.60929e-06	6.16836e-21	STX7;GRIN2C;ELOVL6;TRIM46;RP11-421M1.8;B4GALNT1;PPT1;PRDM16;AF131215.2;CHN2;CMYA5;GTPBP1;SKP1P1;AC021860.1;RP3-402G11.27;PHYHIP;RP11-438J1.1
random_set_6088	2.74651e-15	5.73716e-08	2.77173e-14	2.30246e-07	6.38179e-21	CTD-3220F14.1;LGR4;RP11-456K23.1;HOOK1;CTA-384D8.35;INHBA;CC2D1A;ARHGEF39;EXO5;RP11-234K24.3;USP27X;TRAC;MPZL3;EFCAB14;TRPC4AP;MTA1;BMP1
random_set_2731	1.2264e-16	1.16234e-06	1.66195e-15	3.8492e-06	6.39718e-21	ECT2;RARRES2P1;HOMER3;FAM210A;ZNF391;NF1;UBE2MP1;FAM66D;TMEM14A;RP13-15E13.1;FLRT1;TNK2;MYRF;STK24;CNKSR2;RAB33A;UBA1
random_set_4247	2.441e-14	6.9846e-09	2.07943e-13	3.21607e-08	6.68758e-21	SLMO1;NLGN1;AP000688.14;SCN1B;CD63;LANCL1;RP11-13K12.5;SHC1;VGLL3;H2AFB2;AC019294.1;C1QTNF4;NEK7;IMPA2;MAP1A;AC016582.2;PAFAH1B3
random_set_9171	5.50541e-12	3.241e-11	3.09498e-11	2.22619e-10	6.89e-21	MIP;NCAPG;LINC01002;PXK;RIPK1;LINC00926;ICAM2;SIRT3;TAS2R20;RUNX2;FBXO31;KB-431C1.5;FKBP15;RP11-62H7.2;ZNF805;ZFP14;YY1AP1
random_set_929	3.5671e-19	0.000336816	9.46274e-18	0.000741633	7.01788e-21	DACT3-AS1;MRGBP;WIPF3;ITGA2;YIPF7;TMEM19;SNHG12;GPR89C;AC005329.7;RP11-6N17.6;REXO2;NID2;RDX;HAPLN1;SPSB2;GPR18;PSMD5
random_set_4531	6.43656e-11	2.8089e-12	3.06533e-10	2.30829e-11	7.07567e-21	CTD-2380F24.1;ELOVL7;POLR1E;KLRK1;RFX7;RP11-489O18.1;LBR;AP001258.4;AC025171.1;RP1-224A6.9;SHISA7;RP11-435I10.5;ZHX3;RAD50;BRINP3;EIF1B;PVT1
random_set_5742	1.00383e-08	1.70637e-14	3.45707e-08	2.04867e-13	7.08239e-21	POLR2K;PRRC2B;NSDHL;BCL2L12;ACAT2;ZNF608;AGBL3;MED30;RP11-798G7.5;ZNF816;PHF20;NKX2-1;RNF10;CACYBP;SPRY2;PNKP;CKMT2-AS1
random_set_8044	6.81706e-14	2.71669e-09	5.3347e-13	1.3437e-08	7.16823e-21	AC016629.8;ZNF195;RP3-470B24.5;MYL4;TMX4;CYP4F29P;IGLC1;AC007690.1;VWA9;TXLNG;NUDT4;RP13-104F24.1;AP003774.6;LINC00391;CD68;RP11-569G13.2;MAP7D3
random_set_3254	1.97399e-10	9.32285e-13	8.75083e-10	8.25113e-12	7.22043e-21	SP140L;TNR;OPN3;DNASE2;GTF3C3;RP11-217B1.2;EPX;MCM5;SCP2;AGPAT4;CHRM1;LEPR;DNAJC1;RP1-63G5.7;RP4-724E16.2;CTD-2012K14.6;RP11-993B23.3
random_set_886	4.93297e-15	3.7883e-08	4.712e-14	1.5617e-07	7.35872e-21	SLC25A43;NCF2;MAD2L2;MB21D1;RP5-1050D4.5;GAB3;DCLRE1B;SOWAHA;CNN2P8;TOP1MT;TELO2;GPA33;AIP;MALT1;TMEM139;RP11-666A1.3;CCDC41
random_set_435	6.06509e-14	3.20739e-09	4.79881e-13	1.56933e-08	7.53091e-21	PAXBP1-AS1;ST7-AS2;BCL2L15;LRRC23;AL445199.1;CYP1A1;SH3PXD2A;AP000344.4;CHCHD3;RAB5B;PNMA5;ABHD3;GLUD1P3;RP11-157J24.2;RP11-452L6.1;CTD-2560K21.6;HHATL
random_set_5792	5.04182e-13	4.03646e-10	3.34474e-12	2.29628e-09	7.68047e-21	ZNF37A;TMEM69;SPDYE2;RP11-63E5.6;SASH1;FADD;ANGPT4;UBASH3B;FAM21B;CTB-133G6.1;ALG5;HLX;YBX1P1;EXOC3L1;ZNF48;LA16c-306A4.2;RFX1
random_set_590	8.99436e-10	2.16756e-13	3.63445e-09	2.13995e-12	7.77755e-21	RP11-798G7.5;CAMKK2;C5AR1;WNT10A;KANSL1-AS1;RP11-11N9.4;RNF219-AS1;NDP;CTH;PTPN5;CTD-2517M22.14;RP11-797A18.6;RP11-379K22.2;FCHSD2;ARHGAP9;RP11-474D14.2;CECR6
random_set_7145	2.01473e-07	9.33397e-16	5.7784e-07	1.39535e-14	8.0629e-21	ACAD10;SLFN5;PSEN2;SEPN1;ZMAT3;DSEL;CENPJ;SNHG17;TOR1B;PLD2;RP11-426L16.8;FBXW11;NHLRC1;THAP9-AS1;METTL1;TMEM14C;CFHR1
random_set_343	6.76234e-12	3.15814e-11	3.74682e-11	2.17375e-10	8.14465e-21	OBFC1;ZNF701;RP11-353B9.1;PLXNA1;ATP5F1P5;COL18A1-AS1;PDGFD;MIB1;PLD6;CTD-2184D3.6;RAB3GAP2;TWIST1;LTBP2;FUT2;GPD2;PAXBP1-AS1;ITGB2
random_set_3890	1.34831e-13	1.6277e-09	9.89322e-13	8.33521e-09	8.24621e-21	SLC35F4;RP4-612B15.3;RREB1;CDKN2A;C16orf89;WWOX;CASP7;SYNC;FAM150B;ANKRD20A4;PLGLB2;ITGB2;SPOPL;RP11-152N13.16;RP11-507K2.3;AP4E1;SEC24D
random_set_1386	2.93451e-11	7.5746e-12	1.47034e-10	5.7739e-11	8.4896e-21	NUDT22;ZXDA;ECT2;ALOXE3;GABPB1-AS1;FUT11;PYGO1;FSCN3;KDM3A;EVI2B;FGD2;PTER;C12orf5;IL10;CCNE1;YTHDC1;NCF2
random_set_6433	1.10592e-20	0.0113272	4.57892e-19	0.0186016	8.51752e-21	RP5-994D16.9;NR4A2;IVNS1ABP;SGOL2;NDUFS5;C2CD4C;ASTN1;AL357673.1;CYFIP2;NDUFAF2;LINC00320;ADRA1D;MAGI2-AS3;SELT;CTC-260E6.10;OTUD6B;GMDS-AS1
random_set_9709	6.54977e-14	3.42546e-09	5.14566e-13	1.66868e-08	8.58646e-21	ADAT2;ATP6V1E2;LILRA2;EYA4;ATP2A2;ADAMTS10;CCDC103;CDC42EP2;RP11-73M18.6;LINC00664;HEATR3;PARP6;SLC6A3;SPINT1;ARHGAP8;C1R;RP4-739H11.4
random_set_1010	9.91661e-14	2.33152e-09	7.4737e-13	1.16471e-08	8.7047e-21	VPS13C;ZP3;PLIN3;PTK7;THEM4;MGRN1;RP11-444D3.1;MLH3;FAM71D;C1orf54;ASIC3;RP13-439H18.4;CP;PRRC1;GPLD1;SLX4;SFRP1
random_set_5877	3.84709e-13	6.25965e-10	2.6014e-12	3.47986e-09	9.05252e-21	C14orf166;NHLRC2;SNRPG;PAWR;HTR4;RP11-136K7.2;TCP11L1;CYTIP;FAM162A;FAM21D;BTN2A2;RP5-997D16.2;PRKACA;ALDH7A1;SLC38A6;APBB1IP;PMAIP1
random_set_9072	1.57709e-11	1.51959e-11	8.26217e-11	1.10206e-10	9.10543e-21	ALKBH1;NUP155;MPV17L;NUDT22;TMEM74;GAL3ST2;GBA;TRPC4;LINS;VIM;GJA4;CRYZ;RP11-329B9.3;ETFB;TOMM22;HIST2H3PS2;CYP27B1
random_set_9445	8.30954e-12	2.91468e-11	4.52142e-11	2.01868e-10	9.1273e-21	RP5-1092A3.4;ARHGAP8;RPSAP41;MDH1;LINC00698;BRIX1;ACTB;BLK;AC139099.3;DAAM2;RNF219-AS1;ZSCAN9;ZNF493;IL23A;KLK5;BIN1;PTRH2
random_set_9472	1.69184e-11	1.46093e-11	8.8402e-11	1.06338e-10	9.40045e-21	RP11-79D8.2;KMO;ERI2;DNASE1;MCCC1;WASF3;DNTTIP1;LYPD3;ARL11;CCL2;AC026703.1;SLC35E3;AC005197.2;C9orf171;UBIAD1;PGK1;PLEKHG2
random_set_1458	3.44544e-11	7.42136e-12	1.71007e-10	5.66572e-11	9.68878e-21	IPPK;CTD-2044J15.1;UTS2;ATRN;LINC00907;CNPY1;PLEK2;TAF8;PKNOX2;PPAPDC2;ZBTB32;CMC1;NAGA;TP53I13;RNF6;CYCS;INTS6-AS1
random_set_9950	5.40725e-17	3.97074e-06	8.01155e-16	1.21108e-05	9.70264e-21	NFASC;PTRH2;NPEPL1;CSTA;SLC9C2;RP11-70F11.11;INTS9;HUNK;TCEA1P2;IFNAR2;PTPRCAP;FBXO28;PIK3R6;RSBN1L-AS1;AGO1;CLDN6;ATP13A4-AS1
random_set_4196	6.36321e-09	4.0107e-14	2.2615e-08	4.48057e-13	1.01328e-20	RP1-293L6.1;RP11-109G23.3;HNRNPLP2;AC083862.6;SF3B3;DOCK6;ACER3;TELO2;PRSS56;C12orf73;FAM153C;RP1-92O14.6;PGPEP1;GSPT1;NRIP3;RP11-839D17.3;C14orf159
random_set_246	2.66844e-11	1.01844e-11	1.34715e-10	7.58973e-11	1.02245e-20	CLDN6;INTS4L1;C16orf93;SC22CB-1E7.1;HLA-B;SPTY2D1-AS1;GBP3;NUGGC;OTUD1;RP11-116N8.1;IL1B;YY1;PKD1P1;ZNF83;NCAPG;TNFRSF1A;SYCE2
random_set_1506	4.39717e-19	0.000424285	1.12471e-17	0.000916672	1.03099e-20	RPS8;RP3-522J7.6;WAS;GALNT12;PHF14;RTFDC1;PBK;KDM5D;LINC00484;TECTA;RP11-710C12.1;AC012309.5;ZNF593;PLEKHA4;C14orf182;C21orf2;AC006129.4
random_set_2948	6.41755e-09	4.06968e-14	2.27757e-08	4.53239e-13	1.03228e-20	VCP;TNFRSF19;ZNF718;FER1L4;RP11-169K16.7;SMAD7;AC074212.5;SHROOM2;RP11-173P15.5;NSUN6;NUP153;CEP120;HYAL3;LOH12CR1;AC074289.1;WDR61;RAB27A
random_set_1043	3.51267e-18	5.99444e-05	6.95648e-17	0.000150327	1.04575e-20	WDR27;SC22CB-1E7.1;FOLH1;POLR1E;RPL23AP7;RP11-666A8.12;RP11-314N13.3;ATXN10;TNNC2;ZNF653;CTC-429C10.2;SLC5A9;RP11-61N20.3;PML;RP11-567M16.1;COL5A2;EVC2
random_set_1573	3.21639e-07	7.79427e-16	8.93282e-07	1.17928e-14	1.05343e-20	DSEL;SOGA2;TMEM37;ARMC6;GNB4;SLC5A4;DENND3;CABP4;GTSF1;SLC26A11;ILK;SMDT1;SDC4;UBR7;AKAP9;RP13-15M17.1;RP11-863P13.5
random_set_6290	1.55976e-14	1.7846e-08	1.37075e-13	7.71629e-08	1.05771e-20	AD000684.2;WNT7A;LMOD1;CAPZA2;ZNF550;RP11-482M8.3;RP11-465B22.3;HACL1;DUOX2;DLG4;RP1-93I3.1;SLC25A22;RP11-524F11.1;CCL28;ESR2;RP11-1C8.4;RP11-480A16.1
random_set_9633	1.9467e-10	1.42382e-12	8.64903e-10	1.22334e-11	1.05807e-20	RP11-473M20.16;RP1-178F15.5;C4B;MEPCE;ZNF282;KDELC1;CTDSPL;MASP2;LYVE1;IMPG1;CLEC18A;AGAP2-AS1;RBM38;EMR3;GSTM3;RP11-568J23.5;WNK4
random_set_3487	1.15629e-15	2.30979e-07	1.25152e-14	8.45615e-07	1.0583e-20	RPS7P10;EGFR-AS1;UFSP1;CTD-2314B22.3;LAMTOR2;TPM3P9;RBL2;SART1;HAS3;XPO1;EEF1DP1;MXRA5;CENPH;RRP7B;FOXD4L6;TESK1;DLEU2
random_set_3632	2.61689e-13	1.12092e-09	1.82507e-12	5.93138e-09	1.08252e-20	SLC22A4;GUSBP3;SYT9;COPS3;KCNC3;RPLP2;SEC11C;PLEKHB2;DOK4;MZT2A;LINC00698;SLC25A12;TBCA;RP4-647C14.3;PLOD2;RP11-432J24.6;PID1
random_set_2697	1.11565e-11	2.69469e-11	5.96344e-11	1.88064e-10	1.12151e-20	FAM160A2;NT5DC1;TSSC4;APBA2;RP11-275H4.1;RP11-231C18.2;RP11-15A1.2;CORO1A;C10orf112;ARL4C;RP11-274B21.8;SCRT1;CRLF1;ZNF98;CSNK1D;ACSL1;RP11-498C9.15
random_set_2247	4.27142e-19	0.000478577	1.10099e-17	0.00102248	1.12575e-20	TFAP2A-AS1;RRP1;JUP;QTRT1;MAP3K7CL;FGD6;TAT;RP11-168J18.6;RP1-80N2.3;RRP36;LDHA;EMC10;TMPO-AS1;NCAPG;PYGO2;RP4-583P15.14;HSF2
random_set_5805	5.66318e-08	5.0576e-15	1.7443e-07	6.56897e-14	1.14583e-20	LAMA2;KLF9;RP3-395M20.8;ZNF281;RP11-120K24.5;AC087392.1;ULBP1;DAB2IP;PPCS;AC005932.1;PEX3;FBXO32;AC004538.3;DNAH11;RP3-470B24.5;C4orf47;POLR3H
random_set_3044	6.04021e-14	5.23523e-09	4.78291e-13	2.46041e-08	1.17679e-20	RP4-717I23.3;SLPI;CHST4;FAM136A;HIST1H2BN;AC016995.3;PRMT2;RHOBTB1;TMEM107;JAZF1-AS1;RP11-378J18.3;RBAK;POM121;CTD-2521M24.5;FAM63A;TFDP2;HPCAL1
random_set_5982	3.29481e-17	7.90865e-06	5.10875e-16	2.30462e-05	1.17737e-20	GUSBP1;PDCD6IP;RP11-864J10.2;ACKR4;CDC42BPB;COX19;AIM1;HIST2H2BD;CD248;RP11-20I23.1;HIST1H2AM;PLD4;TAGAP;RP11-576D8.4;CTD-2296D1.2;NAT1;AC002059.10
random_set_6153	1.24628e-12	2.61923e-10	7.76092e-12	1.54242e-09	1.19706e-20	RP5-1065J22.4;AC017048.3;MAPKAPK2;HSD17B13;SLC25A11;GALNT10;RP11-966I7.2;RP11-677O4.6;PIGA;SETD1B;SMPD4;VIT;STXBP3;ZACN;LRRC18;BCS1L;SLC6A12
random_set_4273	9.12932e-16	3.30228e-07	1.00998e-14	1.18543e-06	1.19726e-20	UBE2O;MCM3AP-AS1;RP3-337H4.8;ADD2;RIMBP3;CARS;CTB-12O2.1;RGS10;AC009961.3;PDIA6;SH3D21;RP11-497H17.1;MSH5;RP11-84C10.2;CRYZ;OMA1;TBC1D3C
random_set_6784	6.99287e-12	4.6282e-11	3.85959e-11	3.10648e-10	1.19897e-20	MPHOSPH8;EFNB3;RP11-350N15.5;C9orf116;Z83001.1;SLC2A11;RP11-661O13.1;HIST1H2BF;NIP7;ASS1P2;PRKCZ;HOXB6;ANGPT1;KCNQ2;SYT17;DLGAP1-AS4;CTD-2170G1.2
random_set_874	7.84515e-12	4.15411e-11	4.28272e-11	2.81472e-10	1.20546e-20	PTGS1;SNAPC5;USP27X-AS1;RP11-893F2.13;SYVN1;RP11-560J1.2;RP1-228P16.1;RFC3;HLTF;HIC2;FBXO38;LIN7C;NUF2;RP11-313P22.1;FAM226B;METTL4;CCNF
random_set_7910	1.03091e-09	3.04149e-13	4.12404e-09	2.94177e-12	1.2132e-20	HPGD;CHSY3;CCNI2;HCST;UCP2;SFMBT2;VEZF1;NAT16;PSMG1;LINC00617;ADSL;RP11-410L14.2;DHRS9;CNKSR2;BCL7A;RGMB-AS1;CSPG4P13
random_set_6441	1.05308e-10	3.09144e-12	4.85787e-10	2.51977e-11	1.22407e-20	RP11-84E24.3;TPRG1;SRM;FZD6;ZNF611;SFPQ;ZBTB22;CTD-3193K9.3;C5orf49;CCNE2;RAB40A;ZNF354B;UBTD1;PCYT2;KCTD3;RAD51D;RP11-438L19.1
random_set_198	6.80448e-12	4.89044e-11	3.766e-11	3.27372e-10	1.23288e-20	HLA-DPA1;TAF1C;AC005740.6;B3GNT2;PRKRIP1;BICD1;AC068039.4;RP11-54D18.2;CAMKMT;ERCC6L;CSPG4P10;GDNF-AS1;ZNF670;ADPRHL2;RANBP6;RP11-481H12.1;LCE1E
random_set_9695	1.62069e-12	2.13263e-10	9.87559e-12	1.27182e-09	1.256e-20	C17orf74;ARL6;FAXC;HLA-AS1;SGTA;MSN;STK25;GUSBP1;BRIX1;UBE2V2;SCD5;RP11-43F13.3;SMIM1;ARHGAP4;U91328.19;UQCRFS1;CFI
random_set_2071	1.27332e-12	2.70942e-10	7.91944e-12	1.5874e-09	1.25713e-20	UBE2H;FAM118B;CRTAM;MARK1;TMED2;CRYZL1;ZNF804B;C4orf48;RNF25;LINC00167;NSUN2;DCSTAMP;SLC16A4;IGLC2;USP11;PDHA1;ACTA2
random_set_730	2.7864e-08	1.12675e-14	9.02423e-08	1.39463e-13	1.25855e-20	AL118506.1;UBAC2-AS1;AP000322.53;RYK;RP5-1057J7.7;C16orf11;ATF4P1;TLR2;UCP3;MOAP1;C2CD3;SETD1B;AC009950.2;AC009093.1;DDX23;FAM221A;B3GALTL
random_set_6408	1.56933e-07	2.07065e-15	4.55981e-07	2.89631e-14	1.32066e-20	C1RL;REEP3;SRD5A2;SSX2IP;TMEM70;EIF2B5;FETUB;GJA5;SDF4;AC007308.6;AC005197.2;WWC1;ZNF174;TMEM14A;UGGT1;DPYSL5;RP11-217B7.2
random_set_8314	1.15265e-06	2.79198e-16	2.97795e-06	4.53289e-15	1.34987e-20	GRIN2B;AC022153.1;TGM4;PCDHGB8P;FGFR1;TBX1;ELTD1;KIAA1549;BST1;CMC1;RBL2;C4orf33;APOC2;RGPD3;LRRN2;FABP7;VSTM1
random_set_4109	9.20477e-15	3.9239e-08	8.41729e-14	1.61228e-07	1.3571e-20	AC003090.1;INSR;EGFL8;AC012317.1;ARCN1;TLR6;TRAF4;HCG15;COL11A1;FOSL2;PLEKHB2;SLMO1;USP27X-AS1;MEF2C-AS1;SLC9A3R1;RASSF8;NEUROG3
random_set_5728	2.25094e-08	1.5281e-14	7.3736e-08	1.84571e-13	1.36096e-20	KIAA0101;ZDHHC13;KATNAL1;NFE2;CD3EAP;CTD-2031P19.4;NDUFB9;ATPIF1;DRAXIN;PTPRM;CACNG1;PFDN2;TCTEX1D1;KLHL15;ZC2HC1C;FBXO27;TNK2
random_set_6611	4.46268e-16	7.43378e-07	5.37079e-15	2.53565e-06	1.36184e-20	SUSD3;RP11-88I18.2;PPP1R9B;MEIS2;KBTBD11;RP11-723O4.2;RP11-338K13.1;TM9SF3;GABPB1;KLRB1;EPM2AIP1;ZNF76;AC005775.2;SCML1;ZNF292;HAUS4;KAT2B
random_set_1865	2.19276e-08	1.58953e-14	7.19955e-08	1.91528e-13	1.37892e-20	PRSS55;CHRND;NRG3;RALGDS;FLVCR1;IGSF22;RP11-326K13.4;RP1-257A7.4;P2RX4;NELFB;RP11-890B15.3;LINC00623;CHRNB1;CCL22;ZNF205;CTCF;ZNF829
random_set_2432	6.00028e-17	5.26184e-06	8.79895e-16	1.57367e-05	1.38467e-20	MRPL50;RP11-629G13.1;SNCB;TOR1B;RBMS3;RBM11;ACIN1;FAM131A;NEO1;RP3-483K16.4;GPBAR1;PRSS50;B4GALNT4;LONP2;MCM3AP-AS1;CLCF1;B3GAT3
random_set_3481	3.75869e-13	1.04526e-09	2.54507e-12	5.56045e-09	1.41517e-20	RP11-326I11.4;AC124789.1;MTHFR;PERP;AC005498.4;EPB42;DRG1;TBC1D2;ZBED1;PLAT;ZNF773;RP11-5P18.10;SPG21;RP11-12M9.3;DNAL4;NKX2-2-AS1;ARSA
random_set_3560	2.28156e-13	1.78413e-09	1.61143e-12	9.05742e-09	1.45954e-20	PROSER2-AS1;CDC42EP4;WBP2;RASL10B;HAVCR2;SEC22B;DTX2;GPR97;MED24;MYEOV;KCNJ10;DNAH2;PTCHD1;RPP40;TMBIM6;OLFML2A;AC137932.1
random_set_2793	3.12954e-05	1.01749e-17	6.71353e-05	2.17434e-16	1.45975e-20	STK16;RP11-512F24.1;RP11-17M16.1;ZNF208;ABCC12;CMTR2;AC005077.14;CASP1;WNT7B;PTK6;ZNF343;RP5-1061H20.4;AF127936.7;RP11-118K6.3;CTD-2545M3.8;TCTN3;WBSCR16
random_set_74	1.54161e-19	0.00169535	4.49495e-18	0.00326878	1.4693e-20	HPSE2;ZCCHC3;RP11-81N13.1;MAX;RP11-102M11.1;RP11-473M20.14;ZNF528;RIIAD1;BIRC6;RP11-95O2.1;MRPS23;NCOA7;RP11-785G17.1;DUS4L;RNF121;AC027763.2;ROBO1
random_set_2262	2.8666e-14	1.39781e-08	2.39106e-13	6.15023e-08	1.47056e-20	FRMD6;HDAC3;C6ORF50;C1GALT1;LIPC;MRPL9;GGA2;GYS1;OPCML-IT1;REPS1;VRK2;C16orf54;CREB3;PILRB;MSRA;RP11-54D18.4;RP11-65L3.1
random_set_349	1.92823e-07	1.88259e-15	5.53666e-07	2.66682e-14	1.47653e-20	AC068057.1;SLC26A4-AS1;FAM222A-AS1;CYHR1;HSP90AB3P;CYTH4;RP11-166D19.1;RP11-728K20.2;TRUB1;RP11-488C13.6;ANKRD20A14P;RP11-57H14.4;RP5-1180E21.5;ZNF259;RP3-323P13.2;KRT83;GSPT2
random_set_7390	1.47607e-10	2.68518e-12	6.67068e-10	2.21571e-11	1.47803e-20	DDX27;LINC00957;NXT2;C6orf1;MYT1;RP11-480I12.7;RP4-794H19.1;ENDOV;FOLH1B;MRPL21;TRMT11;MRPL2;RP11-574K11.28;FAM228A;OCLN;FAM185BP;FANCC
random_set_9268	3.06114e-09	1.26622e-13	1.14404e-08	1.31091e-12	1.49974e-20	HBG1;FAM120AOS;THSD7A;CENPM;KNTC1;VGLL2;CTC-360J11.4;CALCB;GAB2;AK4P1;HMGB1P14;PP2D1;CTD-2517M22.17;RP11-309L24.9;HSFX1;ATP5J;RP5-991G20.4
random_set_950	7.36157e-13	5.79122e-10	4.74987e-12	3.22843e-09	1.53346e-20	ZNF271;TNPO2;CSNK1G2;E2F4;RP11-469H8.6;ABRACL;RP11-439E19.9;HLA-DMA;LIPC;RP6-109B7.4;FAM135B;MALL;RP11-867G23.10;ALDH8A1;TMEM230;CUL5;RHPN1
random_set_2798	4.44456e-09	9.12185e-14	1.62226e-08	9.68446e-13	1.57107e-20	ARHGEF39;CHST11;USP32P2;ZNF132;SEC16B;NME5;MID2;TM9SF2;TOR1AIP2;XYLT2;WRAP73;ANKRD31;ADH1B;TAGLN;MYLK-AS1;OSER1;CASD1
random_set_3443	4.44149e-06	8.65354e-17	1.0647e-05	1.54268e-15	1.64249e-20	CTA-384D8.35;PLCXD3;PPCS;CCBL2;HTR1F;DES;TGIF2;SIRT2;ZNF493;RP11-297D21.4;MBNL3;ZSCAN32;NUP153;SLC44A2;NLRP6;AC135983.2;TRAPPC6A
random_set_8308	7.30739e-09	6.01086e-14	2.57238e-08	6.55557e-13	1.68634e-20	AF186192.6;RP11-225H22.4;PTMAP5;AC009961.3;ABT1;LINC00478;PDE6C;HSPB2;FGFRL1;ATP10D;RABL5;LYST;TGM2;F8;LEF1-AS1;TMEM126A;MDC1
random_set_8704	3.38351e-17	1.17008e-05	5.23006e-16	3.31313e-05	1.73279e-20	PLEKHA2;AC002059.10;HMGN1;SLC25A1P5;RP11-281O15.7;AC002451.3;TSEN54;PIK3C2G;RP11-977B10.2;TMEM8B;LRRN4CL;RAB3D;CTC-366B18.4;FES;P4HA3;RP11-378A13.1;GABPB1
random_set_4378	4.81783e-11	1.04799e-11	2.34012e-10	7.78671e-11	1.82219e-20	C17orf58;FBXL15;PAN2;SUSD2;AC139426.2;TNFRSF10C;PHYKPL;RAB32;CTC-507E2.1;ASCC1;AC027763.2;TLR5;PPM1D;SLX4;RFX2;BHLHE22;DNAL1
random_set_9535	7.69167e-14	6.62641e-09	5.95851e-13	3.06951e-08	1.82897e-20	TXNDC15;SLFN5;TTLL13;RP4-730K3.3;BRF1;AC104057.1;RPL24;AOC2;B4GALNT3;CLDN10;PVRL1;ATRNL1;MRPL48;RP11-284F21.7;ARL5C;CTD-2536I1.1;DIAPH1
random_set_3795	7.6619e-15	6.50782e-08	7.0885e-14	2.58992e-07	1.83586e-20	EFNB2;FEN1;CHRNA6;SNAP23;AIFM2;AP001468.1;LENG8-AS1;CTD-2537I9.12;RP11-553A10.1;EDA;CCDC38;ZNF540;ST18;EXOSC10;POLN;TCEAL8;PLEKHS1
random_set_7655	6.28312e-14	8.32768e-09	4.95564e-13	3.78397e-08	1.8752e-20	VPS13A;GSTT2;AC005253.4;SLC46A2;R3HDM2;KLHL31;KDM6B;NCF2;CTA-989H11.1;ADARB2;TRMT10C;HPDL;SCAF8;AC098820.3;MMD2;CDCP1;TEX261
random_set_6387	1.08594e-10	4.85867e-12	4.99334e-10	3.84123e-11	1.91806e-20	ACOT4;AP001429.1;SREK1IP1;ENGASE;TRAPPC9;INTS7;OACYLP;RP11-430H10.1;CEACAM1;KCNIP2;BAI2;PDS5A;METTL6;CTC-265F19.1;GTF2IRD1P1;RP11-488L18.10;VPS9D1-AS1
random_set_741	5.15579e-18	8.16546e-05	9.84029e-17	0.000200695	1.9749e-20	RP11-686G8.2;RP11-108K14.4;AC010327.2;RERGL;LRIF1;LRRFIP2;ATP2B2;DNER;FOXL2;LMBRD2;VAMP7;RP11-5C23.1;RP11-598F7.6;RP11-353N4.6;CTD-2199O4.7;NEDD8;AP000569.9
random_set_8359	9.52011e-05	4.76762e-18	0.00019024	1.05256e-16	2.00239e-20	PITX1;RP11-2H3.6;RASSF7;MIER2;RP11-502I4.3;AC011242.6;CCDC90B;TMEM177;USP4;KIAA1522;TCP11L2;RP11-544I20.2;SOCS3;LGI3;FAM65B;FOLH1B;TMEM138
random_set_4510	5.08722e-10	1.09178e-12	2.12267e-09	9.52787e-12	2.02245e-20	PIGP;MADD;TMEM230;SIGLEC15;GMDS;NPFFR1;ARHGAP33;PSMB5;P2RX1;RP11-96D1.11;SPATA24;RP11-330O11.3;COL4A6;ZNF571-AS1;ZCCHC14;ATP6V0A4;RP1-293L6.1
random_set_2155	1.05124e-10	5.35165e-12	4.85163e-10	4.18466e-11	2.03025e-20	HMGN2P15;SGSM2;CASC4;FAM156B;ALDH1L1-AS2;DAP;DKFZP761J1410;SIRPAP1;MED25;AGRN;RP11-285J16.1;ZNF491;NMI;THAP3;PLAT;MAP3K12;TIMM13
random_set_6170	2.64076e-14	2.18398e-08	2.22971e-13	9.31825e-08	2.0777e-20	RND2;MFI2;TUSC3;MANBA;GLI1;CHRNB4;RP11-411B10.4;SSSCA1-AS1;PPP1R7;RP11-16P6.1;TMEM155;SYS1-DBNDD2;CBR4;SCTR;AMMECR1;STK31;ASCL4
random_set_1036	4.86351e-09	1.12948e-13	1.76744e-08	1.17912e-12	2.08402e-20	MSN;CCL2;ZNF689;RP11-197K6.1;PCDHA11;UBA2;OTOGL;CRELD2;CUBN;CTIF;PELO;TBCB;TGFB1I1;UBA52;CORO2A;RP11-863K10.2;NTN4
random_set_8681	1.91557e-10	3.00107e-12	8.52208e-10	2.4521e-11	2.0897e-20	PRB2;SCRN1;NAF1;TBCC;LINC00632;RP11-146D12.2;XRCC6;ATP8A2P2;TUSC3;RNF8;DCAF13P3;AC005152.2;UFD1L;PILRA;NELL2;RP11-46H11.12;JPH3
random_set_1312	2.65428e-16	1.96651e-06	3.36871e-15	6.28513e-06	2.11728e-20	IFT20;NCOA1;ACSM1;AC007750.5;PAN3-AS1;TBC1D5;CHRAC1;WDR41;ZNRF1;NPIPB15;C8orf47;RNF185;RP11-333E1.1;DAGLA;ADRA2A;TRIM16;ZNF519
random_set_3672	3.41883e-17	1.43716e-05	5.2765e-16	4.02042e-05	2.12137e-20	MRPL42;SIKE1;LDHAL6B;ECHDC1;EREG;AC005944.2;AFAP1;KRTAP5-9;ANKRD17;CKMT1B;PTPRG-AS1;CTD-2201E18.3;SLC12A8;TECTB;USH1C;TFCP2;NAPG
random_set_7998	6.72527e-08	8.55256e-15	2.05184e-07	1.06918e-13	2.19378e-20	RP11-517A5.4;RP11-364B14.3;WIPF3;LINC00609;PLCG2;RP11-1008C21.2;CEP89;UBA52;DNAH11;SLC6A8;EGR2;TARS;PEX5;SIAE;C11orf49;RP11-517P14.7;PARP12
random_set_69	2.11875e-05	2.42651e-17	4.64888e-05	4.78649e-16	2.22518e-20	GRIA1;CCDC132;FANCF;ORAI3;VPS37D;UBAC2;FAM218A;DHX33;VN1R108P;PCIF1;RP13-270P17.1;HOXD4;PLTP;IGFBPL1;SERPINE1;ACER3;NBEAL2
random_set_8353	2.82953e-14	2.21586e-08	2.36606e-13	9.44622e-08	2.23503e-20	RP4-756G23.5;ABCC4;COMT;C17orf64;ZC3H10;RP11-1391J7.1;RP11-207C16.4;BTG3;GZMA;MIR31HG;ZEB2;HSD17B14;RARB;RP5-894A10.6;AC002454.1;RNASE1;APOBEC3B
random_set_8013	2.4683e-11	2.54292e-11	1.2569e-10	1.78094e-10	2.23846e-20	C1orf115;RP11-230B22.1;RASD2;PNMT;PARD6A;AC105053.3;RP11-143K11.5;RPRML;CDK11B;VRK1;NYAP1;RP11-498P14.3;HEPACAM2;METTL10;RP4-597N16.4;LINC01003;VN1R108P
random_set_9136	5.18512e-13	1.24953e-09	3.42739e-12	6.54955e-09	2.24478e-20	SPTY2D1-AS1;SYNC;LYRM4;MCM3;ZNF791;AC040173.1;RP11-258F22.1;KLHL4;CCDC84;ZNF781;GPR180;ZCCHC18;LINC00652;CIDECP;RP11-565P22.6;KB-1572G7.2;RP11-295K3.1
random_set_5438	5.87287e-14	1.08458e-08	4.66888e-13	4.85103e-08	2.26489e-20	GBP3;FGF14-AS2;HEPH;RP11-58H15.1;RP11-417J8.6;CRABP2;RP11-255C15.3;ST3GAL2;IER5;SLC5A12;HNRNPH3;MIIP;TSEN15;RP11-800A3.7;CLEC12A;CEP120;RP11-81N13.1
random_set_997	0.0108106	4.17004e-20	0.0162264	1.41371e-18	2.29395e-20	VSIG10;ASRGL1;C20orf96;MEOX2;INSIG2;ANLN;SLC22A7;PLXNA3;CTD-2619J13.17;AVPR1A;JPH1;NOL12;IGSF9B;ALDH3B1;SEC22C;ATP8B1;TMEM66
random_set_8737	6.3857e-09	9.62075e-14	2.26799e-08	1.01175e-12	2.29463e-20	RP11-262H14.1;SAT1;CDC25A;ATG9B;GOLGA4;TRAPPC4;TAF8;RP11-24B19.4;FOXO6;CTSS;BNIP3P1;RP11-545I5.3;TBL1XR1;SENP3-EIF4A1;LRRC46;JOSD1;NUP50
random_set_9758	1.90258e-14	3.3613e-08	1.64885e-13	1.39603e-07	2.30184e-20	RHBDD1;PIGL;PCCA;RND1;ZNF581;PROSER2;VOPP1;KB-1836B5.1;ZNF44;KLF11;SLC15A2;KRT8P26;BPGM;FRAT1;STX3;CTD-2291D10.4;DERL1
random_set_3563	7.72744e-10	8.19372e-13	3.14538e-09	7.34277e-12	2.30958e-20	LGR5;RPL41P1;MUC13;PAPD5;RP11-532M24.1;RDH13;GDPD1;PMS2P4;CYP26A1;AL590369.1;RP11-106M3.3;EMC4;EWSR1;RP11-457M11.2;PIP5K1B;EXOC3L2;RP3-402G11.26
random_set_5927	2.48246e-14	2.66925e-08	2.11062e-13	1.12306e-07	2.37036e-20	CNNM3;ZNF70;IGSF10;DTNA;GABRR2;DHX29;MAGEE2;ELAC1;SLC18A2;ACR;AC098820.3;TFPI2;BTRC;RP11-383C5.4;RP11-51B23.3;C4orf50;RNF114
random_set_5466	3.643e-13	1.91571e-09	2.47679e-12	9.68117e-09	2.39783e-20	C10orf90;TYRP1;RP11-383I23.2;PPHLN1;GDF1;MAPRE3;PLEKHG3;GALNT11;LRRC16B;PLEKHA3;CTD-3094K11.1;PRDX3;LNPEP;ACAD9;RABGAP1;RSAD1;IGJ
random_set_9894	3.93384e-17	1.46117e-05	6.00646e-16	4.0796e-05	2.4504e-20	RSBN1;PCDH12;AC097658.1;RP11-45A16.4;SEC63;TADA1;THADA;COL13A1;TMEM74B;RBM12;ARL1;A1BG;CHPF2;AC063976.7;RBM23;ZBED6;RP11-933H2.4
random_set_1657	2.54027e-07	2.55815e-15	7.17459e-07	3.49508e-14	2.50758e-20	COX6A1;ZNF746;AGAP11;EPB41;MAGED2;SLC38A11;HESX1;MX2;AC016773.1;CLCN7;SKAP1;DLX6-AS1;AC138655.6;RP11-640N11.2;LGI3;NOL3;ABCC6P1
random_set_4732	5.56839e-12	1.33476e-10	3.12511e-11	8.28613e-10	2.58951e-20	TOB2P1;CCDC84;RP11-43F13.1;RNFT2;RP11-339B21.10;KNDC1;CSNK1E;RP1-170B16.1;RP11-562A8.4;MTBP;FLJ20373;FOXD4L4;ZBTB48;OPCML-IT1;RABGAP1;LINC00176;KIF5B
random_set_4243	3.57435e-16	1.83228e-06	4.39154e-15	5.89786e-06	2.59007e-20	MAN1C1;RP11-18H7.1;METTL21EP;TPMT;FAM115B;ZNF79;RP11-134K13.4;PKN2;DDI2;MXD3;RP11-1C8.7;RP11-968A15.2;JAK1;RP11-218E20.3;COMMD9;CCDC114;ZNF682
random_set_3829	7.58537e-15	9.55104e-08	7.02419e-14	3.69516e-07	2.59555e-20	NABP2;RP11-23P13.7;RP11-305O4.3;PPP4R1;RP11-752G15.9;KNSTRN;IPO9-AS1;NUBPL;HEY1;SERPINB8;RP11-644F5.11;C1orf53;RP11-282O18.7;AGAP8;C1orf54;MLF1;RNF126
random_set_8011	4.32127e-07	1.52664e-15	1.18079e-06	2.2e-14	2.59774e-20	PAPL;RNF166;RP11-513M16.7;PIGX;RP11-88H12.2;CASD1;CLN5;RP11-82C23.2;NGEF;CHPF2;KHDC3L;ZNF121;MIR31HG;KIAA1524;TMEM17;NT5DC2;TADA2A
random_set_5381	6.25416e-14	1.19016e-08	4.93669e-13	5.2856e-08	2.60933e-20	RP11-137L10.6;MFN2;RP11-45P15.4;WNT9A;GLI1;PRNP;C16orf47;AC093323.3;RERG;BHLHB9;SLC39A1;RNF112;RAB11FIP2;RPL17P50;BRAF;RP11-44N11.2;AP000708.1
random_set_6267	5.12063e-13	1.51582e-09	3.39149e-12	7.81428e-09	2.6502e-20	PDE3B;CTD-3138B18.6;UXS1;IRAK3;LRFN2;CPA5;CTB-133G6.2;STK31;ROPN1L;CBY3;RP11-1406H17.1;EIF2B5;NXPH1;EP400;SCD;ADCY4;GAS6
random_set_1877	5.20039e-12	1.49761e-10	2.93012e-11	9.21699e-10	2.70069e-20	RPL4P6;PXDNL;ZNF19;THEM6;RP11-372K14.2;CTD-2574D22.2;CTB-46B19.2;RBM23;LINC01057;C12orf50;TRAPPC2P1;RP11-160O5.1;SOCS2;AC083862.6;RP11-71H17.9;PINX1;RP11-809M12.1
random_set_2818	7.87729e-14	1.02482e-08	6.06473e-13	4.59815e-08	2.78865e-20	PFN1P7;CCR10;SMARCD3;RP11-517B11.4;PSAT1;KBTBD11-OT1;VIT;SST;GFRA2;DKFZP434E1119;ACOT4;RP11-7F17.3;LINC00537;WDFY3;C6orf118;NBEAL1;DHFRL1
random_set_4591	2.25999e-13	3.618e-09	1.59846e-12	1.75478e-08	2.80495e-20	DGCR8;CD53;PML;CTRB2;MRPL54;FUT8;USP22;TCEA1P2;RIPK4;UBE2J1;RP11-157E16.1;RP11-379L18.1;GPR132;GLRX2;CD59;ST13P15;ALOX5AP
random_set_2539	2.61674e-06	2.67186e-16	6.45217e-06	4.3591e-15	2.81257e-20	SMARCA5-AS1;PLD4;LDB1;ZNF646;BPHL;RP11-552F3.4;ZNF799;ZMPSTE24;AK1;RP11-54O7.3;FNIP1;RP11-483P21.2;GCGR;LINC00640;CELF4;FUBP3;GPR141
random_set_3906	1.10389e-14	7.17787e-08	9.98531e-14	2.84413e-07	2.83996e-20	AC104600.1;MOAP1;SCAF1;C5;S100A2;MRPL16;AP000253.1;CMTM7;SNRPA1;SUMO3;CTF1;STK36;TNXB;AC099850.1;ATF3;AD000090.2;OR7E126P
random_set_7447	5.74648e-11	1.43143e-11	2.76035e-10	1.04342e-10	2.8802e-20	POU3F4;PIKFYVE;TBC1D19;DDX21;EIF2AK4;HEATR2;ERCC1;ALKBH2;E2F1;LRRC46;CTD-2260A17.1;ADRBK2;CSRP1;HERC5;TACR2;RP11-227G15.2;RP11-118F19.1
random_set_1478	3.69305e-08	2.0838e-14	1.17214e-07	2.46046e-13	2.884e-20	STX18;FNBP1L;AL590452.1;TFB2M;PDE6G;SMARCD3;IQSEC2;STOX2;CASP6;RP11-603J24.7;CCDC19;HPS1;METTL2A;EXOG;RP1-140A9.1;PLA2G16;C10orf90
random_set_7471	2.99436e-09	2.64605e-13	1.12034e-08	2.57424e-12	2.88401e-20	HVCN1;CTD-2554C21.1;KB-1572G7.2;ZBTB7B;MOSPD1;ALOX12;RP11-50D9.3;RCOR3;DYNC1I2;HLCS;RP11-73M18.7;DOCK3;THBD;NAPSA;RC3H1;NDFIP2;PTX3
random_set_7845	4.54469e-17	1.55047e-05	6.81431e-16	4.30609e-05	2.93431e-20	RP11-318L16.6;RP11-153M7.3;KB-1836B5.1;LINC01023;WDR81;EBNA1BP2;ARL17B;ZYG11B;NMT2;VAPA;PTPN6;ARL11;UTP15;ZNF606;RP11-109P14.10;SNX24;RP3-418C23.2
random_set_2780	2.62732e-10	3.19401e-12	1.14094e-09	2.5949e-11	2.96063e-20	PKD2L1;FAM111B;ELK3;RP11-122G18.7;PDCD2;PHKG1;CBX8;BCL2L13;KLHL31;FAM174B;ATP6V0A4;IL18BP;CANT1;PFN2;RP11-229P13.2;TMEM9B;MKI67IP
random_set_5964	6.47907e-12	1.36234e-10	3.59985e-11	8.45125e-10	3.04232e-20	KLHDC8B;PDE6H;FAM129B;IKBKAP;ADORA1;NELFCD;WNT11;LRRC49;ABHD15;CD109;TXNDC11;PRMT6;PARK2;RP11-483P21.2;CALM1;MID1IP1;AC007620.3
random_set_1099	4.50894e-05	1.56933e-17	9.45762e-05	3.2294e-16	3.05424e-20	LINC01004;MAPT;CCNYL2;ATXN2;IFT27;CERS1;B9D1;FZD7;ZNF829;TNFAIP8L2;HIST2H2BA;ATP1A1;ZNF663P;NPTX1;RPS27;ATPAF1;TK1
random_set_8721	1.13738e-19	0.00501372	3.46797e-18	0.00885123	3.06958e-20	SSSCA1;MRPL55;GRIK5;TXLNA;FDXR;CLSPN;SAMD1;ARL4D;BTG3;ADCY4;FGF10;ZNF271;MTIF2;SH3GLB2;MUC1;CTXN3;KHSRP
random_set_8457	4.9578e-11	1.84757e-11	2.40461e-10	1.31983e-10	3.17367e-20	LINC00854;CTA-217C2.1;RP2;RP11-809O17.1;LINC00526;RP3-509I19.1;SMG9;RP5-933K21.2;DDIT3;LRRN4CL;AC006115.3;CDIPT;UBR3;RP5-1000K24.2;RP11-35D5.1;AC004899.1;RP11-374M1.2
random_set_255	6.73668e-11	1.36369e-11	3.1976e-10	9.9841e-11	3.19252e-20	NAV2-AS2;PRSS45;RP11-767N6.7;PORCN;RP11-282K24.3;BZW1;RRP1;RP11-361F15.2;RP11-723O4.6;TBCD;PTP4A2P2;RP11-282O18.3;C1orf95;SNRPF;RP11-13J10.1;C1orf213;SEC14L6
random_set_2118	8.94351e-12	1.06265e-10	4.83481e-11	6.70083e-10	3.23973e-20	FAM179B;CSNK1A1L;GATA6;RP11-115C21.2;PDE4D;RP3-439F8.1;C20orf166-AS1;RPL24P2;CTSS;RAB7A;HMMR;ZDHHC11;LBX2-AS1;UPRT;ACAA1;VWA2;SRRT
random_set_6615	2.73519e-11	3.44387e-11	1.3758e-10	2.35905e-10	3.24559e-20	MFSD10;NSFL1C;ZNF605;NR2F6;C1orf110;RP11-216M21.1;OR7E154P;FAM200B;MAPKAPK2;C7orf43;CDH11;EXOC7;ZBTB37;RHOA;TTC9C;HDHD1;MRFAP1L1
random_set_7335	7.20262e-10	1.27902e-12	2.94014e-09	1.10462e-11	3.24774e-20	DSCAM;MAML2;NPC1L1;RP11-661A12.14;CCDC58;HELLS;ATRX;C11orf73;KB-1572G7.2;PNMAL2;PCDHGA6;C10orf137;MAP3K10;KCNQ1OT1;DDX58;CDC20P1;PLEKHA1
random_set_2590	5.20806e-13	1.91337e-09	3.44028e-12	9.67424e-09	3.32821e-20	PTPN7;AMICA1;AC005329.7;C20orf144;TDRG1;CCDC130;SNX3;WDR70;BMP7;MRAP;RP11-344B5.2;TSPYL4;RPS6KA1;B3GAT3;SPRY2;PLA2G5;VRK1
random_set_54	1.13703e-09	8.39525e-13	4.52503e-09	7.50804e-12	3.39741e-20	RP11-132A1.4;CHCHD3;ITGB5;ASAP3;AC104135.2;C10orf107;RPL28;DNAJC22;AL022476.2;RP4-742J24.2;LSS;OSGIN1;CNIH1;TSSC2;TBCCD1;GADD45G;BRIP1
random_set_9271	1.58392e-13	6.42064e-09	1.14955e-12	2.97695e-08	3.42216e-20	WDR5;ZDHHC11B;OCIAD1;GTF2E1;LAMP1;RP11-65L3.4;PSMA3;MANSC1;RP5-1024G6.7;SIK3-IT1;SLIT2;FAM149B1;AMER2-AS1;RP11-171I2.2;SLC5A4;TSPYL2;NFKBIL1
random_set_3341	2.63441e-11	3.87475e-11	1.33199e-10	2.6395e-10	3.51578e-20	CTD-2008L17.1;KRT8P11;ZNF474;ADAMTS5;ERCC6L;PDXDC1;PLXDC1;RP11-554A11.4;ZNF69;PCK1;BTBD1;MGP;TCTN2;RP11-54F2.1;TMEM206;GSTM5;FGF10
random_set_3916	4.57067e-14	2.26883e-08	3.68937e-13	9.65145e-08	3.56077e-20	ETV5;AC097724.3;CORO2B;ARX;AKR1B10;AP001877.1;RP11-81K13.1;RAB3GAP2;LPIN1;CTB-13F3.1;JSRP1;RECK;ETNPPL;RSPRY1;E2F2;ZNF529;PSTPIP1
random_set_3417	1.35356e-05	6.36612e-17	3.04611e-05	1.17036e-15	3.56504e-20	AC195454.1;METTL8;CISD2;HOXC9;TRPV3;TREML1;CEP78;RIMKLA;RPS18;HPDL;EIF2S3L;NUDCD2;CXCR2;ACSS3;SPTY2D1-AS1;KRT17;GCH1
random_set_5124	5.54207e-14	1.88675e-08	4.41995e-13	8.12284e-08	3.59025e-20	PRKAR1A;SCAPER;RP13-996F3.3;MAP1A;OGFOD1P1;NXNL2;PIK3C2B;CBX3P2;PIGQ;FAM71E1;ANG;NUP35;FPR2;RP11-503N18.5;CORO6;RP11-317J10.2;IFI27L1
random_set_7353	2.91699e-13	3.74775e-09	2.01331e-12	1.8142e-08	3.65253e-20	RPS6KA1;HRH4;TMSB10;VAPA;CCM2;RP11-169E6.1;ZMIZ1;CTD-2310F14.1;EMCN;NPEPL1;RP11-30K9.6;RP11-742D12.2;AP001258.4;DOK1;NCAPD3;AC005822.1;C9orf163
random_set_9664	1.74051e-16	5.39989e-06	2.27244e-15	1.61207e-05	3.66332e-20	RP11-500C11.3;CPE;BCL9L;PP13439;KCNJ9;ADCK4;C16orf72;AP1G2;SMG1P1;ZNF169;LINC00884;TMCC3;NDRG3;MIF;HMGN5;TP53INP2;RP11-510M2.2
random_set_6867	1.72092e-07	5.84063e-15	4.96135e-07	7.50798e-14	3.72497e-20	ADAM20;ITGA4;RP4-798A10.2;RPS6KB2;PCBD2;TET2;CCT8L1P;TTC9B;PLXNB2;NSA2;KIAA1467;BRE;ERCC6-PGBD3;C17orf50;RP11-110G21.1;RP11-290F5.1;ABCC10
random_set_9307	3.52863e-10	3.03609e-12	1.50634e-09	2.47869e-11	3.73375e-20	UNC119B;CACNA1S;CTA-984G1.5;RP11-98D18.9;NKRF;LRRIQ1;HOXD11;KIAA1257;ZFAND6;ZNF764;LAMTOR5-AS1;WHAMMP3;AC008746.3;CHST14;INO80;BBS2;GCSAM
random_set_1075	3.7084e-08	2.76706e-14	1.17627e-07	3.18818e-13	3.75015e-20	PCCA;SAMD11;IZUMO4;RP11-258F1.1;F2R;CLCN1;NSUN6;PPP1R13B;CTC-444N24.11;HAR1A;FAM71D;ARHGAP31-AS1;CPSF7;UBE2T;FAM104A;MFSD8;EMC4
random_set_4897	1.63578e-13	6.94741e-09	1.18547e-12	3.20337e-08	3.79749e-20	FOXE3;PPOX;FADS3;LRMP;DUSP11;MTND4P26;C9orf163;SRGAP2C;PRKAR1B;CTD-2396E7.9;SFMBT2;STX3;ABCB9;USH1C;BOD1L1;GDPGP1;ARF3
random_set_4455	2.63702e-11	4.25768e-11	1.33261e-10	2.8771e-10	3.83404e-20	PSMD6;FOSB;GS1-166A23.2;AP000330.8;ADAP2;N4BP2L2;RP11-508O18.1;GOLGA8N;PCBD1;LEPREL2;RP11-1081L13.4;SBF2-AS1;ATP1A1OS;LRP8;PTAFR;ZNF480;CD163
random_set_5422	1.31849e-13	8.87703e-09	9.69572e-13	4.01171e-08	3.88964e-20	CSNK2B;DPH6-AS1;PTK2;PRKD3;CCDC129;HSF4;AC016629.3;UBXN7;C9orf96;APCDD1L-AS1;DGUOK;ZSWIM3;IDI1;RP11-787I22.3;C11orf30;NLRP12;FGF14
random_set_4518	3.98671e-15	2.80833e-07	3.87201e-14	1.01798e-06	3.94163e-20	OCRL;AC017048.3;PPFIA1;AC008964.1;CTB-161K23.1;RP11-446E9.2;RPS9;AKAP3;PCID2;INSIG2;KIAA1429;MICU2;RNASE4;CTA-228A9.3;UPF1;NDUFAB1;DNAJC16
random_set_5741	9.03273e-15	1.26449e-07	8.28774e-14	4.81209e-07	3.98814e-20	CTD-2035E11.5;FAM149A;SOX3;HCG27;VPS11;RP11-1017G21.6;RP11-100K18.1;CRHR2;FADS6;ROCK1;LASP1;RP11-368I7.4;RAD23B;ROCK1P1;STAG3L5P;RP1-65J11.1;KIAA1199
random_set_1130	1.03298e-10	1.22246e-11	4.77838e-10	9.01612e-11	4.30824e-20	CTD-3162L10.5;ADCYAP1R1;AP000692.10;CCNYL2;PDE7A;LIN7B;PDE6C;P2RY6;AP2B1;CGNL1;BOP1;KIAA1033;GPX2;RP11-486B10.4;LA16c-380A1.1;FLG;GIGYF2
random_set_1781	9.01535e-09	1.38041e-13	3.13173e-08	1.41595e-12	4.43437e-20	SLC29A3;AC005534.8;SPATA2L;RP11-360F5.3;LINC00094;ATP5J;HBQ1;KCNH8;PTGS2;RP11-15E18.1;KRT18P48;SLC12A2;PDE5A;DTX3;CLDN18;ABHD17AP2;AP003733.1
random_set_9197	2.78052e-12	4.90439e-10	1.63288e-11	2.75555e-09	4.49948e-20	HSPA8P11;ZMYND15;RXRG;DYRK4;ZBTB37;SSR3;CD6;C6orf47;ANLN;GCGR;RP11-766F14.2;DGCR11;CTA-293F17.1;GAS2L2;TNR;ZNF75A;MZT2A
random_set_5206	6.44508e-14	2.08104e-08	5.06739e-13	8.90947e-08	4.51478e-20	FERMT2;SHD;ECM1;BHLHE22;RGS8;LINC00636;UNC5B;DIRAS2;BRWD1-IT2;EML3;PTK2;CCR6;AGMO;FAM200A;MTUS2;ACTR3B;KCTD4
random_set_7014	1.42886e-12	9.57016e-10	8.81558e-12	5.13472e-09	4.52655e-20	RPL23;SZT2;CSNK1G3;VSX1;TRAF5;AP2M1;CLEC12A;HIST2H4A;TSNAXIP1;RP11-275H4.1;MCTP2;RP11-348F1.2;INE1;LTBR;DSTNP1;TMEM253;C11orf21
random_set_3493	3.18266e-16	3.97821e-06	3.95892e-15	1.21197e-05	4.79811e-20	FAM115C;ZKSCAN5;NFATC2IP;CHRM4;NFKBIA;PCDH9;AMH;TMEM132E;SLC1A7;ZDHHC14;ZNF836;DNAJC17;ARL15;ITPRIPL2;C12orf39;PHF17;AC010525.7
random_set_3589	1.06486e-10	1.42781e-11	4.90314e-10	1.04154e-10	5.10682e-20	HAPLN2;MYH14;CDH20;LPAR3;RNLS;TTLL4;RP11-219C20.3;AC018730.1;ZNF260;DNAJC10;DHX8;FOXP1-IT1;SAMD11;TRIM59;TRIO;LYPD5;AF186192.6
random_set_3612	1.26767e-17	9.91561e-05	2.17089e-16	0.000240694	5.22521e-20	CLK4;AL021068.1;ILDR1;DIRAS2;KATNAL1;MALSU1;APOBEC3H;PA2G4;TMPRSS5;MATN3;RTF1;SMAD7;FAM90A1;COMT;MMEL1;MIXL1;MYCBP2-AS1
random_set_9857	3.91143e-13	4.16525e-09	2.63955e-12	1.99505e-08	5.26604e-20	AC027228.1;RP11-343C2.12;NAIP;ZNF133;MBD6;MTND2P28;RP11-274B21.1;LIMD2;NADK;SP100;DOCK3;RP11-73M18.7;MRPL52;NPIPB6;ABCD3;ACAA2;RP11-834C11.3
random_set_7717	6.06139e-12	2.86399e-10	3.37904e-11	1.67208e-09	5.65003e-20	PA2G4P4;RP11-315I20.1;GLYCTK-AS1;ESR1;RP11-275H4.1;C16orf92;PTPLA;EIF5;FBXO25;ZSWIM3;GRIPAP1;TAS2R19;UHRF1;UBE2QL1;RPSAP15;OXR1;PTMA
random_set_4086	2.49392e-16	6.00511e-06	3.17729e-15	1.78211e-05	5.66228e-20	NLRC5;SELENBP1;WASH5P;CBFB;CTC-459F4.3;ARHGAP17;ZNF573;ATP5O;ADRA1B;CTD-2006H14.2;DLEU7;AGAP8;VANGL1;H1FX-AS1;SLN;MTPN;NRTN
random_set_4456	1.98465e-10	8.5574e-12	8.79028e-10	6.46938e-11	5.68676e-20	UGCG;DSTNP1;LINC00264;TANC2;ECHDC3;FUK;IDH1;SREBF2;RP11-216L13.17;ARL13B;GAP43;ARFIP2;PELO;C11orf58;DCTN6;RAC2;RP11-269M20.3
random_set_8084	2.40666e-15	6.81259e-07	2.45102e-14	2.33998e-06	5.73535e-20	PCMT1;THSD7B;RP11-568J23.5;SCAI;KNOP1;RP11-190C22.8;AC010642.2;NTN1;SAP30L-AS1;HHIPL2;TAS2R31;RNF219-AS1;PLEKHA6;CCDC159;PDSS1;AC012593.1;TMEM14C
random_set_5481	2.01514e-10	8.54485e-12	8.91743e-10	6.46912e-11	5.76879e-20	RHOC;RP11-344N10.5;C2orf82;AP001062.8;AQPEP;STAG3L2;TRPM6;LCLAT1;ALDH1B1;MON1A;CHRNA6;PLXNA1;VPS54;FAM193B;MAP7;AGAP8;TEX41
random_set_9745	2.50612e-07	6.46221e-15	7.08416e-07	8.22246e-14	5.82492e-20	SNRPA;RP11-126K1.6;RP4-761J14.8;BX255923.1;AC093620.5;CACNG3;DLG2;TMEM87A;GUCY1A2;SLC22A18AS;LEF1-AS1;CNFN;NEK8;GRPR;RAB26;CISD2;RNF222
random_set_936	1.26101e-13	1.51806e-08	9.33486e-13	6.62975e-08	6.18878e-20	MPST;ESRRG;RP11-999E24.3;C19orf47;IGFBP4;ATF2;RP5-1107A17.4;HERC2P7;RP3-402G11.27;RP11-378J18.8;ADAM32;WWC1;RP11-423G4.7;AC024940.1;RP1-309F20.3;ANKAR;KIAA0319
random_set_2221	2.21967e-09	8.18778e-13	8.45997e-09	7.34277e-12	6.21196e-20	CTC-444N24.13;VPS72;SEPT8;GET4;C11orf57;ARPC4-TTLL3;GPR135;C22orf23;GOT1;BCRP2;RP11-574O7.1;C9orf64;RP1-168L15.5;RP11-464F9.22;CSRNP1;RP11-474G23.3;CCDC108
random_set_5270	3.34383e-06	4.94939e-16	8.14855e-06	7.72213e-15	6.29242e-20	U91328.20;ABO;RHOH;CENPN;TMEM254-AS1;CCDC162P;CTD-2227E11.1;URB2;CTD-2623N2.3;RP11-710C12.1;TRPS1;SUGT1P3;SLFN12L;MON2;ABHD12;RP11-5C23.1;RP11-356B19.11
random_set_7123	1.52102e-12	1.32109e-09	9.3152e-12	6.89573e-09	6.42351e-20	PPL;RP5-1112D6.8;CATSPERB;ZNF181;SNF8;PAN2;AC015936.3;ROR2;TOMM70A;CAPS2;ACRV1;CTD-2369P2.2;FMNL1;RP11-299J3.8;RNASE3;UBE4B;VPS9D1
random_set_6998	8.73094e-09	2.15627e-13	3.03927e-08	2.13092e-12	6.47642e-20	SRSF11;EVI5L;TACSTD2;IGSF9;SPAG7;GOLM1;TMEM229A;RPL3P4;ERI3-IT1;OLFML3;ASPHD1;MTHFSD;CTBP1-AS2;RP11-24B19.4;ERLIN2;PCNXL2;OR7E154P
random_set_1118	2.34102e-13	8.75725e-09	1.64804e-12	3.96295e-08	6.53111e-20	SYT8;CRTC2;FAM87A;RP3-395M20.3;INO80C;PYGL;NHP2P1;UNC93B1;C1QTNF3;RPL14;TLDC2;LRFN5;RP11-686D22.7;MYOZ3;C18orf54;RP11-576I22.2;ANGPT4
random_set_5709	7.84049e-12	2.58792e-10	4.28251e-11	1.52605e-09	6.53531e-20	HIST1H4E;MRPS15;PRDM15;RP13-188A5.1;RXRA;TMEM214;ARAF;SEMA3B;ZDHHC20;ADAM29;CNGA3;NOL9;LMNB2;RABL2B;STAG3L2;AC016831.7;AP000889.3
random_set_2048	1.2326e-11	1.67364e-10	6.56052e-11	1.02186e-09	6.70393e-20	TADA2A;GKAP1;ZNF544;PRSS30P;MRPL17;RP5-892K4.1;ALKBH1;AC117834.1;DYNLL1;KHDC1L;AC020910.2;NSG2;ZFAND5;RP4-755D9.1;NRTN;CTD-3065J16.9;KRT17
random_set_9145	2.86708e-12	7.33382e-10	1.68174e-11	4.02114e-09	6.76251e-20	GATA5;FADS6;RAG2;GZMB;TMEM200C;FAM107A;WIPF2;BMP2K;AC022596.2;ZNF70;TRAP1;NOG;PGK1;LL0XNC01-250H12.3;RP11-108K14.4;ACAD10;RP11-300M24.1
random_set_9060	9.4607e-10	2.11386e-12	3.80904e-09	1.77803e-11	6.77257e-20	LRRFIP2;STAT2;LRRC16A;NFE2;GFRA1;CTD-2297D10.2;RNF219;LINC00937;C14orf64;GYPC;LINC00595;C10orf118;HIP1R;AC096574.5;TMEM189;LINC00899;RP11-374P20.4
random_set_6884	5.03987e-11	4.13306e-11	2.44323e-10	2.80235e-10	6.84678e-20	UHRF1;POLRMT;TTC13;RPS7P10;ERCC6;CEP350;MAD2L2;EXT2;RP11-561O23.5;URI1;CDCA3;RN7SK;PPP1R3D;AC013275.2;DDX20;CCDC19;MTR
random_set_7911	5.49002e-13	3.99815e-09	3.60499e-12	1.92146e-08	6.92682e-20	EPC2;RP11-61A14.4;NIT2;PTGER3;AC010524.2;LY96;P2RX1;GCSAML;TMX3;SNTB2;RP11-120J1.1;RP11-126O1.5;WBP1;PDLIM2;SHMT1;TEX26-AS1;RP11-517C16.2
random_set_810	4.2311e-11	5.01846e-11	2.07123e-10	3.3482e-10	6.93489e-20	CENPW;LINC00609;TACC3;HSF1;CASC14;PLEKHG5;CNTN6;KIF21A;SMYD2;CTD-2245F17.3;RP11-196O16.1;RP11-421E14.2;AC090044.1;SEPT5;CD52;SNRPD2;RP6-24A23.7
random_set_8494	3.62849e-11	6.04168e-11	1.79646e-10	3.95955e-10	7.11319e-20	UBE2G2;SGOL1;CYSLTR2;PTPN1;LSM2;SASS6;FEZ2;PMFBP1;CEP128;CTD-3199J23.6;KDELC2;PLA2G4A;ADCY10;MARCH5;IMP3;RP11-420A23.1;KPNA3
random_set_2887	6.51305e-16	3.11396e-06	7.46129e-15	9.64767e-06	7.1984e-20	AP003025.2;BROX;ANXA11;DLGAP4;PPP2R3A;PHOSPHO1;FAM3B;ISCU;NQO2;PI4K2B;C17orf70;RP11-351A11.1;TOPBP1;AKT2;TXNRD3;KYNU;INTS4
random_set_2451	1.71947e-05	1.08028e-16	3.82143e-05	1.8921e-15	7.23053e-20	ERI2;THTPA;FAM86C2P;TTC40;PHF10;ATP7B;SLC47A2;CTB-161K23.1;RP11-569G13.2;C8orf44-SGK3;PEX16;EPHA5;TGFBI;IGFBP5;ABL1;SLC22A16;TMPO-AS1
random_set_4693	1.95663e-18	0.00087017	4.11963e-17	0.00177603	7.31661e-20	AMER2;BRD7;SNRPG;AC119673.1;FAM65A;C12orf75;ABCA11P;RP11-493K23.4;GALC;MALAT1;RP11-258C19.5;RP11-1348G14.6;TMEM233;RP11-408P14.1;TSC22D3;RP11-62H7.2;PEX7
random_set_2183	2.09704e-12	1.1026e-09	1.25584e-11	5.83751e-09	7.33095e-20	NLGN4Y;OSR2;FNBP1P1;ZNF71;OXCT1;LAMA4;BTG2;EPHB1;HIST2H3D;ESPNL;C9orf64;NPIPB11;DKFZP779J2370;OTX1;NCF4;AC007390.5;PPP1R12C
random_set_4575	1.73059e-09	1.27298e-12	6.70058e-09	1.10035e-11	7.37301e-20	WDR77;EPB41L3;ARSE;GSAP;ASUN;AC034220.3;CCDC109B;HCG22;AP1AR;CYBB;NR1I3;AUP1;RP11-104N10.1;RP11-157J24.2;RBPJ;ZC3H12B;RP11-319G6.1
random_set_3425	2.80191e-09	7.78717e-13	1.05544e-08	7.0225e-12	7.41182e-20	CD1E;RAD51;LRRFIP2;CCDC130;LARS;CD59;VPS11;SOGA2;MTSS1;SCARNA12;VPRBP;TRIM58;CTC-503J8.6;RNF219;UCP2;GMIP;DHX58
random_set_4017	7.04909e-20	0.0206629	2.30386e-18	0.0322588	7.43196e-20	RPL9;DPH6;ALDH9A1;CD200;CTD-2575K13.6;COG6;EPHA6;AC017099.3;DKFZP434E1119;APC2;VPS4B;SATB1;AC007405.4;RP5-940J5.6;EPHA8;FKBP1C;RP11-122C5.1
random_set_4554	5.90324e-12	3.95629e-10	3.30007e-11	2.25452e-09	7.44008e-20	NEDD4;SCEL;LY6G5B;NTN5;RP4-575N6.4;UBXN6;ELL2;FOSL2;GORASP2;CKAP2;IFITM3;STX5;RP11-440D17.4;RP11-548O1.3;ULK3;EDC4;RP11-147L13.8
random_set_8831	8.88639e-11	2.58132e-11	4.14906e-10	1.80656e-10	7.49553e-20	SNX9;MOGS;FAH;RETN;ID4;CCDC97;CCDC28B;WNT9B;FOXD4L1;SAMD13;SLC9A1;GYG2;LHFPL3-AS1;PCDHB1;EFNA5;RPL7;RP11-44N11.3
random_set_4075	4.12046e-15	5.42287e-07	3.99309e-14	1.88444e-06	7.52473e-20	CTD-3193O13.9;RGS7;MT3;FAM3B;FAM66C;SIX2;CFD;CTC-548K16.6;RP1-161N10.1;ACOT1;ASCC1;FAM217B;UBA1;C6;RP11-481H12.1;LOXL1-AS1;SPI1
random_set_197	2.768e-09	8.12968e-13	1.04424e-08	7.30929e-12	7.63266e-20	STUB1;SLC25A1P5;TANC2;NFU1;GPAT2;SFSWAP;DGKH;SLC10A3;CTC-398G3.1;TSPYL2;EIF2B5;UBQLN4P1;MYCL;RYR2;CD320;CXCR6;C11orf73
random_set_9205	9.94062e-13	2.47221e-09	6.27231e-12	1.22763e-08	7.70009e-20	RIPK1;XRCC3;ZNF382;CTB-113D17.1;KCNJ12;NCBP2-AS2;CD72;AC099522.1;MEF2D;MTA1;CCL28;B4GALT2;RTN3;FAM104A;TMEM63B;SIX1;RP3-337H4.9
random_set_8254	1.06778e-11	2.26563e-10	5.72903e-11	1.34792e-09	7.72229e-20	HOXB7;KCNB2;PTGER4;RP11-114H20.1;MANBAL;RP11-162A12.2;MMAB;RP11-207C16.4;GULP1;AK4P1;NOSIP;LINC00881;CWC27;MRPL17;TMEM150A;HOXD13;UNK
random_set_2029	5.45226e-16	4.13612e-06	6.36267e-15	1.2542e-05	7.98005e-20	COA3;TBX15;RP11-936I5.1;NDUFV3;RNF166;AC004538.3;RP11-426L16.8;AKIRIN1;TNPO3;BRAFP1;NFKB2;MED27;BDP1;RP11-100M12.3;ANKUB1;CTD-2246P4.1;RSPH3
random_set_2097	1.56832e-12	1.65381e-09	9.58144e-12	8.44728e-09	8.09371e-20	TTBK1;BTC;SEC14L1P1;RP11-383H13.1;NBPF20;RP11-434H6.7;RP11-1002K11.1;RPE65;NDUFA5;GMEB1;TFDP2;CENPF;FOXS1;LRRC37A;CCDC50;CPXM2;SYNDIG1
random_set_6324	8.52916e-12	3.07722e-10	4.62833e-11	1.78098e-09	8.24295e-20	LTA;PSMB1;C12orf56;LINC00908;PRRC2C;RAB40C;CPLX2;C14orf166B;RP11-127B20.2;CTD-2020K17.1;NBPF9;ANKRD30BL;MAML2;PTPRM;PARP9;PRDM12;RP11-138I1.4
random_set_1376	2.3734e-13	1.11015e-08	1.66805e-12	4.95652e-08	8.26774e-20	RP11-524O1.4;CTA-984G1.5;AC007255.8;LRRCC1;RP4-751H13.7;GPM6A;AP001429.1;LINC00404;ANAPC11;CTD-2162K18.4;GNG7;RP11-326C3.11;ZSCAN32;PPP1R32;COL26A1;VAPA;AC007969.5
random_set_3457	3.88296e-19	0.00464219	1.01206e-17	0.00825361	8.35311e-20	ZFYVE28;EDIL3;LHFPL3;RTP1;CSRNP2;MBD6;MT-ND2;RP11-1166P10.1;PMS2;ATCAY;AC005330.2;NCKAP5;RAB7L1;TNPO2;COLQ;IRF2;MYOZ2
random_set_305	4.78069e-19	0.00381017	1.21042e-17	0.00690584	8.35898e-20	RP11-444D3.1;SEC24B-AS1;APOC4;DHDH;RP11-63M22.2;RHOXF1;CDK1;CEL;TRMT6;ODF3;RBMS3-AS3;RP11-1299A16.3;RP11-265D17.2;HERPUD1;ANKRD61;RSPH1;FES
random_set_7573	2.9089e-13	9.26335e-09	2.00911e-12	4.1731e-08	8.3842e-20	GTF2F2;SPNS2;HAVCR1P1;IRS2;TRIM58;C17orf97;FRAS1;GAL3ST1;RP11-481A20.10;DTX3;ALDH8A1;RBBP5;RGS7;LINC00202-1;KLK6;AC119673.1;ABCB9
random_set_6523	5.59064e-13	4.84366e-09	3.66224e-12	2.29363e-08	8.39982e-20	KITLG;CPSF3L;C1orf122;AC108142.1;TENM1;C7orf55-LUC7L2;SLC10A6;RAB30-AS1;CTD-2560K21.6;RPS2P46;MGAT3;SOX2;HERC2P7;RP11-360F5.3;PLK3;MCM8;PGS1
random_set_6497	1.36885e-08	1.84875e-13	4.61405e-08	1.85078e-12	8.53959e-20	RP4-742J24.2;SH3BGR;RP11-151N17.1;KBTBD6;HSF5;TMC7;AC093323.3;FAM8A1;SAMD11;GABRR2;AC018755.1;COX6B2;CPAMD8;RP11-666A8.8;HPN;FGD6;SASS6
random_set_5774	4.00238e-19	0.00462638	1.03968e-17	0.00823135	8.558e-20	RP11-977G19.12;IFLTD1;RP11-182J1.16;NIT2;RP11-875O11.2;RP11-424G14.1;RASGRF1;C11orf87;RP11-161H23.9;RP11-315J22.5;ENPP7P2;KIAA1191;FMR1;TLK1;TBX4;USP22;COG5
random_set_8532	4.39987e-07	5.6623e-15	1.20063e-06	7.30693e-14	8.77292e-20	PTPRVP;C1GALT1;RPS12P28;SEC61A1;RP11-500G22.2;NOG;BHLHE22;APOC1P1;RPS10;RPL21;DKFZP434E1119;HBEGF;GBAP1;ABHD4;NMT1;AC022400.2;SEMA3D
random_set_9278	8.89059e-11	3.0991e-11	4.14908e-10	2.139e-10	8.87487e-20	RNF183;DNAJC6;RP11-339B21.14;PPP1R36;CTD-3203P2.2;AL589743.1;RP11-274B21.8;STMN4;RP11-332H18.4;CHMP1A;SEC13;NXPH1;BAHD1;RP11-177H2.2;RP11-420K14.6;RP11-715J22.4;EIF3B
random_set_2652	0.000143365	1.54991e-17	0.000280257	3.20261e-16	8.97553e-20	IL7R;UBE2A;KCNJ12;TMEM191C;CTD-2568A17.5;KRR1;WDR86;CTB-152G17.6;LCT;MGAT4B;DDX31;LRCH3;AL590708.2;EIF4E1B;KCNJ1;ADIPOR2;CCDC38
random_set_961	1.79642e-11	1.60481e-10	9.34754e-11	9.82835e-10	9.18709e-20	KATNB1;RP11-317N12.1;CALML3-AS1;GFOD1;ANK3;CTC-332L22.1;AC005253.2;RP11-324H6.5;UNC13B;WDR20;OR2L13;WASH3P;MIR4458HG;RP11-343J18.1;RP11-680F20.12;RP1-12G14.7;RP11-214N9.1
random_set_2098	4.18505e-17	6.01065e-05	6.32412e-16	0.000150658	9.52779e-20	KDELR3;TMSB15B;ICMT;AC004019.13;LIMD2;TBX3;AVEN;FBXL12;WDR60;MIEF1;GMFG;NIPBL;DTNBP1;RP1-239B22.5;IRAK2;JDP2;KNOP1
random_set_6597	5.02026e-06	5.24677e-16	1.19343e-05	8.14371e-15	9.71895e-20	MOXD1;SLC2A14;NFKB1;G2E3;DZIP1L;BICD1;PPP3CA;RP11-3P17.4;PTENP1;NUMB;RP5-1157M23.2;AC062017.1;RP11-87H9.3;FEZF1-AS1;FAM8A1;RP11-690D19.3;MAPK1IP1L
random_set_5267	7.7745e-20	0.0255032	2.51627e-18	0.0390952	9.83742e-20	ANXA5;CPB1;PPTC7;UHMK1;DEPDC4;PMS2P2;PRKAG1;RALY;ARMCX3;C12orf50;CASC11;IDO1;PARP14;EYA1;FAM167A;FAM49A;PCP4L1
random_set_3508	2.67064e-18	0.000908054	5.42867e-17	0.0018432	1.00061e-19	RP11-552F3.9;PVALB;AC073254.1;PCDHA14;ATXN7L3;IFI35;RP11-38L15.3;STRC;ALDOA;LECT1;PLN;RP11-340I6.8;SOCS7;AGO2;TADA2B;TMEM216;RP11-525K10.3
random_set_8155	1.89733e-16	1.45861e-05	2.46431e-15	4.07361e-05	1.00386e-19	VAMP7;DHRS4L2;PCNP;CACNA1G;AC004603.4;RP11-488L18.10;AL022341.3;PHPT1;RP11-343J3.2;FNBP1;RPL5P1;RP11-135J2.4;BRINP3;NUP153;MLC1;C10orf35;THEMIS
random_set_1327	4.9216e-15	6.28846e-07	4.70564e-14	2.16716e-06	1.01978e-19	MXRA7;CLIP4;KIAA0319L;LINC00957;STAMBPL1;TAF9;PCNT;KIAA1467;SPIN3;PSAT1;C10orf137;MST1L;MARK2P9;CHCHD1;C7orf13;BEX2;C3orf38
random_set_1470	1.23938e-16	2.29021e-05	1.67727e-15	6.18035e-05	1.03661e-19	VWA5B1;C9orf9;CHAF1A;RP11-238F2.1;KRT18P34;PFKFB3;TTI1;RCN3;C3orf72;PTPN20A;CACNA1D;SEPT6;EOMES;ADPRHL2;SERPINE3;C19orf47;C5AR2
random_set_4369	1.21438e-09	2.61349e-12	4.80608e-09	2.16549e-11	1.04075e-19	TNK2-AS1;KCTD18;GGT7;CNPY2;SMU1;AC068039.4;SMIM12;KLHL10;PRKCD;RP11-305E6.4;EYA3;SRD5A3;CCDC158;FAM211A;ANKRD45;CENPQ;POLR2A
random_set_5620	9.07262e-09	3.46829e-13	3.14834e-08	3.30661e-12	1.04103e-19	USP11;PDE3B;RBM42;AKAP10;RP11-373E16.3;DDX1;COL6A3;RP4-545K15.5;AC140481.1;PLEKHM1P;SP4;LA16c-431H6.6;PARPBP;P2RY14;CTA-407F11.6;MYBL1;GLIS3
random_set_8858	2.63049e-07	1.15329e-14	7.42102e-07	1.42572e-13	1.05803e-19	PPFIA1;DCUN1D3;XAF1;SKA1;DMTN;CLEC5A;RP11-62H7.2;BCAN;MYBPH;VN1R83P;ADCY5;SYT8;C9orf41;MED25;PRPF38A;CTC-471F3.5;AK7
random_set_5699	1.02339e-16	2.86441e-05	1.4235e-15	7.59865e-05	1.08167e-19	TLR10;CACNA1A;TRPS1;ZNF516;DSCAML1;RGL1;SNX30;HUS1;FAM216A;RP11-509J21.3;RP11-73E17.2;TRUB1;ICA1;FBXW11P1;CDK18;GNA11;EFCAB11
random_set_1699	3.09372e-12	1.16487e-09	1.80726e-11	6.15742e-09	1.11281e-19	UVSSA;AHSG;PTGER1;LRRC7;ADD3;RP11-255E6.6;SYT2;LEAP2;HCG17;ANKRD13B;ZNF211;EIF4BP6;RGPD3;HLA-DRA;GALNT9;UGP2;SLC7A4
random_set_7670	2.39241e-12	1.55792e-09	1.41829e-11	8.01067e-09	1.13614e-19	ZNF663P;WDR52;SIGLEC1;LGR4;PPM1E;IMP3;RP11-403B2.7;AKAP3;LINC00610;EXTL1;SNX14;FBXO8;FOXH1;LINS;CASKIN1;RP11-79N23.1;GSTM4
random_set_6278	7.51566e-12	4.9302e-10	4.12536e-11	2.76694e-09	1.14146e-19	CTB-114C7.4;CTA-299D3.8;SYAP1;PLA2G4B;BDNF;NBEA;CORO7;SAMD11;CCAR1;RP5-1071N3.1;NAA16;VCPIP1;FAM189A2;HUS1;SLC25A2;ATM;KIF5B
random_set_3822	4.02122e-14	9.07248e-08	3.27494e-13	3.53325e-07	1.15712e-19	MACROD1;PDE1A;CLCNKA;PRC1-AS1;C3orf62;CTD-2619J13.13;OCRL;EBF4;INSIG1;SAMD4A;MINPP1;BEND5;HMGCL;PRDM5;IFNGR1;NMD3;RP11-51O6.1
random_set_8378	1.94861e-12	1.97465e-09	1.17327e-11	9.96893e-09	1.16963e-19	CDH6;BRWD3;DGKQ;CEP350;RP11-68I3.4;LINC01057;FOLR3;TLE2;GCLC;NDC1;C9orf106;MRPS7;AC008964.1;RP1-182O16.2;TOR4A;IHH;NMT1
random_set_9819	5.56321e-12	6.8785e-10	3.12396e-11	3.79228e-09	1.18469e-19	LRP1B;RPL13A;ACY3;HEATR4;CDK16;RP11-440L14.1;CMAHP;WDR77;OR51E1;TMEM201;NDFIP2;PAPPA;AAGAB;CHRM1;TUT1;AE000661.37;POU2F3
random_set_3180	6.23455e-12	6.19003e-10	3.46977e-11	3.44499e-09	1.19533e-19	RNF130;GREM2;CAB39L;AC092198.1;RP11-137L10.6;DENND5B;ATXN7L3B;LINC00689;ZRANB3;MRPL45P2;MEIS1;NEURL3;FAM182A;B4GALNT3;RPE;CHST3;MEGF11
random_set_8622	4.33372e-14	8.76139e-08	3.51513e-13	3.43007e-07	1.20571e-19	ZBTB7A;POLR2M;HNRNPLL;AC005618.6;IL18R1;AC004453.8;RP11-434H6.6;GNB1;RHBDL3;CAMSAP1;UQCR10;VBP1;PTGFR;ANKRD33;SLC37A3;COPS7B;RP11-523L20.1
random_set_5489	1.00232e-12	3.99404e-09	6.31647e-12	1.9204e-08	1.21302e-19	CHRM4;VANGL2;IMPG1;SMG1P1;DNAI1;IMPG2;RP11-802E16.3;GPR116;TRAPPC9;PRELP;VPS4B;USP20;MRPS17P1;RP11-286E11.2;SON;FBXO32;DMRTC1B
random_set_3783	2.92478e-08	1.25296e-13	9.45402e-08	1.29854e-12	1.22764e-19	RASSF4;TPI1P2;CCDC87;DUSP8;AGO1;PECR;KDM5A;RPL3;C7orf61;IQCA1;MICA;CDIPT;KCNK2;RP11-643G16.4;NUDT14;MBLAC2;AC004158.3
random_set_7572	4.82305e-19	0.00615552	1.21806e-17	0.0106674	1.29935e-19	YES1;TTYH3;RP11-572C15.6;RP11-374P20.4;RP11-700J17.1;COL4A5;AC011330.5;KIAA1737;RXRA;RP11-165F24.3;CTD-2240E14.4;TOMM34;NPC2;NIF3L1;LETMD1;ARIH2OS;GNAL
random_set_1462	1.25501e-07	3.12246e-14	3.69484e-07	3.54056e-13	1.30818e-19	ZNF136;C6orf3;MAP3K4;HLA-DQB1;RP11-425I13.3;NEK4;RP11-116O18.1;ZBTB44;DDX39A;RP11-138E2.1;NPHP1;MRPL52;FAIM2;NPB;BRD7;B3GAT2;POLDIP3
random_set_3778	2.1447e-08	1.85842e-13	7.05102e-08	1.85675e-12	1.30919e-19	RP11-20I23.6;ZDHHC6;RP11-100K18.1;PIGM;FRZB;PGK1P2;CORIN;LRRC73;SMARCA4;RP11-286N22.8;FRRS1;TTC3P1;AL354993.1;SPRY1;NPRL3;TMUB2;SH3GL1P1
random_set_4326	1.3264e-11	3.25032e-10	7.02611e-11	1.87249e-09	1.31563e-19	AC022498.1;DDX47;SAMD5;ANXA13;FGF1;SH2D5;ARHGEF5;PGBD5;CTD-2104P17.1;GLRA1;ZNF256;TJP2;FAM66E;ISOC2;VWA5B2;AC079354.3;CLSTN3
random_set_2411	4.1168e-12	1.05996e-09	2.3544e-11	5.62967e-09	1.32545e-19	NAT8L;RP11-438N16.1;TMIE;PALMD;SLC16A7;TULP2;AJAP1;PNPLA7;ARMC12;FSCN1;CARF;ZFYVE21;CCDC42B;AC011515.2;ADO;CHRM1;PNLDC1
random_set_2682	3.43212e-09	1.22298e-12	1.27128e-08	1.06172e-11	1.34975e-19	RP1-257A7.5;NOS1;MRPL37;ACTR6;C4orf50;KEAP1;SOCS5P4;APOA1;DAAM2;LINC00578;FAM155B;CTD-2012K14.7;CHST9;SNX4;NCF1B;AC016629.8;CNOT8
random_set_7486	5.91186e-11	7.42617e-11	2.83435e-10	4.79465e-10	1.35897e-19	ANKRD18DP;PFN1P3;RP11-613F22.5;C11orf49;AC092171.4;NDUFS1;FZD2;AP1G2;SLC12A9;RP11-423H2.3;EGR2;GLT8D1;RP11-447H19.3;CXCL9;HMGN3;RP11-435B5.5;GGACT
random_set_4756	3.81345e-18	0.000904789	7.50754e-17	0.00183695	1.37909e-19	TMEFF1;WDHD1;ZCWPW1;GPC6;CPEB4;PAIP2;NAP1L2;ANKFN1;RP11-176H8.1;ARHGEF7;RP11-251G23.2;ATP12A;AC010336.1;AC116366.6;ZMYM3;TMEM229B;UBQLN1
random_set_903	2.90666e-06	1.33388e-15	7.13012e-06	1.93897e-14	1.38251e-19	RP3-522D1.1;RP11-923I11.6;RNF212;PRIMPOL;CDKN2A;RIMKLA;PARD3B;HEPH;LRRTM1;HIST2H4A;RANBP2;RP11-707P17.2;CTD-2368P22.1;LRCOL1;USH2A;YDJC;BAG6
random_set_1594	1.46474e-12	3.13751e-09	9.00916e-12	1.5374e-08	1.38506e-19	MAP1LC3B2;FKSG62;IQGAP2;RPL10;GRHPR;RP13-996F3.5;SNRPD2;RP3-467K16.2;TSSC4;MIA;AC011897.1;RP11-162G10.5;RP11-203J24.8;TMEM159;SLC32A1;RP11-764K9.4;ISM2
random_set_4949	6.01794e-08	6.98861e-14	1.84788e-07	7.49925e-13	1.38577e-19	UBP1;RPL10P15;LMBR1;GRB14;ZNF560;STK36;CLDN12;LILRA6;TUBB2A;ATF4P1;RP11-438L19.1;RP11-292F9.1;FOXD4L2;CTD-2583A14.11;BCL2L1;AC079776.2;ZBTB20-AS4
random_set_6024	5.59847e-13	8.68284e-09	3.66428e-12	3.93106e-08	1.44045e-19	RP11-45P15.4;NPIPA2;SAMD8;GPN1;SERPINI1;RP11-328M4.2;RP11-182I10.3;C9orf142;RBPJ;LYG2;UBLCP1;RP11-85O21.2;CD320;DAPK2;RP11-22B23.1;GRM7;PRPF40B
random_set_2158	5.28414e-12	9.10323e-10	2.9756e-11	4.91054e-09	1.46118e-19	CTC-378H22.1;TRIM54;SLC25A11;RPL18AP3;NDUFA3;CLINT1;TMSB4XP4;MFSD6;PRG4;CADM2;RP11-81H14.2;LAMB2;SV2C;TWF1P1;NUS1;SLC17A6;PQBP1
random_set_2894	5.93061e-06	6.92967e-16	1.39887e-05	1.05969e-14	1.48237e-19	ZC3H13;CYP7A1;MEOX2;RP11-1299A16.3;SERTAD4;SERINC2;PPP1R17;UBXN1;SOD1;TSR1;CAD;STRIP2;GPR108;TMEM161A;RP11-400K9.4;SELM;ZFYVE27
random_set_7807	7.99597e-17	5.14495e-05	1.13429e-15	0.000130822	1.48391e-19	WDR62;RP5-1024G6.7;RP11-457M11.5;AC006946.15;RELL1;UFSP2;CTD-2145A24.3;DNAH2;SSTR3;ALKBH2;MGST2;RP11-91G21.1;ZFP82;NR5A2;UXS1;PGR;MBOAT7
random_set_8053	1.28785e-10	3.74842e-11	5.87106e-10	2.55716e-10	1.50133e-19	ARHGAP8;ATP1A1;RELT;EIF5AL1;FAM149A;DGCR9;CRYBB2;RUNDC3A;TMEM8A;ARPC3;FAM86B3P;CLDN5;EML3;RNF166;GMPR2;GRID1;ARF4
random_set_9400	1.81075e-17	0.000225293	2.97851e-16	0.000511498	1.5235e-19	AHR;PGA4;AP000569.9;NUDT17;APBB1;RP11-277L2.3;CBLN3;RP11-357K9.2;RP11-20J15.3;AC004951.6;ATF5;CASC10;N4BP1;RASL11A;AC093616.4;ATP1A4;AP5Z1
random_set_3671	1.68835e-16	2.5736e-05	2.22174e-15	6.88473e-05	1.52961e-19	FHL3;ABCB10;DSN1;C11orf1;AC093391.2;AC074289.1;APOL4;RP11-893F2.14;NAA35;SPATA20;TBP;AP003774.4;RP11-21A7A.4;DDIT4L;SMARCA2;HOXA5;RPP30
random_set_1692	2.84534e-19	0.0120813	7.77492e-18	0.0197007	1.53172e-19	ARHGDIB;AC018816.3;SYNPR;NEK1;RP11-367H1.1;STYX;AC092835.2;CBR4;RP11-362K14.6;MIEF2;AGPAT3;GRIPAP1;SETD7;GFM2;MAB21L2;RP11-339B21.8;WSB2
random_set_5358	3.14658e-12	1.66462e-09	1.83519e-11	8.49816e-09	1.55957e-19	RP5-890O3.9;LYSMD4;PNPT1P1;DHRS7;CYP2A7;RP4-734P14.4;GM2A;PLCG1;RIPK3;LRP5L;LLNLR-246C6.1;CHAF1B;RP3-324O17.4;SPAG6;VRK2;PINK1;EML3
random_set_9889	7.15513e-14	7.20502e-08	5.57309e-13	2.85353e-07	1.5903e-19	SPATA2;ACVR1C;FTH1P7;PARD3B;AC007163.3;LANCL2;SEPT4;EFEMP1;MAP2K4P1;SETBP1;OAZ1;PARVB;CDC42EP5;PPM1H;UPK3A;BRINP1;GPR114
random_set_3460	1.24077e-11	4.41755e-10	6.60051e-11	2.49745e-09	1.64844e-19	UBE4B;LHX6;TFG;RCC2P6;SLC25A33;VPS33B;CHKB-CPT1B;ARL8A;AC096559.1;MIR143HG;CCDC43;AP000351.10;AC079341.1;SFRP2;ZNF800;HTR1B;PKDREJ
random_set_9050	9.98637e-16	5.03393e-06	1.09271e-14	1.50867e-05	1.64854e-19	RP11-208N14.4;SYNPO;AKAP5;LRRTM2;RP11-478C19.2;C10orf35;RP11-792A8.4;AC005481.5;FAM186B;ZNF517;STK24-AS1;DENND1B;LAMB1;BANF1;ACSL3;SLC24A3;FAM222A
random_set_1933	2.55391e-16	1.9101e-05	3.24957e-15	5.22015e-05	1.69632e-19	XPR1;RP11-680F20.11;FAM163B;ZNF383;ALDH1L1-AS2;FBXL18;NUTM2A-AS1;RP11-496H1.1;PPP2R2D;NDFIP1;TMEM260;HILS1;ERAS;CTD-2308L22.1;ASB9;CCT6A;PRRT4
random_set_1767	1.48072e-06	3.35183e-15	3.77581e-06	4.51334e-14	1.70415e-19	TECR;CTD-3092A11.2;RARB;ATP2B4;PPP1R8P1;FAM35BP;RP11-375N15.2;RP11-10L7.1;ARPC4;RP11-374M1.2;ARRDC3;MCM5;CABP7;KCP;HTATSF1P2;LYRM9;USP36
random_set_7125	3.33768e-15	1.63478e-06	3.30497e-14	5.30654e-06	1.7538e-19	RP11-298I3.5;CEP89;SPEG;PMS2P10;SEC14L4;TTC5;ZNF497;RP5-940J5.6;SMAD3;CCNH;RP11-301L8.2;CTD-2331H12.5;FSTL3;SH3GL1;ARRDC3;FBXL13;RP11-225B17.2
random_set_5746	4.75554e-12	1.23587e-09	2.70074e-11	6.49497e-09	1.75412e-19	EMC6;RAB43;RP11-638F5.1;KIF15;SCARF2;LYL1;CLEC18B;PGGT1B;MARC1;PDIA5;HOXD3;MPPED1;UNC80;RP11-539I5.1;ZHX1;GPA33;BRAP
random_set_8232	2.21926e-17	0.000215113	3.57405e-16	0.000491286	1.75588e-19	JAKMIP1;MTR;RP11-797D24.3;UBXN11;TTLL4;TMEM136;TPT1;PCDH10;CTC-467M3.3;PDZK1P1;GRIP1;RP11-357C3.3;TAF4;RP11-20D14.6;EXOC3L2;MLLT11;AVPI1
random_set_986	3.41963e-16	1.5149e-05	4.22741e-15	4.21549e-05	1.78206e-19	SOHLH1;MTX2;TMEM230;ADCY3;ACBD7;GNPNAT1;PPP1R9B;LHX4;C21orf67;RNF43;PGM3;ZNF610;CLDN3;ACAP2-IT1;RP11-815J4.6;CTC-203F4.2;SPPL2B
random_set_6640	8.53251e-11	6.93677e-11	3.98942e-10	4.49901e-10	1.79484e-19	ENDOV;DNAAF3;RP1-212G6.7;ITGB1BP2;HMGCR;CTC-338M12.6;OCIAD2;CMSS1;ANXA1;C20orf26;CTD-2647L4.4;ADNP;MT-RNR2;DNAJB9;CACNA1D;CASP7;CTD-2228K2.7
random_set_7495	7.74659e-12	7.8127e-10	4.23817e-11	4.26267e-09	1.80659e-19	FRRS1L;CTA-268H5.14;RP11-73M18.9;ASL;GABRA5;FAM90A25P;RP11-66N24.3;TRIM68;RP11-689P11.2;PCDHGA3;ERBB4;TTC21A;CTD-2517O10.6;MTRNR2L4;TMEM176B;PPP3CC;IL12RB1
random_set_5842	3.77356e-14	1.56642e-07	3.09593e-13	5.88496e-07	1.82194e-19	C6orf57;RNASEH2B;AL161668.5;STAP2;DYNC1LI2;AC093838.4;C9orf41;RDH10;CTB-25B13.12;ZNF674;RP11-216N14.7;RP11-540B6.6;OBSL1;C11orf86;CASC1;DPP9;TRPV6
random_set_4230	1.05793e-12	5.93067e-09	6.65016e-12	2.76774e-08	1.84059e-19	SATB1;FBLL1;DESI1;SMCO3;LDHB;PMPCA;CYP51P2;SCAMP1;SLC38A10;FBXO11;EIF4EBP2;RP11-656D10.3;DRD1;RP11-147I3.1;TRIML2;ADAMTS4;ADSSL1
random_set_624	2.32397e-17	0.000221858	3.71873e-16	0.000504503	1.87611e-19	GBAS;NOXA1;PDE2A;TMEFF1;OTUD5;CDH23;LARP7;CAND1;TMEM51-AS1;TIMM8A;PSMB6;MAPK6;FBXO6;RPL26;RAMP1;ZBTB39;SPRY2
random_set_9910	5.11359e-11	1.21353e-10	2.47776e-10	7.59484e-10	1.88182e-19	UBA5;GYG1;RP11-343H19.1;CMTM2;C19orf73;RFWD3;AC083899.3;TMEM179;CTD-2196E14.6;HBE1;POLR1B;EMX1;EQTN;KMT2A;POU5F1B;DBIL5P2;ARPC2
random_set_6468	3.83999e-12	1.73093e-09	2.21092e-11	8.80968e-09	1.94775e-19	ZBTB3;EBF4;HOXA1;DPY19L1;RAD51C;TAS2R20;FERMT3;EIF1AD;CERCAM;CADM2-AS1;DGCR6;CACNA1E;IQSEC2;RP11-175B9.2;SNPH;RP11-539I5.1;SPATA20
random_set_8404	1.73306e-07	3.59585e-14	4.9949e-07	4.03615e-13	2.01601e-19	KLHDC10;HRH1;OSTM1-AS1;HSPA8;MST4;RP1-127C7.6;AFAP1-AS1;PRCC;MSH3;RINT1;PDCD10;FAHD1;SUZ12;RP11-1055B8.3;RP11-189B4.6;PPP1R37;POU5F1
random_set_4503	2.26163e-11	3.00327e-10	1.15902e-10	1.74322e-09	2.02042e-19	IQCG;SELM;CSTB;NLRP3;HERC2P4;OXCT2;RP11-156K13.3;CTD-3092A11.2;NUDT19;AC010761.8;UNC5C;RP11-68I3.11;PTPRQ;GPAM;MAD1L1;ADAMTS1;RP11-573M3.3
random_set_3331	1.99317e-15	3.16563e-06	2.06996e-14	9.80168e-06	2.02891e-19	PTCHD1;SMC1B;RALBP1;ZNF800;MEN1;TADA2B;POU6F1;SOBP;XAF1;C12orf39;SDHAF2;RP11-535A19.2;RP11-456K23.1;CUL5;RP11-15H20.5;HIST1H2BC;LINC00263
random_set_6056	1.63547e-10	4.22244e-11	7.35778e-10	2.85714e-10	2.10222e-19	IER3;ATP6V1B2;RP11-510H23.1;TUBE1;ATG10;NSG2;PMS2P10;RP11-357K6.1;A2M-AS1;RASGRP2;CAPRIN2;TIAM2;PLEKHF1;NRBP2;MBD4;COG3;ADAM28
random_set_763	3.2242e-09	2.22341e-12	1.19833e-08	1.86445e-11	2.23422e-19	PHYHIP;TEX40;GABBR1;IRS4;AC022596.2;FBN1;AAR2;ZC3H14;SEMA7A;RP11-403B2.7;CTD-3195I5.1;COPB2;RP11-454P7.3;CTD-2560K21.6;SPAG5;ZNF570;CARD14
random_set_6738	1.75415e-07	3.96611e-14	5.05424e-07	4.44178e-13	2.24498e-19	ELFN2;RCC1;ERI3-IT1;RP11-149I23.3;KLHDC8B;ZNF436;FUT3;TUBA4A;IFI27L2;TCERG1;RBM26;IL18RAP;AP000662.4;ST6GALNAC4;DENND6A;RP11-578F21.12;CHRNB2
random_set_1066	3.68371e-15	1.95157e-06	3.60125e-14	6.24166e-06	2.24778e-19	PELI1;SCN3B;PHAX;CALM2;STX12;RASIP1;RANBP6;YBX1P10;SMEK2;RP11-756P10.3;RP11-561C5.5;HERPUD1;MASTL;WNT2B;RP11-90L20.2;C6orf226;HERC2P5
random_set_3569	5.96559e-12	1.33262e-09	3.33307e-11	6.94143e-09	2.31362e-19	LHX3;NCAM2;DHRSX;LINC00562;CTD-2377O17.1;CTB-58E17.1;PAAF1;SIK2;ERP27;RP11-500G22.2;ZNF580;FSD2;B3GALTL;FICD;HDLBP;KCTD6;RP11-386I23.1
random_set_9429	2.58707e-09	3.03998e-12	9.79679e-09	2.47984e-11	2.42945e-19	C20orf196;TSHZ3;PCDH8;LOR;SYCE1;MNDA;SLC6A8;RP11-495P10.5;LAMP5;RNASEH2A;ZC3H6;SIGLEC10;LINC00303;RP11-307E17.8;FOCAD;DOCK10;POGZ
random_set_2733	2.874e-12	2.96797e-09	1.68481e-11	1.45861e-08	2.45748e-19	RP11-363E7.4;ZFY;SELRC1;TSPAN7;EVC;AXIN1;RP11-480G7.1;C17orf72;TCF7L2;RP11-166N17.1;RP11-16K12.1;RP11-114O18.1;RP5-874C20.3;GPD1L;RP4-740C4.9;CNTNAP2;GPRIN1
random_set_6102	2.08502e-14	3.92226e-07	1.78989e-13	1.39031e-06	2.48851e-19	TTLL13;RP11-112H10.4;RP13-580F15.2;RAPSN;LCN10;SLC8B1;HERPUD2;FAM63B;SSR4P1;SLC7A7;C10orf68;RP1-265C24.8;PDZD9;PXDN;WEE1;CSF2RA;RAB23
random_set_1702	3.19212e-11	2.71564e-10	1.58986e-10	1.59011e-09	2.52806e-19	RP3-510D11.2;CICP14;CTC-428G20.1;SPATA21;PRMT8;RANGRF;AC009093.1;RP11-677M14.7;PLXNC1;FAM189A1;KDR;PRAF2;CDH10;ACY3;IFITM1;ANGPTL2;ETHE1
random_set_8586	5.73409e-12	1.55615e-09	3.2091e-11	8.00569e-09	2.56911e-19	C1orf50;FAM189B;ZNF548;ATXN3;LINC00578;RP11-815I9.4;RP11-443B20.1;ZFP1;PROX2;MAD2L1;CLK3;RP11-219B4.7;RP11-97C16.1;KRT18P5;ANGPTL6;DCTN4;OTUD3
random_set_6364	2.06091e-17	0.000350043	3.35687e-16	0.000768563	2.57997e-19	RS1;CAPN3;CHN1;MLC1;ARHGAP10;LINC01018;PRCP;ANXA5;NOB1;AK4;SYNGR1;CTC-503J8.6;ADHFE1;RP5-874C20.3;INSL5;KIF27;NEDD8
random_set_7742	0.000184402	3.82156e-17	0.000356161	7.25226e-16	2.58297e-19	LAMA5;EPB41L4A-AS1;RP11-713P17.3;NOS3;DPM2;RPS4X;GAPDHP1;RP11-403I13.5;ICMT;CNOT6L;USP27X;BMS1P11;ALLC;LDHD;RP11-532F12.5;RP11-91I8.3;NUP88
random_set_1654	9.32453e-14	9.51482e-08	7.0701e-13	3.68258e-07	2.60362e-19	RP11-29G8.3;SORBS3;COMMD8;COX6A1P2;GPC6;CTD-3222D19.5;RP11-299H21.1;RP1-102E24.6;AP001065.2;DIMT1;DUSP28;RP11-1026M7.2;CAMKK2;BRF2;RPS6KA6;CTC-503J8.6;MYRIP
random_set_6496	2.737e-05	2.75189e-16	5.92098e-05	4.48235e-15	2.65399e-19	HNRNPDL;C15orf61;RNF126;MEX3B;SPATA22;SAP30;NR2E3;SLC2A11;RP1-127C7.6;SLC25A42;SELM;PKNOX2;MAGEA12;FLT4;RP3-468K18.6;HMX1;AL358113.1
random_set_8202	1.89282e-12	4.98613e-09	1.14243e-11	2.3544e-08	2.68975e-19	DHRSX-IT1;SAMD8;RP1-35C21.2;RP11-814H16.2;TRERF1;KBTBD7;RP11-75C9.1;ENPP2;ANKEF1;SPATA6;SNRNP200;RP11-112J1.1;GATSL3;CABYR;USP42;RPS27L;RP11-460N20.7
random_set_2185	1.73741e-09	5.22239e-12	6.72439e-09	4.09319e-11	2.75242e-19	RMI1;TGIF2;DNAJB1;BNIP3P1;PKP1;KCNJ14;RP11-277P12.20;YJEFN3;LAMA2;IFT57;SF3B4;GJD4;SIGMAR1;RP1-149A16.3;C1orf168;G6PC3;SYDE2
random_set_1527	1.5682e-14	5.83176e-07	1.37575e-13	2.01672e-06	2.7745e-19	FOXS1;ITGAE;DPY19L2P2;CX3CR1;ATL1;HPCAL4;U47924.30;IKZF4;CD8BP;PHLDA3;CXorf65;HCG20;TMEM184C;PELI2;RP11-18H7.1;DCAF10;MCM7
random_set_3323	2.73284e-15	3.25975e-06	2.76072e-14	1.00651e-05	2.77868e-19	GNPDA2;TMEM66;WNT5A-AS1;CCNK;HIST1H2AC;CD226;NHLRC4;RP11-156K13.3;POMGNT2;UBE2I;WLS;SMARCE1;RP13-753N3.1;RAB11FIP1;AC093677.1;AGAP10;XIAP
random_set_6350	9.74389e-09	9.39668e-13	3.36494e-08	8.30912e-12	2.79597e-19	LRP6;SLC25A20;WDR4;C18orf21;TCP11L2;NUDCD1;RP13-104F24.3;HENMT1;RTN3;RP1-111B22.3;CACNA1C;CD101;RP3-486I3.7;FKBPL;PMS2;LRRC49;IL7
random_set_328	1.31249e-16	6.39342e-05	1.76665e-15	0.000159373	2.81557e-19	PRKD3;RP11-191L17.1;ASAH2;AC131097.3;ABCC6P2;WBP11;RP11-219D15.3;GSTP1;RAD9A;NOX4;RAPSN;RP11-803B1.8;RP11-128M1.1;LAMA4;ASTE1;MYBL1;XXbac-BPG181B23.7
random_set_9934	5.71525e-09	1.61219e-12	2.05236e-08	1.3769e-11	2.8259e-19	COL11A2;AC093627.9;RP1-56K13.5;RP4-813F11.4;CTB-133G6.2;RP11-347C12.2;ATP13A4-AS1;RIIAD1;RP11-345J4.5;ARHGDIA;HBP1;DOHH;EIF4G2;ELMOD1;FTO-IT1;RIPK2;EXTL3-AS1
random_set_2291	6.94637e-10	1.36344e-11	2.84483e-09	9.9841e-11	2.8403e-19	RP11-423O2.5;KB-431C1.5;RP11-34P13.8;ZNF367;THG1L;LINC00899;CETN3;RP11-162G10.5;LA16c-390E6.4;AC007277.3;RP11-180P8.1;PARP12;RGPD6;RNASEK-C17orf49;RPL7;KIAA0100;EFHD2
random_set_5789	6.28143e-11	1.56561e-10	3.00003e-10	9.60002e-10	2.88003e-19	P2RY2;IL20RA;RP11-923I11.7;MS4A4A;AMER1;ZNF689;HTRA2;HSD17B11;KIF23;RASL10B;RP11-332H18.4;RP11-308D16.4;MGA;ATG4C;RP11-403I13.4;OSR2;BTBD1
random_set_7031	1.049e-13	9.63708e-08	7.85849e-13	3.72557e-07	2.92773e-19	WNK1;AC007038.7;RP11-146D12.2;RP11-412D9.4;CDH9;AC006978.6;MRPL52;ADARB2;KIT;RP11-506M13.3;RP11-82L7.4;TCERG1;CD4;SULT1B1;RP13-514E23.1;CASC10;BTBD1
random_set_8947	2.40293e-15	4.1049e-06	2.45036e-14	1.24554e-05	3.05203e-19	PURG;AKR1A1;LYST;LINC00640;DGUOK;IRAK3;RP11-45A16.4;RP11-435I10.3;RP11-589M4.1;RP1-151F17.2;C5orf47;GS1-304P7.2;CIT;CASKIN1;RBM41;RP11-175O19.4;EXD2
random_set_1342	2.33954e-12	4.62688e-09	1.38942e-11	2.20035e-08	3.05721e-19	TOR3A;AC006946.16;CCDC68;CKLF-CMTM1;LINC00842;NFE2L2;AP1AR;TMEFF2;OSBPL5;BCLAF1;SMARCA1;RBMS3-AS3;VWA7;MRPL23-AS1;RP11-1246C19.1;IL17RD;LCN15
random_set_2234	1.06637e-09	9.59816e-12	4.25568e-09	7.19344e-11	3.0613e-19	KCNMB1;RPLP0P6;PREPL;CLCNKA;CTD-2012K14.6;COL18A1-AS1;HARS2;AP2A2;NIPA1;RP11-427H3.3;RP11-288L9.1;CD163;P2RY2;ATP2B4;MCM6;NUMB;RP11-168A11.4
random_set_8740	1.46436e-10	7.22024e-11	6.62375e-10	4.67074e-10	3.09378e-19	FGF20;NUDT2;NUDT12;SYTL5;RP11-463O9.9;KHK;TCEA2;RP11-98D18.16;IL1A;TSPAN3;RP11-365O16.6;DUSP22;LILRA1;NELFE;SLC7A1;XK;CBX4
random_set_9721	1.01172e-08	1.02947e-12	3.47823e-08	9.03134e-12	3.14131e-19	CYB5D1;SETD1B;ZIC2;LINC00910;CTD-2179L22.1;EXOC3L2;RPL36A;SLC35B4;ERVFRD-1;FOXD4L1;FAP;RP11-141O15.1;SH3BP5;HOOK3;ANGPT4;TRIM33;RBM17
random_set_1302	1.29154e-17	0.000688697	2.20642e-16	0.00143314	3.1621e-19	POGK;NPB;LTBR;VANGL2;SAP30;LINC01024;FTH1;RP11-498C9.3;ASPSCR1;C22orf31;PCNT;PFN2;FAM209B;LSM10;KCNQ1;GAS2L3;FLRT3
random_set_9412	1.28191e-10	8.44647e-11	5.85141e-10	5.40455e-10	3.16242e-19	CTC-429P9.1;HYPK;KCNJ16;LINC00237;RP11-1109F11.3;NODAL;CEMP1;CXCL2;ATF4;RP11-13K12.2;RP11-173M11.2;CLCN4;CEACAM21;AC062029.1;ADCY1;TREX2;RP11-798G7.6
random_set_2993	2.20842e-16	4.32781e-05	2.84986e-15	0.000111725	3.18402e-19	ALKBH8;TAS2R6;RARG;DMTN;DNAJA2;HDC;PC;PI15;MPEG1;EPHA6;GRIPAP1;RABGGTB;KLHL9;MCEE;PCBP2;CXorf36;PON1
random_set_1756	5.93583e-10	1.8682e-11	2.45408e-09	1.33171e-10	3.26813e-19	CTD-3065J16.6;CD44;HAS1;CSF3;RP11-141O15.1;ATP6V0A2;MRP63;LINC00665;GLB1L3;SLC18A2;CYP3A43;PGM2;ABCB1;RAB22A;SOX5;AC104135.2;AC104809.4
random_set_7849	3.53952e-07	2.93345e-14	9.77326e-07	3.3452e-13	3.26935e-19	RPL4P4;SGCE;EVA1B;RP11-10K16.1;ST8SIA3;ZNF85;ZNF879;AC139099.3;PPIL6;RP11-503E24.2;C6orf163;TMEM219;NUTM2D;S1PR4;MIR4426;TMEM261;RTEL1-TNFRSF6B
random_set_133	1.36848e-09	8.0486e-12	5.37979e-09	6.12122e-11	3.29309e-19	NXNL2;ERICH1;POSTN;KRT18;PLEKHG3;MAP2K3;IFT46;RP3-461P17.10;DIP2C;RP11-867G23.3;MS4A4E;RP5-973M2.2;C5orf28;HHAT;KIRREL2;GPR68;RASA4DP
random_set_7880	1.75719e-18	0.00499144	3.77117e-17	0.00881346	3.32371e-19	AL162407.1;PVRL2;MALL;SKIDA1;MT1E;LEF1-AS1;MRVI1-AS1;RBMX;AF131216.6;PCDH18;CWC27;RSL1D1;ZNF767;GIPR;ATRIP;RNF167;RP11-81N13.1
random_set_799	3.45769e-09	3.2179e-12	1.28028e-08	2.61007e-11	3.34163e-19	RBFOX3;RTN4;CXorf48;LINC00610;MYBL2;LINC01057;KIF2A;PROM1;PRPSAP2;HNRNPA3P9;RP11-286H14.8;FRMD8;ATP6V0E2;DRC1;CELF1;TPK1;TMEM184A
random_set_400	1.19426e-10	9.84413e-11	5.46377e-10	6.23898e-10	3.40884e-19	MBD5;C15orf61;DBI;FSTL1;PCYOX1L;ZMYND8;MTHFD1L;MAPKAPK5;APOL3;TSLP;TCFL5;PLEKHA8P1;AGMAT;TOMM6;TRMT2A;MTND5P28;KIAA2022
random_set_8661	6.07744e-11	1.97035e-10	2.90955e-10	1.18351e-09	3.44349e-19	SEP15;CTD-2126E3.1;DAGLA;PEX11A;CTC-297N7.9;SLC43A1;C8orf44;C19orf66;SLC4A3;HYDIN2;BAD;AMY2A;ATG4A;RRN3P2;FDPS;RP11-360L9.7;NNMT
random_set_5952	2.17176e-09	5.43741e-12	8.28683e-09	4.2484e-11	3.52058e-19	SNAPC2;TMEM205;WDR11-AS1;GBAS;FAM195B;AC020907.1;PTPRN;EHMT1;PRR14L;C1orf105;STON1-GTF2A1L;ZNF549;PLEKHA8P1;PCOLCE2;PLA2G2A;SDE2;ZBTB9
random_set_2344	2.28401e-14	5.25187e-07	1.95401e-13	1.82883e-06	3.57355e-19	KLK7;RP11-566K19.6;RP11-58B17.2;KDSR;ALDH9A1;RP11-469N6.1;SAYSD1;WNK2;PLRG1;CKMT2-AS1;LGI4;SRPK2;FCGR3B;AC107081.5;RP11-265N6.1;LRRC66;ZFYVE26
random_set_4920	6.69442e-09	1.77886e-12	2.36994e-08	1.50894e-11	3.57609e-19	TMEM41B;LEPROTL1;RP11-497H16.9;AC133528.2;CTA-223H9.9;MRPS33;RP11-967K21.1;SNAP29;RP11-325F22.2;DNMBP-AS1;SS18;RASGEF1C;NLRX1;NDUFS8;LRRC55;CAMSAP1;URGCP-MRPS24
random_set_5011	2.40356e-15	4.94586e-06	2.45036e-14	1.48361e-05	3.63538e-19	MARCH3;B3GNT4;KAT2B;RP11-360L9.4;METTL20;FOXO3B;AC046143.3;CSPG4;SMC3;CADM4;ZNF19;MILR1;STRIP2;IQCJ-SCHIP1;LRRC4C;THOC6;RAB11FIP4
random_set_8068	1.82177e-18	0.00532707	3.89307e-17	0.00934502	3.63808e-19	ADRA1A;NUTM2F;IBTK;TET1;CHERP;RP11-861E21.2;ACSL6;AC034243.1;DGKQ;SARM1;FREM2;SPIN1;KB-1572G7.3;MAGT1;KCTD1;RPL9P25;GPR34
random_set_6603	1.42111e-13	9.10604e-08	1.03665e-12	3.54356e-07	3.67344e-19	CTB-31O20.2;LAMA3;KLHL22;AC012318.3;ZGLP1;GNAO1;PFN1P3;LCE1E;RP11-162G10.5;TMEM219;RAB4A;LINC00910;ATF2;NFASC;L1TD1;GZMB;NKAIN3
random_set_8533	4.22076e-08	2.86775e-13	1.32617e-07	2.7791e-12	3.68555e-19	KCTD2;GRAMD3;RP11-621L6.3;SELP;WDR38;SNAI3-AS1;NSFL1C;KIFC3;SCML1;ADIRF;RAB24;LMX1B;HEPACAM2;SPPL2A;IQSEC3;RAD54L2;AC079341.1
random_set_4820	7.30374e-14	1.79312e-07	5.67117e-13	6.68394e-07	3.79058e-19	ZNF428;RP11-356J5.12;CACNG2;RTL1;RBBP6;FTO-IT1;C16orf62;TBX1;RP5-1039K5.16;POC1B;RBM44;PTPN22;SPDYE6;ZNF48;PAOX;PPM1M;TMEM185A
random_set_956	1.14481e-09	1.18895e-11	4.5524e-09	8.78839e-11	4.00083e-19	RP11-199F11.2;CTA-29F11.1;LINC00622;MTX3;CDHR2;AP003068.9;ZRANB2;SAPCD2;OTOGL;LDOC1;HECW2;RP13-439H18.4;BOK;IRX2;IL10RA;NEK3;STYXL1
random_set_3626	3.26993e-10	4.28574e-11	1.40294e-09	2.8902e-10	4.05478e-19	BCCIP;ELMOD2;C2orf88;RP11-517B11.7;HERPUD2;SPR;UBAP1L;RP11-768F21.1;CPNE3;ANXA6;NR2F1-AS1;SHE;DIS3L2;RP11-1094M14.8;RP11-3J10.4;SLC26A7;PRDM4
random_set_6053	7.34564e-16	1.78694e-05	8.33867e-15	4.91472e-05	4.09823e-19	AC006129.4;LINC01023;RP5-1042I8.7;IL1B;RP11-585P4.5;GRINA;RP11-252A24.2;NEXN;KIF22;RP11-543P15.1;ANAPC4;AC007879.7;GJC3;CREB5;B3GALT5;RP11-326I11.4;RP11-571M6.17
random_set_6241	5.09626e-10	2.78808e-11	2.12542e-09	1.9404e-10	4.12418e-19	AC009948.7;AAR2;AP5S1;CHTOP;SLC2A4;TOM1L1;RP5-1041C10.3;PSMD11;LRRC9;AC087392.1;C16orf13;PLEKHJ1;GPR75-ASB3;PLCB3;UGT3A2;NKIRAS2;PALM2-AKAP2
random_set_6086	6.40252e-14	2.23533e-07	5.03789e-13	8.19784e-07	4.12998e-19	AXDND1;DDHD1;RP11-547D24.1;AC006014.10;NEU3;GPC4;ABCB7;CHAD;FOXP4;AP000351.10;RP11-549B18.1;XXbac-BPG252P9.10;NACA;ZNF382;RP11-284M14.1;RP11-527D7.1;CHRM5
random_set_3283	1.60142e-14	8.87635e-07	1.40366e-13	2.98294e-06	4.18705e-19	AQP4;ABCA4;DNAH7;SYBU;RTCB;HORMAD1;ZNF677;RPGRIP1L;RAC1P2;RP11-54D18.3;RP11-522I20.3;CTB-187M2.2;RAP2B;KCNIP3;NCKIPSD;UBA6;RP11-277P12.20
random_set_3264	2.53051e-08	5.51331e-13	8.23498e-08	5.11965e-12	4.21602e-19	HHATL;PSMB1;AHSA2;MEI4;AMIGO2;COQ2;FAM20A;LINC00515;RP11-548H3.1;RPS6KA6;FOXD4L4;AP000345.1;RP11-617F23.1;RGR;MTTP;RP11-441F2.5;RP13-467H17.1
random_set_9855	1.07298e-16	0.000121493	1.48217e-15	0.000290197	4.30121e-19	TMEM120B;RP11-317N8.3;FBRSL1;RP11-322E11.5;CTC-542B22.2;RAPGEF4-AS1;FAM174A;RP11-707O23.5;HAGHL;LURAP1;GRIP2;MAGED4;TMEM35;RP11-166B2.1;ZHX1;BAD;RP11-156K13.3
random_set_5154	2.15269e-11	7.06517e-10	1.10689e-10	3.88876e-09	4.30444e-19	PTMS;ABHD14B;ACTBP7;C7orf25;QSER1;WRAP73;RP11-91J19.3;KLF10;CECR5-AS1;TEX41;CAPZA2;ZCCHC4;OPLAH;RP11-557L19.1;PRKAA1;RP11-126K1.6;HHAT
random_set_4303	2.761e-11	5.60013e-10	1.38758e-10	3.12539e-09	4.33671e-19	GXYLT1;IL17C;RAMP2;LINC00896;AC007228.11;ELFN2;ARSK;CSAG1;C1QTNF5;GAS5;SEMA6B;RP11-411B10.3;MRPL14;RP11-426C22.5;RRN3;KIF11;SLC25A27
random_set_862	1.44766e-12	1.11004e-08	8.92055e-12	4.95652e-08	4.42149e-19	S100A4;NPEPPS;C5orf54;AK3;CKLF-CMTM1;C11orf21;MXRA8;VWDE;SH3TC2;GNG12;C12orf55;IMPDH1P6;UTS2B;RP11-307B6.3;GNB1;TIA1;LRIG1
random_set_629	3.68609e-16	3.80656e-05	4.51004e-15	9.91391e-05	4.47122e-19	SACM1L;CDKN1B;METTL9;RP11-674N23.1;EMX2;AAK1;HSPA1L;GRSF1;P2RX5-TAX1BP3;TENM2;MAF1;RP11-110G21.1;GALR2;TALDO1;ARID1B;FICD;GSTM5
random_set_6625	3.41676e-14	4.58276e-07	2.81939e-13	1.60871e-06	4.53559e-19	FAM72A;ACTRT3;COL22A1;RP11-1299A16.3;DKKL1;RASGRP4;C6orf201;RP11-244O19.1;HIST1H2BO;ZRANB2-AS2;SRPK3;RP11-394I13.2;E2F8;PKD1P6;AC083843.2;IVD;OR6E1P
random_set_9015	3.48174e-09	4.45357e-12	1.28871e-08	3.54337e-11	4.56637e-19	NGRN;UTS2B;HHAT;GPX1;RAB11A;RP11-388C12.8;CTB-113P19.1;C1orf101;CTC-523E23.5;BTN2A3P;RP11-545A16.3;PRAF2;ELK3;SETD2;PKNOX1;PDCL;BPGM
random_set_8002	2.20615e-09	7.08918e-12	8.41482e-09	5.43249e-11	4.57135e-19	LINC00511;SOBP;RP5-1119D9.4;RP11-434H6.6;FIZ1;SLC32A1;PLK5;CSTF3;RP11-403B2.7;RP11-424N24.2;NDUFV3;DCAF10;RAB13;C12orf43;ZNF205;ERMP1;FIBIN
random_set_1927	1.99506e-14	7.96529e-07	1.71857e-13	2.70128e-06	4.64235e-19	METTL5;RP11-29G8.3;PROX2;HPCAL4;MAP3K10;F5;CWC15;RP11-350N15.4;GOLGA6L7P;SRP54;LINC00930;PPTC7;GCKR;SPATA6L;CALCOCO1;TOM1L1;AC068499.10
random_set_7406	3.98777e-15	3.95754e-06	3.87201e-14	1.20742e-05	4.67516e-19	FGF14-IT1;CADM1;SERBP1P1;TCERG1L;TRPC5OS;NANOS2;KIAA1009;NCKAP1;SARDH;BCL7A;YEATS4;DGCR6;RP11-281O15.8;GPR113;TGFB3;TET2;SLC39A12-AS1
random_set_6326	4.90638e-08	3.22515e-13	1.5253e-07	3.08478e-12	4.70521e-19	FBXL19;WDR12;SRGAP2C;PRSS30P;GOLT1B;AL592528.1;MTL5;HLA-DOA;E2F1;NEFM;RGS1;BACH1-IT2;LINC00266-1;AKAP13;GJC1;PRDM16;MTPN
random_set_2725	1.16291e-14	1.44989e-06	1.04777e-13	4.74487e-06	4.97153e-19	CTD-2325P2.4;AC009133.12;RP11-171I2.5;C1orf35;PAPLN;BDNF;SLITRK5;APCDD1;C1QTNF5;THY1;CD14;ABCG8;UNC50;MRPL49;HCN1;SMARCAD1;DLG3
random_set_1180	3.8621e-06	4.03425e-15	9.34095e-06	5.37238e-14	5.01831e-19	STRCP1;FAM106B;PDLIM2;SARS;ALG1;GS1-393G12.14;ZNF136;LILRA1;HADH;PAK3;AC004899.1;NCOA1;CTC-425F1.4;GSTO2;AC092295.7;MESDC1;TJP1
random_set_7085	2.1477e-07	7.76325e-14	6.12988e-07	8.31267e-13	5.09556e-19	SLC27A2;XRN1;PDPN;PPIL4;RP11-460N20.7;C3orf70;CTD-2020K17.4;RP13-1032I1.7;AC018720.10;TROVE2;ACTR2;SCHIP1;RP11-247C2.2;RP13-895J2.2;ZNF329;ASPSCR1;PDPR
random_set_1682	2.11904e-10	8.54899e-11	9.34414e-10	5.46316e-10	5.10485e-19	EBF3;ZBED6CL;GRM7;EXPH5;APOC1P1;RP11-87C12.2;SAR1B;ZNF784;APOD;MOV10L1;RP11-95O2.5;RP11-282O18.3;ZNRF3;RP11-423H2.1;CRYBB2;BCAN;MARK2P9
random_set_8037	1.16314e-07	1.49862e-13	3.43956e-07	1.5278e-12	5.25495e-19	PFN1;FBXL16;CTB-58E17.5;HSBP1;LA16c-380H5.5;GNAZ;TRIM16;RP11-253E3.3;POU6F2;DCUN1D2;MLNR;AP3M2;MRPL1;SLC25A25;PPP1R14BP3;DCLRE1C;GPC1
random_set_2749	2.17719e-11	8.71422e-10	1.11776e-10	4.72107e-09	5.27704e-19	MKLN1-AS1;TNNC1;AMFR;CTD-2235C13.3;DTNB;C8orf4;EVX2;MISP;PSMD7;FXYD7;C2orf82;SYT17;SPINK2;C12orf73;C19orf70;TNS3;SFSWAP
random_set_9978	6.817e-09	2.7255e-12	2.40908e-08	2.24528e-11	5.40906e-19	MBNL1;LAT2;LINC00537;RNF128;CFH;TNFRSF9;MED4;FAM122A;NAA15;MAU2;SLC22A23;AKAP9;MCMDC2;RHPN1;PHYKPL;PTP4A2;TMEM199
random_set_391	5.59256e-18	0.0027437	1.0593e-16	0.00511745	5.42093e-19	THOC7;SESN3;RP11-736K20.6;UBE2D3;LINC00966;STIM1;SLC36A4;OPCML;ADCY10;OAZ2;UNC5D;TENM4;C17orf89;PCNX;MT1H;FAM171B;GABPB1-AS1
random_set_3246	1.60794e-16	0.000106066	2.13199e-15	0.0002561	5.46002e-19	ADM;RP13-20L14.1;RP11-362K14.6;SH3GL2;NRBP2;ANO8;BRIX1;FAM199X;SPPL2B;CCAR1;RP11-179A16.1;LGI2;CUTC;C17orf103;RP11-844P9.3;AC144652.1;NRIP3
random_set_1784	2.82125e-12	7.2126e-09	1.65583e-11	3.31373e-08	5.48697e-19	TREX1;RASL10A;EMX2OS;MTRNR2L4;LRRC1;FAF1;DLEC1;RBMS1;KIF11;UBQLN4;GUCA1B;CTD-2008L17.1;NEFH;PRDX6;RP11-363J20.2;RP11-578F21.12;CLUH
random_set_3224	1.60115e-15	1.15511e-05	1.68915e-14	3.27723e-05	5.53574e-19	NEDD1;PSMB6;EPHA8;RRN3P3;LAX1;AC139099.3;HNRNPA2B1;CBR3;FANCL;AC008060.7;ACCS;AMY2A;RTCA;ZNF717;AMZ2;STAG3L3;ITGA2B
random_set_7408	7.58254e-16	2.50892e-05	8.57839e-15	6.7216e-05	5.76606e-19	RP11-1017G21.4;TPTE2P2;CST3;DDX50;DHFRL1;UBR5;EXO5;GDF1;CUL5;GLIPR1;COL4A2;RP11-60I3.5;SRPK3;MED4;POMT1;C19orf54;ZNF454
random_set_3089	3.30889e-07	5.76654e-14	9.16682e-07	6.30976e-13	5.78405e-19	RP11-288L9.1;PDGFRL;RGS9;TSNARE1;TRPT1;AP3B1;SLC25A4;HORMAD2;RP5-1148A21.3;CTD-2339F6.1;HYDIN2;PCDHA8;GRK6P1;AAMP;GPR173;RP4-798A10.7;MYBBP1A
random_set_6362	2.01459e-10	1.03164e-10	8.91743e-10	6.52174e-10	5.81571e-19	ZNF554;AVEN;ADAM20P1;MANBA;BAX;TRIM66;MICU2;RP4-635E18.8;ZNF33A;CDCA8;INMT;RP11-171A24.3;IFNGR1;CXCR4;CTD-3247F14.2;RAD52;DIP2B
random_set_948	8.19809e-07	2.3003e-14	2.16502e-06	2.68753e-13	5.81855e-19	CADM4;HNRNPA1P49;UBAC2-AS1;GPAM;KIF26A;RP3-508I15.19;C10orf11;MCCC1;RP11-44N11.2;RP11-56B16.2;KDM2A;AC007192.6;MAMLD1;CDH23;PCMTD2;C17orf96;P2RY4
random_set_533	4.03766e-11	5.40113e-10	1.98059e-10	3.01769e-09	5.97682e-19	CCDC144A;AP006216.10;ZNF578;RP11-266O8.1;SFMBT2;SIK3;TIMP3;TRMT44;C11orf65;CTB-58E17.3;CTC-360J11.4;SLC25A18;SPATA21;KRT8P15;ATP2A1;C1orf105;RP1-191J18.66
random_set_2238	6.72401e-14	3.17145e-07	5.27426e-13	1.14051e-06	6.01536e-19	ZNF287;RNF43;USP46-AS1;KSR1;CLIC6;RP11-696L21.2;INO80D;TMEM173;RP11-1220K2.2;FAM171A2;AC002467.7;LYRM9;MCM3AP-AS1;MOBP;RP11-389G6.3;HMG20A;EID3
random_set_6915	2.79578e-11	8.06821e-10	1.40435e-10	4.39489e-09	6.17197e-19	RP11-535A19.2;RBAKDN;FAM27D1;PAQR5;RP11-282O18.3;MESP1;UBE4A;MRE11A;CTD-2369P2.8;RP11-305E6.4;RABL5;PRRG1;PROB1;ADIPOR2;RP11-259N19.1;CNOT6L;RP11-266L9.1
random_set_224	7.27583e-11	3.2013e-10	3.44371e-10	1.84744e-09	6.36205e-19	PCMTD1;C1QTNF2;KCNIP4;GOLM1;CHCHD2P6;RP11-417F21.1;FASTKD5;RP11-863K10.2;FAM66D;RP11-834C11.11;AGAP5;RP11-333I13.1;HOXA10;SPARC;RCN2;CMAHP;HIST1H4J
random_set_532	2.61786e-11	9.03043e-10	1.32496e-10	4.87653e-09	6.46121e-19	LGR5;C10orf95;CNNM2;ZNF32-AS2;ABCB4;TMEM121;ZNF205-AS1;SVIL;CBX6;RP11-34P13.14;ZNF417;PHF2;RAMP3;RP11-930P14.1;FRMPD1;LPO;TSC1
random_set_8798	5.06316e-15	4.48834e-06	4.83174e-14	1.3549e-05	6.54653e-19	SRI;LOXL2;RAB11FIP4;ROPN1L;CD300LF;IL2RG;ZMAT5;APBB3;CCNDBP1;ARHGAP17;GAR1;CCDC103;SLAMF9;RP11-508N22.12;AC006277.2;ZACN;UBD
random_set_6121	4.90693e-12	5.00208e-09	2.77884e-11	2.36082e-08	6.56034e-19	MBOAT7;NUCB1;RP11-196G11.4;ACADL;MCM9;PIGP;NCF1;CTD-2583A14.8;COIL;CTB-50L17.14;NUDT16L1;TACSTD2;MED7;RDH14;ARHGEF11;AC011737.2;RP11-38M8.1
random_set_706	1.01789e-11	2.47191e-09	5.4819e-11	1.22763e-08	6.72976e-19	COPS5;RP11-689K5.3;ZNF81;PAK2;SPRYD4;ABCC3;RPL13P12;COLCA1;AC010525.7;DRD5;GOLGA8Q;INO80D;LINC00645;KCNA3;XKR8;TFDP2;CCDC13-AS1
random_set_1545	3.47543e-18	0.00561264	6.92385e-17	0.00978761	6.7768e-19	KIF4A;STAT6;NOXO1;BAIAP2L2;SUSD2;LRRC1;NPNT;TSSK3;CD69;NRL;RP11-99J16__A.2;RP11-130L8.2;RP1-266L20.9;ZNF212;AC006042.8;PACSIN2;ATG10
random_set_3450	4.90372e-10	5.05758e-11	2.05541e-09	3.36981e-10	6.92633e-19	TRAF3IP1;PLCH1;ZC2HC1C;UBTFL6;UAP1L1;SAC3D1;TBRG4;HS3ST2;CTC-338M12.5;C12orf79;SSR2;TTC18;RP11-330O11.3;PNPO;HSD3BP5;HSPA12A;AC079341.1
random_set_5510	4.2515e-09	5.78297e-12	1.5552e-08	4.50783e-11	7.0106e-19	NTNG2;KHNYN;CAND2;C2orf47;TMEM123;LMTK3;STAB2;ETNK1;DENND6A;NTRK1;AL137059.1;PLEKHA4;TNFRSF10A;PQLC3;NME3;NDUFA4L2;ERVK13-1
random_set_5991	3.39304e-10	7.49609e-11	1.45203e-09	4.83667e-10	7.02297e-19	OTUD5;RPS6KC1;IL7;SIX1;RP4-635E18.7;PAPD5;RP11-434C1.1;MTL5;ARHGAP35;RP11-403A21.1;ARMC1;PMS2P1;RP1-40E16.9;DAAM1;AIM1L;SLC25A13;CKAP2
random_set_7596	8.41386e-15	2.93921e-06	7.74121e-14	9.14024e-06	7.07566e-19	RP11-415F23.3;ANKRD20A7P;RAC3;VWA3B;RAB39B;FLJ30594;PRR24;WNT10A;RP11-383J24.6;USP49;RTEL1-TNFRSF6B;DAK;IKBKGP1;RP11-308N19.4;RP11-1277A3.2;SLC26A4-AS1;NREP
random_set_5979	7.08465e-18	0.00296668	1.30726e-16	0.00549236	7.17995e-19	SLIT1;GRHL1;SLC24A5;SMN2;RPL23AP53;SPOCK2;RP11-281O15.2;AMY2B;ARL8B;MTUS1;SMPD1;RP11-546B15.2;DCAKD;DPY19L4;CAMK2G;EYA2;RP11-443B20.1
random_set_8028	2.98974e-09	8.49007e-12	1.11903e-08	6.43251e-11	7.19815e-19	GRAPL;ADIRF-AS1;ARL2;RP11-353N14.4;TMPPE;APMAP;CDPF1;POMGNT2;EMX1;TRAF3IP3;NUP160;TOR1A;CD300LG;CCSER2;C1orf132;RP3-322G13.5;MPG
random_set_2550	4.4501e-07	5.45464e-14	1.21335e-06	6.0013e-13	7.28165e-19	AC005154.7;CD1E;CXCR2;XXyac-YX155B6.7;AC034228.7;APOBEC3C;RP11-489O18.1;FGFBP3;ANKRD52;TCEAL2;VDAC1;EHD1;RP11-96K19.5;RP11-448G15.3;CTC-548K16.6;SPAG16;SMOC1
random_set_8034	2.9366e-09	8.9669e-12	1.10202e-08	6.74777e-11	7.43621e-19	ZNF710;CRYZ;PABPN1;CDH5;RP11-360L9.7;RP11-199F11.2;RP11-509E16.1;RND1;ATP9B;C1orf158;IL10RB-AS1;SLC47A1;AC068987.1;RIT1;LEMD2;SEC13P1;RP11-421L21.2
random_set_5856	1.14805e-08	2.27408e-12	3.91464e-08	1.90319e-11	7.4503e-19	ALDH4A1;PIRT;DTWD2;BMX;AC016629.3;HES4;GEM;RP11-448A19.1;SEMA3F;DZIP1;PKP2;C19orf82;LINC00941;SMARCAL1;RP11-1299A16.3;MT-CO1;ERCC2
random_set_5686	3.92788e-11	7.13443e-10	1.9313e-10	3.92041e-09	7.57149e-19	KIF25-AS1;DLX5;STX18-AS1;FAM69B;ZMAT5;CTU2;RP11-156E6.1;CTD-2050B12.2;PCMT1;UNC80;CD81;INSR;AP006621.5;NARS2;AC122129.1;C16orf71;FMNL2
random_set_6478	5.46312e-14	5.12145e-07	4.36047e-13	1.78652e-06	7.79009e-19	CTD-3131K8.2;RNF224;A1BG;DHRS4L2;SPRY1;DGUOK;BACH1;WBP2;SH2D6;DLST;RFWD2;ARMCX1;ALG11;MTMR2;RPP25;GOLGA8Q;TMPRSS6
random_set_7860	6.5091e-11	4.50076e-10	3.09841e-10	2.54162e-09	7.87498e-19	RP11-182J1.13;SLC5A1;OXLD1;RPSAP41;LENEP;TP53TG1;CTD-2008L17.2;NUCKS1;ALOX5AP;RP11-1348G14.1;CSPG4P11;GRID2IP;NSG2;GABPB1-AS1;ZNF259;LINC00663;PLIN4
random_set_2162	1.03701e-10	2.89791e-10	4.79479e-10	1.68893e-09	8.09807e-19	EPC2;P2RY13;CTA-796E4.4;RP11-493K23.1;ALDH1B1;PCYOX1L;ALDH4A1;RP11-1007O24.2;CACNA2D4;TCEAL5;TEX26-AS1;SLC18A1;WNT9B;SEMA3E;ADAD2;SLC38A1;AC010761.8
random_set_6431	2.59539e-15	1.08658e-05	2.62984e-14	3.09245e-05	8.13265e-19	AC068831.10;SPAG8;KCNE1;LAMB1;MRPS25;POU4F3;HEXB;PRAM1;TAF7L;UCP3;CLUH;IKZF2;CRHBP;KCNN4;ZNF826P;SPATA2;STK40
random_set_1731	1.44868e-13	2.23074e-07	1.05523e-12	8.18403e-07	8.63601e-19	USP32P3;RP11-983P16.4;UCHL3;NCF1B;NAT2;TCIRG1;TPI1P1;IL9RP3;RP11-343B5.1;INPP5E;RP11-295G20.2;RP11-252A24.3;CTAGE4;SLC9A3;DIDO1;CTA-204B4.2;LIX1L
random_set_7876	3.19013e-12	1.0731e-08	1.85491e-11	4.80431e-08	8.91158e-19	MICALL2;SFTPA2;MGAT4A;AGAP9;ERO1L;PPIE;STARD5;ZFAND1;TDGF1;PLEKHA8;HIST1H2BN;GSTCD;PDE11A;TIGD7;ECM1;FAM27D1;DGKZ
random_set_4830	6.48491e-05	4.47044e-16	0.000132901	6.99669e-15	9.29866e-19	ETV7;ELTD1;PCDHGB3;INTS4L1;IMPA2;ENDOU;GPR75;RN7SL1;RP1-39G22.7;AC079776.7;C12orf57;CNTNAP3;WHSC1L1;MRPL11;CNIH3;MKI67;GFAP
random_set_8102	1.74241e-06	1.80587e-14	4.40046e-06	2.16496e-13	9.52681e-19	ZNF396;TBK1;WNT7A;PIDD;SLC22A20;KIF5C;C9orf114;FAM177B;PLEK2;CHMP4BP1;MECOM;EXT1;C1QTNF7;CBX5;CP;TCERG1L;TMEM170B
random_set_3720	4.56743e-13	7.90261e-08	3.05953e-12	3.11403e-07	9.52747e-19	FTH1P10;ZAR1;CTB-114C7.4;USH1G;INTS10;MKNK1-AS1;RP11-147I3.1;RP11-127B20.2;SLC23A2;ZNF114;ZNF774;C1orf167;SLC16A6;MIAT;ALB;RP11-134P9.1;CDK19
random_set_4645	1.97667e-13	1.84707e-07	1.41915e-12	6.86455e-07	9.7418e-19	RP3-369A17.4;USP10;SEC1P;BRD8;FAM46C;TRRAP;GP1BB;AC003090.1;ZNF529;PDE10A;RHOBTB1;MBLAC2;OSCAR;TNFRSF1B;RHBDD3;CCDC38;MIR133A1
random_set_3326	1.20993e-09	3.10852e-11	4.79036e-09	2.14402e-10	1.02707e-18	GXYLT1;RP11-54K16.2;COPS2;AP001877.1;ZNRF2P2;TMEM199;ZBTB6;PANK4;PAPOLA;ZNF826P;DDX19A;L1TD1;DIRAS3;MIS12;AF001548.6;SAMD9L;RP11-539I5.1
random_set_6344	2.40039e-12	1.70341e-08	1.42217e-11	7.3748e-08	1.04882e-18	AC009120.3;AP000253.1;VPS36;ID4;PGBD2;GSTM4;SERHL;ZDHHC3;LINGO1;AC068987.1;AC131025.8;LZTS1;ST13P6;ATP6V0E2-AS1;FCGRT;ILF3-AS1;RP11-521D12.5
random_set_2334	1.9397e-15	1.95093e-05	2.01862e-14	5.32076e-05	1.07406e-18	LCA5L;DYNC1I2P1;GMFB;RP11-413M3.4;LGALS2;C11orf87;PURA;KCNIP2-AS1;RP1-232L24.3;PSMG2;DDX6;SMKR1;MIR940;CTAGE8;SMIM6;KRCC1;TAGLN3
random_set_5851	5.50514e-06	6.56058e-15	1.30343e-05	8.32644e-14	1.08529e-18	RP1-293L6.1;MORC3;LRIG2;LRIG3;AC226150.4;HAMP;ATXN7L1;ZDHHC19;MKRN7P;FAXDC2;ARMC8;RP11-265N6.2;SSR4;PDCD6;API5;MT-ND5;PPM1L
random_set_939	2.74098e-06	1.34963e-14	6.74686e-06	1.64405e-13	1.10922e-18	ZFPL1;ITGB6;SLC39A7;RGPD5;ATF4P2;RFX7;PVRL3;CTC-246B18.8;ZBTB48;NETO1;GABRD;AL162407.1;TMEM185B;ACY3;ZNF80;AC009005.2;TRMT61B
random_set_1422	2.39899e-15	1.64141e-05	2.45036e-14	4.54352e-05	1.11333e-18	C9orf173;RP5-886K2.3;RAB1A;HSD17B6;RP11-408O19.5;LGI4;CNOT2;SLC38A2;RP5-886K2.1;EDA2R;KCNC1;AMN1;PHB;MVB12A;TUBB2B;RP11-389G6.3;CTD-2165H16.4
random_set_1051	3.07932e-13	1.42366e-07	2.11368e-12	5.37894e-07	1.13694e-18	HIST2H2AA4;NKAIN2;OLFML1;YWHAB;AC005562.1;USMG5;QPRT;RP11-414H17.5;ZNF609;BAX;VPRBP;RP11-731J8.2;MOB1B;RP11-517I3.1;SLC2A1-AS1;CASKIN1;RP6-206I17.1
random_set_5734	4.06359e-17	0.00091213	6.17628e-16	0.00185072	1.14306e-18	MYH3;MNX1-AS1;RP11-20J15.3;RP11-34P13.8;LAT2;POU4F2;AC079776.2;ST5;RP11-351J23.1;LINC00870;DGKZ;AC010642.2;RP11-264F23.4;LAMC1;ARL16;OLFML1;OGFR-AS1
random_set_4922	4.1718e-10	1.02908e-10	1.7649e-09	6.5097e-10	1.1489e-18	RP4-791M13.3;AP000695.6;TLX1;SIT1;CACTIN-AS1;NUP155;OSBPL7;PLK1;MCAM;LST1;TNIK;PTOV1;RP11-111F5.5;TMEM254;RP11-303E16.7;RIT1;ZBTB26
random_set_9371	8.8842e-18	0.0040691	1.58098e-16	0.00733113	1.15903e-18	SP140;RP11-318C24.2;C1orf64;CLSPN;VDAC1P8;IFI30;RP11-536C5.2;STARD3NL;C11orf83;GEN1;RP11-572O6.1;VIPAS39;ISPD;NSF;KRT8P26;RP11-203B9.4;SNAPC1
random_set_8177	1.37004e-08	3.1386e-12	4.61651e-08	2.55337e-11	1.17877e-18	SUFU;ZNF688;SMN1;DPP10;TRABD2B;C1orf162;SFT2D1;TUBB2B;LA16c-306A4.2;N4BP2L2;SERF1B;RP11-391M1.4;GLUD2;RP11-15E18.1;TMEM191A;ADCY6;GIN1
random_set_5361	2.0845e-05	1.8189e-15	4.57776e-05	2.58392e-14	1.18285e-18	NOS1;SERPINA1;MAOB;KLF4;FOXK2;CHN1;RP11-338N10.3;LACTB2;MS4A6A;KIFAP3;UFSP1;CYYR1;PATL1;MON2;NCOA1;HOMER1;KCNQ1OT1
random_set_9047	9.58312e-13	4.85982e-08	6.07444e-12	1.97654e-07	1.20064e-18	HPS6;CSPG5;AC122129.1;RNF123;C8orf56;CCDC125;MNX1;VPS13B;ZBTB39;RGS18;HSD11B1;ATXN7L1;AC093901.1;DMBT1;DUSP12;PLA2G2D;REEP6
random_set_2718	6.54562e-10	6.89624e-11	2.68951e-09	4.47853e-10	1.20451e-18	CTD-2651B20.3;MYRFL;AC083843.2;TIMM17B;GABRA3;NUDT6;RP11-392E22.10;C6ORF50;ARMC10;SACS-AS1;ZNF487;TJP2;GET4;RAB40A;TP73;NBPF2P;C12orf10
random_set_565	4.29773e-14	1.03821e-06	3.48877e-13	3.4576e-06	1.20628e-18	ZCRB1;BUB1;C4BPB;F8A1;PTPRN2;DNER;HCG4P11;ANXA2P2;RNF144A-AS1;OTUD4;CHGB;RP11-171I2.5;RP11-45P15.4;RP11-116D17.3;AGAP10;TMEM138;CDK5R1
random_set_8241	1.11839e-11	4.28585e-09	5.97491e-11	2.04889e-08	1.22419e-18	CTA-221G9.11;RPS7;NTAN1;AC004538.3;RP11-496D24.2;FAM98C;SLC22A18;RP11-426A6.5;ERAP2;RP11-212P7.2;RP11-220I1.1;NBEAP1;ARFGAP1;MLKL;SLC28A1;XRCC6BP1;ERO1LB
random_set_7997	7.33488e-08	6.1765e-13	2.22291e-07	5.67228e-12	1.2609e-18	C15orf48;RP11-626G11.4;RP3-467K16.4;IFITM3;FYCO1;MRPL34;SLC20A2;RP11-365N19.2;CYP4F2;ANXA9;DNAH2;C7orf57;PLA2G7;GPR162;SPOP;RP11-197K6.1;BMS1
random_set_3339	1.97522e-12	2.58394e-08	1.18715e-11	1.08992e-07	1.2939e-18	HEMK1;CYB5D1;C15orf57;ABCA17P;EPB41L1;LYZ;KLRC4-KLRK1;PGK1;ALS2CR11;LZTS1;TRAM2-AS1;ZNF317;RP11-798G7.8;CKLF;P2RX2;ERBB2IP;APOBEC3C
random_set_7338	8.02217e-14	6.25113e-07	6.16991e-13	2.15503e-06	1.32964e-18	TAGLN3;WASF2;RP11-563K23.1;PCIF1;NEDD4;AL358113.1;ST6GALNAC4;CTXN3;PLCD3;TRIM35;ZNF808;WFDC3;LRRC37A16P;CXorf57;ZSCAN12P1;PLXNA2;ABAT
random_set_7776	3.85644e-13	1.37601e-07	2.60596e-12	5.2107e-07	1.35789e-18	RP11-438N16.1;ACAD8;SPAG4;RPL23AP81;HMGCLL1;WDR33;LCN9;GSG1;ARHGEF6;GOT2;BAI1;ST18;RP13-238F13.5;RP11-715J22.3;TMEM9B;AC004076.9;OR5K2
random_set_7300	3.85104e-12	1.41586e-08	2.21601e-11	6.21599e-08	1.37747e-18	RP11-311P8.2;GJA3;AC006132.1;MEX3A;RP11-91J19.4;DKFZP667F0711;PLCD3;ZNF213;HIST1H2AK;RGS7BP;TSC22D1;RP11-96K19.2;WIPF1;MST4;GS1-124K5.4;KCNIP2;NGLY1
random_set_9537	3.0445e-10	1.73373e-10	1.31185e-09	1.05469e-09	1.38359e-18	LRRC8A;H2AFV;KLHL41;RPL13P12;RP11-66B24.4;RNF217;KPNA3;RP11-621L6.3;LRRC46;RP11-351J23.2;SEC22A;LDLRAD4-AS1;ETNPPL;AC104135.3;LINC00106;PRKRIP1;ZNF335
random_set_2608	9.49802e-09	5.52198e-12	3.28343e-08	4.31111e-11	1.41552e-18	UNC93B1;KANSL1L;RP11-1406H17.1;GPBAR1;CABP1;CPED1;RP4-671G15.2;THAP4;STX12;UGGT1;RP11-231G3.1;CORO6;GS1-393G12.12;WSB1;ZRANB1;RP11-552M11.8;TRUB1
random_set_1951	5.69555e-11	9.83608e-10	2.7372e-10	5.26046e-09	1.4399e-18	LILRA4;NAP1L1;VHL;TAF10;MRC1;SEC22A;RP11-875O11.2;ZNF280B;HSPD1P1;FAM83G;UTP11L;MRPL34;LACTB2;RP11-395L14.17;XPNPEP2;RP11-283G6.4;LRRC61
random_set_6539	3.46253e-17	0.00140304	5.33571e-16	0.00274757	1.46602e-18	CDC14A;AC013402.2;TENC1;PSEN2;FRRS1L;ZNF37BP;SIRT1;UBE2H;MYL7;AC004449.6;NUP153;ERP29;RP5-1074L1.1;RP11-834C11.7;PAPPA-AS2;HOMER2;LGI4
random_set_5680	6.47955e-08	8.40066e-13	1.98171e-07	7.50804e-12	1.48788e-18	RP11-304L19.12;OGFOD1;MYO16;IGF2BP3;ZRSR2;KDM3A;NFKBIA;CCDC103;CACNG8;ANKRD65;LIPT1;DLEU2L;RSAD2;ADAMTS3;MORF4L1P1;SEPN1;SLAMF1
random_set_7326	8.7475e-12	6.80829e-09	4.73653e-11	3.14903e-08	1.49155e-18	BET1L;G3BP2;GLCCI1;ABCA13;NPIPB3;AC109333.10;GMPR2;BAIAP2L2;MTMR12;AC025335.1;CTC-459F4.3;ADAM9;GPC2;SRD5A1;AURKA;MAP4;RNF149
random_set_3103	5.99867e-15	9.18391e-06	5.67575e-14	2.6454e-05	1.50146e-18	GS1-304P7.2;ASPG;TSC1;PLAC8;TXNDC12;RP11-666A8.12;EVC;RP4-740C4.7;SPR;ARHGAP23;GBA2;SETP17;GSTT2;MRPS18A;AQP7;WNT5A;C9orf106
random_set_5800	2.28666e-06	2.26864e-14	5.68313e-06	2.65364e-13	1.5081e-18	ZFY;APCDD1;FP15737;LAMTOR3;CTD-3074O7.5;AQP5;SRXN1;CIZ1;ZNF302;YY2;ATP13A3;ALOX12B;RP3-467K16.4;DDX60L;PIP5K1A;RP11-247I13.11;TMEM70
random_set_1360	2.69592e-13	2.2114e-07	1.87757e-12	8.12202e-07	1.52497e-18	C22orf29;SCO1;P2RX5-TAX1BP3;HEPN1;TRERF1;FNBP1L;VGLL3;ANKRD22;UBE2R2;NPC1;LRRC8D;RP11-774O3.3;NMI;PGGT1B;MAPK14;PNKP;CCNK
random_set_5839	1.43161e-08	3.93876e-12	4.81101e-08	3.17163e-11	1.52587e-18	EGFL7;HMG20B;NOM1;FCHSD1;FAM160B2;COX4I1;RP11-477J21.6;LINC00846;CAND1;KIAA1324;MEIS3P2;KLB;RPL18A;GNA13;ANKRD13D;UBAP1;RMST
random_set_7617	4.60565e-15	1.22077e-05	4.43748e-14	3.44494e-05	1.52869e-18	RP4-769N13.6;ACOT6;INO80C;EIF3A;SLC16A13;RP4-734G22.3;MLANA;ZNF484;BBS4;VN1R82P;FAM135B;C1RL-AS1;RP11-351I21.11;RP11-50C13.1;B3GALT2;F5;RPL36
random_set_348	8.52079e-06	6.08818e-15	1.9685e-05	7.78618e-14	1.53271e-18	RP11-49C9.2;LGI3;GAPDHP71;TST;AL132709.5;ZNF385D;RP11-111M22.3;NGF;PRELID2;ING4;RP11-849F2.8;SFMBT2;LINC00324;RP11-441O15.3;RP11-134P9.1;AP000640.2;HDAC8
random_set_2692	8.93794e-06	5.79991e-15	2.05964e-05	7.47485e-14	1.53955e-18	TMEM9B-AS1;ADM;RP11-314O13.1;KLHL30;FDFT1;FAM78B;RNF5P1;RP11-73M18.7;FARP1;XXbac-BPG308K3.6;NUAK1;SELRC1;RP11-676M6.1;APOBEC3B;NKX1-2;ACN9;RP3-326L13.2
random_set_8125	2.22151e-09	2.63416e-11	8.46376e-09	1.83968e-10	1.55706e-18	MPPED1;G6PC;PGAP3;RP11-62J1.3;RP11-822E23.6;CCT5;AC004019.18;TAS1R1;PMPCA;XXbac-BPGBPG55C20.1;CSRNP2;KIAA1586;ERMN;IGBP1P1;ZUFSP;S100P;BCL2L2
random_set_6068	2.63254e-16	0.000204111	3.34537e-15	0.000467013	1.56233e-18	CTD-2296D1.2;AC005154.8;AC079776.2;GNRH2;RP11-126K1.6;TBC1D1;RP11-65J3.14;PHF21B;DRGX;ACSM3;MTX1;RP11-345J4.8;C4orf6;ZNF830;SUMO3;XCL1;FCGBP
random_set_1729	2.29477e-14	2.59665e-06	1.96154e-13	8.13567e-06	1.59584e-18	HMGN3;ANXA2;RP11-317N12.1;UBXN6;PCDH8;LINC00441;WBP1;RP1-8B1.4;BLZF1;HABP4;RP11-26J3.1;CXXC11;AC096574.5;MBIP;GS1-114I9.1;ZNF224;SPTB
random_set_7653	6.79078e-12	9.43262e-09	3.7605e-11	4.24553e-08	1.59653e-18	AC068039.4;PLEKHO1;MAST3;GTF2H1;EQTN;PEX16;SDCBP;GSX1;PROZ;CPLX2;BMS1P15;TJAP1;RDH11;GTF2H4;ITGAM;MARCH9;RAPGEF2
random_set_8139	1.98512e-16	0.000279453	2.57499e-15	0.000624197	1.6073e-18	DGKG;PSMD3;C16orf54;SFT2D1;ZBTB10;ABI1;APOBEC3F;CRELD2;AC087392.1;RP11-371I1.2;CPNE1;GPATCH2;SLC25A51;BSN;RP11-460N11.2;SAMD1;FAM213A
random_set_7877	8.56708e-07	6.67711e-14	2.25591e-06	7.18813e-13	1.62158e-18	RRP7A;USP36;CD276;B3GALT6;IGFN1;FAM225B;YKT6;PPM1A;FAM216A;ENPP2;ADAMTSL1;RP1-118J21.25;KCTD16;TRIM62;C19orf82;REEP6;MAMLD1
random_set_1009	1.19748e-12	5.37956e-08	7.48035e-12	2.17202e-07	1.62475e-18	GEN1;HOXB6;TRIM33;NOVA2;CASQ1;RP11-57H14.2;PIK3CA;BPNT1;USP32P1;FGD4;RP11-982M15.2;XG;ERC2;TCP11;OLFML1;RAB30;AC008074.3
random_set_8203	4.24782e-17	0.00129126	6.40761e-16	0.00254462	1.63049e-18	RP11-849F2.7;RP11-315A16.1;RPS14;IQGAP2;TAPT1-AS1;LPAL2;LNX1;JTB;APOC1;PRDM12;EIF4A1;VAC14;GLYATL1;FMN1;ICAM2;TRPV4;TMEM43
random_set_3596	8.03687e-14	7.93961e-07	6.17235e-13	2.69349e-06	1.66252e-18	NCAPD2;KCTD18;RP11-713P17.3;KCNG3;GIMAP2;CXCL1;SAAL1;MEF2BNB;CHPF2;TRAF3IP2-AS1;TPSB2;ZFPL1;KCP;NUDT17;UCP2;CAPRIN2;AC073254.1
random_set_5388	3.94402e-17	0.00143694	6.01283e-16	0.002809	1.68901e-18	GAL;FANK1;HBP1;MSI1;MYOM1;NPR1;LINC00963;RP11-356B19.11;MFNG;SLC25A38;TMCC1;STK36;MAEA;PRSS54;CTD-2287O16.5;TRIM32;AURKC
random_set_814	4.17769e-09	1.52376e-11	1.53044e-08	1.10429e-10	1.69005e-18	PABPN1;NEK4;MYO1E;NABP1;VN2R19P;TSPAN4;YIPF7;STK38L;AP000255.6;AC012507.3;DAPK1;AC013268.5;GOLGA8O;PFDN2;WEE1;ART5;DGKE
random_set_8152	2.61967e-10	2.52153e-10	1.13811e-09	1.49306e-09	1.69927e-18	SERPINB2;DENND2C;MAGEA12;ADNP2;ZNF865;BMP8A;GOLGA6L2;RP11-425D10.10;PSMD11;KLHDC8B;AC005682.5;RP11-514P8.6;CTD-2575K13.6;RP11-342M1.3;RASL12;MRPS16;CD302
random_set_3731	8.29113e-11	8.08167e-10	3.88694e-10	4.39983e-09	1.71018e-18	MAPT-AS1;AMOTL2;NTHL1;MT-CO2;PPP2R1A;VSTM2B;RHEBP1;RP11-266E14.1;CILP;AC004257.3;MEIOB;TIAL1;RSPH9;RP11-1094M14.11;SDCBP;RP13-228J13.1;NDUFA4
random_set_7989	6.16121e-08	1.04364e-12	1.88955e-07	9.14761e-12	1.72849e-18	SMYD1;COX5A;SAMD15;HOXD4;LINC00092;RP11-1035H13.3;RP11-62J1.3;CTC-329D1.3;IRAK2;TMEM8A;PILRB;RP11-364L4.3;SLC16A6;LMBRD2;BLCAP;ZNF532;INCENP
random_set_7109	2.47571e-13	2.79659e-07	1.73386e-12	1.01446e-06	1.75894e-18	GUCY1A2;ERI2;AC140912.1;CCDC159;SIRPB1;ZNF790;TIMM22;APBB2;ATP11A-AS1;KRT15;CCDC126;SH3GL2;MBTPS2;NOL9;RGS5;TMEM185A;RN7SL731P
random_set_4520	6.53737e-09	1.04521e-11	2.31762e-08	7.77183e-11	1.80122e-18	RP13-137A17.6;TPTE2P2;POLR2M;RP1-241P17.4;AMOTL1;LRRC19;DOCK7;RP11-261P9.4;CHRD;RP6-191P20.4;EVC2;NOL9;RP11-571I18.4;RP11-342K6.1;TRIM29;FOXP1-IT1;CLEC18A
random_set_7396	1.04413e-09	6.90355e-11	4.17194e-09	4.48036e-10	1.86918e-18	EHBP1;EEF1A1P19;RP11-679C8.2;WDFY3;NEURL2;TRIB1;VPS28;RP11-513I15.6;STARD10;MT-RNR2;KDELC1;RP13-188A5.1;RP11-481A20.10;TBL1X;RP11-546B15.2;C14orf180;GLI2
random_set_2531	4.89963e-06	1.31315e-14	1.16725e-05	1.60352e-13	1.8717e-18	MRPS27;DDX12P;C4A;TUBB;TRIM36;HDC;ASB4;DDC;XXbac-B444P24.14;SLC6A16;BCL2L2;SDC4;RNF150;ANLN;DNAJC28;PTTG1;C12orf71
random_set_5602	1.56028e-05	4.05303e-15	3.48468e-05	5.3902e-14	1.87831e-18	TRIM5;APOBEC3C;RP11-248J18.3;FIBP;NLGN2;SDAD1;MERTK;DHTKD1;TOP1MT;TMEM221;PLCG1;SNRPD2;SNTG2;DZIP1;ING3;LRRC29;LACTB2
random_set_2328	9.29107e-18	0.00680567	1.64752e-16	0.0117068	1.92872e-18	MATN2;PTPN21;ZC3H10;RYR3;PWP1;BRMS1;ME1;CTD-2287O16.5;SERPINF2;GLB1L3;FBXO11;ZNF879;C14orf132;PLEKHM3;MAPK8IP2;CLK2;RP13-439H18.4
random_set_6160	1.20452e-17	0.00530558	2.07696e-16	0.00931223	1.93411e-18	DET1;SIPA1L1;SATB2-AS1;LINC00303;DHRS2;CYTIP;NTRK2;CSMD1;FGD4;CTC-559E9.5;EPS8;GPR173;RP13-735L24.1;RP4-734G22.3;LCMT2;UFSP1;SIRT5
random_set_7231	1.15339e-11	6.90729e-09	6.14873e-11	3.18781e-08	1.9601e-18	SHARPIN;ADAD2;BROX;REV3L;PPP2R2C;LMBR1L;HTR5A;GUSBP5;SRSF1;ZNF394;EIF4G2;XAB2;RP11-224O19.2;GPT2;EIF3I;RP11-234A1.1;RP11-313P22.1
random_set_5216	1.43459e-12	5.62867e-08	8.84543e-12	2.26074e-07	1.99972e-18	RP11-521C20.2;PSPN;CYP2B7P1;CXCR1;LMNB1;WHAMMP3;CASC7;RP4-724E16.2;RP1-257I20.14;ID1;RP1-90J20.11;SKP1P1;BCL2L1;RRH;LUM;PRKG1;CDC123
random_set_2738	9.46044e-16	7.7924e-05	1.0443e-14	0.000192187	2.00701e-18	RP11-489D6.2;SCARNA7;KCNJ2;RNF185;CISD2;MOB3B;BRINP1;ABCD4;NUAK1;TMEM238;RP6-74O6.6;CTD-2336O2.1;ST3GAL5;CCNK;ANKLE2;B3GNT7;ARHGEF18
random_set_3037	1.05467e-14	7.39444e-06	9.5628e-14	2.1655e-05	2.07082e-18	PARP6;ARHGAP28;RP11-482M8.3;TSSK4;AACSP1;SLITRK3;RP11-589F5.4;SOGA2;RP11-282K24.3;SLC2A8;GRID2IP;WDR93;TBC1D7;HEPN1;TOP1;RPS6KL1;CDC42EP5
random_set_6560	9.43578e-14	8.73084e-07	7.14903e-13	2.93701e-06	2.09968e-18	ZNF274;LPAL2;FAM210A;GPR64;SUV39H1;MPPED1;ABO;RP11-92K15.3;ADH1B;UBAC1;C9orf129;ZDHHC24;MAGEB17;NR2C2;RP11-307E17.8;RP11-324H6.5;ANKRD49
random_set_8310	1.53798e-17	0.00461121	2.56356e-16	0.00820874	2.10436e-18	MAEA;THOC6;RP11-707M3.3;DDX51;CR848007.2;NDUFA5;COL6A6;RUVBL1;RP11-320L11.2;TMEM234;CCDC144NL;EPHX3;SMG9;NDUFA12;SPRYD7;RBM8B;PAX8
random_set_1023	1.61293e-09	5.06303e-11	6.27663e-09	3.3712e-10	2.11598e-18	KIAA1377;AC022431.1;RNF175;SLC25A33;OSBPL10;LRRTM1;ALDH5A1;CLTB;RECQL;NOP16;ARHGEF7-AS2;TUBB8P7;RP11-318M2.2;MEF2B;KCNG3;TEX19;RP11-192H23.4
random_set_3330	0.000321727	2.20069e-16	0.000600521	3.64993e-15	2.19186e-18	BZRAP1-AS1;ADM5;CXXC11;RP11-10L7.1;C1orf200;OR2H2;SOSTDC1;MYSM1;SHB;AVPR1A;IL18RAP;RP11-766F14.2;ALDH3B1;C14orf64;TREM2;FBXO41;KLHL6
random_set_7978	9.2988e-10	9.22601e-11	3.74838e-09	5.87703e-10	2.20293e-18	KLK14;DHX30;CCNY;C11orf48;DUSP8;AF038458.5;RP11-867G23.8;RP11-82C23.2;CENPV;RP11-574K11.5;CYSLTR2;PHEX-AS1;MAP3K15;RP9;SPTBN4;CTD-2192J16.26;RP11-430B1.2
random_set_4762	1.3334e-12	6.77663e-08	8.27253e-12	2.69368e-07	2.22836e-18	SLC10A4;ROPN1B;RP11-269M20.3;CRH;AF127936.5;SUPT6H;AC073133.1;VAV1;RP11-1180F24.1;FMR1;AP000322.54;RP11-321N4.5;RP11-18J9.3;ABCB10;DZIP1;RP11-134N1.2;PDZD8
random_set_82	5.21971e-16	0.00016222	6.13423e-15	0.000378437	2.32142e-18	ZNF627;AIM1L;CTDSP2;AGPAT4;AC002467.7;GUSBP3;PA2G4P4;RP11-1277A3.1;KIF3C;DIRAS2;TMEM63C;SNN;MKRN2;CASC14;MKLN1;GSS;RP11-603J24.7
random_set_5102	1.87044e-18	0.0396475	3.98005e-17	0.0583281	2.32149e-18	LYRM4;CTSD;ETV3L;EFCAB13;SPHK1;USP24;RP11-160E2.19;RP11-356I2.4;ETV2;RPS25;CACHD1;C2CD4B;TRIM61;TLR10;CRHR1;MARK4;RP11-661A12.14
random_set_4752	2.85141e-09	3.14183e-11	1.07328e-08	2.16401e-10	2.32259e-18	CCDC59;FAN1;HHLA2;METTL8;AP006216.10;IER3;PLCG1;SLC33A1;PHF20;RP5-968P14.2;RP11-769O8.1;CHCHD5;RND3;SPARC;USP39;FAM32A;RP11-736K20.5
random_set_4980	1.51869e-15	5.74448e-05	1.60724e-14	0.000144821	2.32763e-18	RP11-589F5.4;PCNT;CREB1;EPG5;HSPA12A;LONRF2;RP11-643G16.4;FSTL1;MCMDC2;RP5-977B1.11;RP11-279F6.1;ZNF341;OLFM3;RP11-674N23.1;ACBD7;SYCP2;USB1
random_set_4797	8.98021e-09	1.00737e-11	3.12169e-08	7.51283e-11	2.34527e-18	AC008746.12;RP11-425I13.3;GYS2;HIRIP3;AAMP;OLFM4;CKMT1A;ZFP82;CCDC51;RP11-339B21.8;SLC25A17;CTA-211A9.5;MTPN;IMPDH1;CRISPLD2;SYNE2;G6PD
random_set_1518	1.09278e-05	7.54289e-15	2.4861e-05	9.51279e-14	2.36498e-18	MIXL1;C21orf37;RPLP1P11;DCLK3;AGAP11;MAPKAPK5;SYCP2;LRRC4;METTL8;DMKN;TCN2;FXYD6-FXYD2;ARAF;BCORL1;DALRD3;MUC4;LMF1
random_set_8016	3.20239e-09	2.87803e-11	1.19104e-08	1.99606e-10	2.37739e-18	RABGGTA;CUL5;LRRC16A;PPP1R1A;C1QTNF2;RP11-1081L13.4;POLR2G;CH25H;EHHADH;CD80;MFAP2;BPNT1;AC004540.5;ABAT;MYO1A;PCED1B;CYP17A1-AS1
random_set_6529	7.3472e-12	1.34567e-08	4.04177e-11	5.9339e-08	2.39834e-18	CTD-2521M24.9;IFT81;HHLA2;HSPA2;CUX2;SLC17A7;CTD-2350C19.2;RP11-602M11.3;IMPG2;KCNJ3;CLUAP1;AC022153.1;EPRS;ANKRD52;RP11-46D6.1;MYLK-AS1;AC007743.1
random_set_345	4.13722e-09	2.24639e-11	1.51673e-08	1.58659e-10	2.40642e-18	AKR1A1;FAM156B;URAHP;FAM189A1;COL6A3;CD247;CTB-36H16.2;RFX4;PTDSS1;CIITA;P2RX2;FERP1;AC027307.3;THRSP;QRFPR;IL25;RP11-264M12.2
random_set_4775	8.73216e-11	1.18069e-09	4.07895e-10	6.23775e-09	2.54435e-18	RP5-1119A7.17;PLD6;EPX;TSEN15;TP53I11;GABPB2;KB-1440D3.14;COBLL1;OSBPL7;GSR;RP11-797H7.5;BST1;ADAT1;GTF2H2B;RP11-680H20.1;RFX7;SYT13
random_set_2690	2.52429e-07	3.87273e-13	7.13147e-07	3.66426e-12	2.61315e-18	ITGA5;RP11-3P17.3;LTA4H;TFRC;PRKD1;OTUD7A;GABPB1-AS1;RP11-299H21.1;UQCRFS1P1;SUMF1;VEGFA;KIAA1009;RP11-1415C14.4;RP4-740C4.6;RP1-178F15.5;MBLAC2;AP000473.8
random_set_9882	9.79313e-20	0.833366	3.05112e-18	0.860823	2.62648e-18	AFAP1-AS1;STIP1;SLC23A2;TMEM18;TPRKB;PGK1;PTPRB;VEZT;STEAP1B;BCO2;BDH1;GSTM2;BRSK2;SHROOM2;LAMP2;RP11-399K21.14;FAM195B
random_set_6639	1.9366e-08	5.3004e-12	6.38783e-08	4.14783e-11	2.64956e-18	RNF5P1;RSPRY1;CCKBR;ACSS3;TRAPPC2L;RP11-666A1.3;RP11-602M11.3;PLA2G7;SNCG;RALGAPA1P;DNAI2;HLA-B;TMEM80;MRPL1;SLC26A4-AS1;RP11-425I13.3;CTC-428G20.6
random_set_1905	2.54471e-10	4.26118e-10	1.10937e-09	2.41451e-09	2.67859e-18	DRG1;TNNI1;ERBB2IP;FAM107B;OCLN;PTPRCAP;THAP7-AS1;RP11-561N12.5;DENND4C;GNG7;SGK223;IL17RB;RPL22L1;LA16c-385E7.1;RP11-128A17.1;RP11-121G22.3;PTPDC1
random_set_164	1.37521e-05	6.89705e-15	3.09344e-05	8.73132e-14	2.70098e-18	C11orf71;XCR1;PTPLAD2;BANP;RP11-259K5.2;CEBPD;FAM21FP;CCL3L3;RTF1;AP000525.9;LINC00643;SUPT7L;RP11-143K11.1;WNT5B;MMADHC;CBLL1;CREB3L4
random_set_7662	8.37878e-05	1.08703e-15	0.000168944	1.61058e-14	2.72097e-18	NKX2-2-AS1;SAMD11;RP11-710C12.1;RP3-455J7.4;HK1;BTBD6;BCL2L10;ODF3L2;RP11-337C18.9;CBWD5;UROC1;MPLKIP;DNAJC5G;RP11-297J22.1;MARCH4;POLN;SHC1
random_set_4157	3.20773e-07	3.2308e-13	8.91125e-07	3.08608e-12	2.75008e-18	SZT2;ADAMTS14;FAM153C;BDNF;MAPK14;SLC25A20;ZNF32-AS2;RP11-1191J2.2;TRAK2;RP11-478C19.2;SP1;GPR63;DDC;RP11-142C4.6;LRRC15;STRN4;RTN4
random_set_5319	9.49848e-10	1.18752e-10	3.82271e-09	7.44136e-10	2.84462e-18	DEPDC1B;CHCHD6;CTD-2033A16.2;PTPN3;NSRP1;RP11-394I13.2;FDPS;TCTEX1D1;SH3TC2;ZNF154;EIF1B;NXN;LCN10;RP11-244H3.1;PRR11;RP11-66D17.5;MTHFSD
random_set_4933	8.13139e-06	1.232e-14	1.88464e-05	1.51366e-13	2.8527e-18	MRPS26;C5orf38;SHARPIN;CCDC14;CAPRIN2;SATL1;EMID1;TMEM254;CDH1;TAPBP;RP13-39P12.3;FAM163B;SSPO;PGM1;EFCAB4A;RP5-1063M23.2;NME7
[truncated: 8,111 more rows]
